# Supplementary material for: Proteogenomics analysis of CUG codon translation in the human pathogen Candida albicans
Source: BMC Biol. 2021 Dec 4;19:258. doi: 10.1186/s12915-021-01197-9 (PMC8645108; doi:10.1186/s12915-021-01197-9)
Supplement: Supplementary file 2 — Additional file 2. Raw and additional data relevant to Figure 2. [file 12915_2021_1197_MOESM2_ESM.xlsx]

## Sheet: 231118_L1_Calbicans_SC5314
Translation	#PSM	thereof supported by b/y	thereof supported by chain	#b/y supported pos with ambiguous translation	#Non-redundant peptides	thereof supported by b/y	thereof supported by chain	#b/y supported pos with ambiguous translation	#Distinct Codon pos	#supported distinct codon pos	#supported distinct codon pos with ambiguous translation
F	4	0	0	0	2	0	0	0	2	0	0
L	41	40	40	4	7	6	6	2	7	6	2
I	0	0	0	0	0	0	0	0	0	0	0
M	17	0	0	0	6	0	0	0	5	0	0
V	6	0	0	0	4	0	0	0	4	0	0
S	3203	2068	1945	199	333	248	241	4	296	224	4
P	76	14	14	0	7	3	3	0	4	3	0
T	18	7	7	0	3	1	1	0	3	1	0
Y	1	0	0	0	1	0	0	0	1	0	0
A	32	29	0	0	3	1	0	0	3	1	0
H	2	0	0	0	2	0	0	0	2	0	0
Q	3	2	2	0	2	2	2	0	2	2	0
N	19	2	0	0	4	1	0	0	4	1	0
K	28	24	23	0	4	3	2	0	4	3	0
D	13	3	3	3	3	2	2	2	3	2	2
E	12	7	1	5	5	2	1	1	5	2	1
C	4	0	0	0	3	0	0	0	3	0	0
W	16	2	0	0	2	1	0	0	2	1	0
R	4	2	0	0	3	1	0	0	3	1	0
G	11	6	3	6	3	2	1	2	3	2	2

## Sheet: 231118_L1_Calbicans_WO1
Translation	#PSM	thereof supported by b/y	thereof supported by chain	#b/y supported pos with ambiguous translation	#Non-redundant peptides	thereof supported by b/y	thereof supported by chain	#b/y supported pos with ambiguous translation	#Distinct Codon pos	#supported distinct codon pos	#supported distinct codon pos with ambiguous translation
F	6	0	0	0	3	0	0	0	3	0	0
L	25	15	15	4	9	5	5	2	9	5	2
I	0	0	0	0	0	0	0	0	0	0	0
M	11	0	0	0	3	0	0	0	3	0	0
V	6	1	0	0	4	1	0	0	4	1	0
S	2942	1953	1834	194	310	232	225	4	278	210	4
P	2	2	2	0	1	1	1	0	1	1	0
T	30	7	7	0	5	1	1	0	5	1	0
Y	2	0	0	0	1	0	0	0	1	0	0
A	36	28	0	0	5	1	0	0	5	1	0
H	2	0	0	0	2	0	0	0	2	0	0
Q	3	0	0	0	2	0	0	0	2	0	0
N	14	0	0	0	2	0	0	0	2	0	0
K	28	24	22	0	4	3	1	0	4	3	0
D	13	3	3	3	3	2	2	2	3	2	2
E	12	7	1	5	5	2	1	1	5	2	1
C	6	0	0	0	3	0	0	0	3	0	0
W	18	2	0	0	3	1	0	0	3	1	0
R	2	0	0	0	2	0	0	0	2	0	0
G	37	6	3	6	4	2	1	2	4	2	2

## Sheet: 231118_L2_Cdubliniensis
Translation	#PSM	thereof supported by b/y	thereof supported by chain	#b/y supported pos with ambiguous translation	#Non-redundant peptides	thereof supported by b/y	thereof supported by chain	#b/y supported pos with ambiguous translation	#Distinct Codon pos	#supported distinct codon pos	#supported distinct codon pos with ambiguous translation
F	2	0	0	0	2	0	0	0	2	0	0
L	6	4	4	0	4	2	2	0	4	2	0
I	0	0	0	0	0	0	0	0	0	0	0
M	2	0	0	0	2	0	0	0	1	0	0
V	2	0	0	0	2	0	0	0	2	0	0
S	920	455	411	27	226	125	117	1	205	114	1
P	0	0	0	0	0	0	0	0	0	0	0
T	0	0	0	0	0	0	0	0	0	0	0
Y	0	0	0	0	0	0	0	0	0	0	0
A	2	0	0	0	1	0	0	0	1	0	0
H	2	0	0	0	2	0	0	0	2	0	0
Q	4	2	0	0	3	1	0	0	3	1	0
N	4	0	0	0	2	0	0	0	2	0	0
K	4	3	1	0	4	3	1	0	4	3	0
D	7	1	1	1	4	1	1	1	4	1	1
E	4	0	0	0	3	0	0	0	3	0	0
C	4	0	0	0	1	0	0	0	1	0	0
W	0	0	0	0	0	0	0	0	0	0	0
R	1	1	0	0	1	1	0	0	1	1	0
G	2	0	0	0	2	0	0	0	2	0	0

## Sheet: 231118_L4_Ctropicalis
Translation	#PSM	thereof supported by b/y	thereof supported by chain	#b/y supported pos with ambiguous translation	#Non-redundant peptides	thereof supported by b/y	thereof supported by chain	#b/y supported pos with ambiguous translation	#Distinct Codon pos	#supported distinct codon pos	#supported distinct codon pos with ambiguous translation
F	12	9	9	0	4	1	1	0	4	1	0
L	56	40	40	29	9	5	5	1	7	4	1
I	0	0	0	0	0	0	0	0	0	0	0
M	13	0	0	0	6	0	0	0	6	0	0
V	71	2	2	0	6	2	2	0	6	2	0
S	2650	1636	1591	13	346	254	244	2	309	234	2
P	2	0	0	0	1	0	0	0	1	0	0
T	4	0	0	0	2	0	0	0	2	0	0
Y	10	1	0	0	4	1	0	0	4	1	0
A	11	2	2	0	4	1	1	0	4	1	0
H	1	0	0	0	1	0	0	0	1	0	0
Q	31	13	13	0	4	1	1	0	4	1	0
N	10	4	2	0	6	2	1	0	4	2	0
K	10	10	1	1	5	5	1	1	5	5	1
D	35	17	12	0	11	2	1	0	10	2	0
E	47	41	39	0	6	3	2	0	6	3	0
C	5	0	0	0	2	0	0	0	2	0	0
W	8	0	0	0	3	0	0	0	3	0	0
R	14	14	0	0	4	4	0	0	4	4	0
G	42	38	35	0	8	4	1	0	8	4	0

## Sheet: 080419_M_acaciae_AUGUSTUS
Translation	#PSM	thereof supported by b/y	thereof supported by chain	#b/y supported pos with ambiguous translation	#Non-redundant peptides	thereof supported by b/y	thereof supported by chain	#b/y supported pos with ambiguous translation	#Distinct Codon pos	#supported distinct codon pos	#supported distinct codon pos with ambiguous translation
F	10	5	4	0	8	3	2	0	8	3	0
L	17	7	3	1	16	7	3	1	16	7	1
I	0	0	0	0	0	0	0	0	0	0	0
M	33	5	0	0	30	5	0	0	30	5	0
V	27	14	8	10	18	9	7	5	18	9	5
S	4695	2782	2506	62	1643	1132	1046	15	1474	1043	15
P	9	4	3	2	7	4	3	2	7	4	2
T	11	2	1	0	9	2	1	0	9	2	0
Y	6	3	3	1	6	3	3	1	6	3	1
A	16	8	5	1	13	5	4	1	13	5	1
H	3	0	0	0	3	0	0	0	3	0	0
Q	8	2	1	1	8	2	1	1	8	2	1
N	12	7	7	0	9	5	5	0	9	5	0
K	9	5	1	0	9	5	1	0	9	5	0
D	27	9	6	6	20	7	5	5	20	7	5
E	32	8	6	0	20	5	4	0	20	5	0
C	7	2	1	0	7	2	1	0	7	2	0
W	6	3	3	2	5	2	2	1	5	2	1
R	22	19	5	1	17	14	5	1	16	14	1
G	12	10	9	2	8	6	5	2	8	6	2

## Sheet: 140119_L1_Calbicans_SC5314
Translation	#PSM	thereof supported by b/y	thereof supported by chain	#b/y supported pos with ambiguous translation	#Non-redundant peptides	thereof supported by b/y	thereof supported by chain	#b/y supported pos with ambiguous translation	#Distinct Codon pos	#supported distinct codon pos	#supported distinct codon pos with ambiguous translation
F	3	0	0	0	3	0	0	0	3	0	0
L	9	3	2	0	7	3	2	0	7	3	0
I	0	0	0	0	0	0	0	0	0	0	0
M	7	0	0	0	6	0	0	0	6	0	0
V	12	1	0	0	5	1	0	0	5	1	0
S	1652	998	929	77	642	413	391	1	617	399	1
P	3	0	0	0	2	0	0	0	2	0	0
T	4	0	0	0	3	0	0	0	3	0	0
Y	4	0	0	0	3	0	0	0	3	0	0
A	3	1	1	0	3	1	1	0	3	1	0
H	1	1	0	0	1	1	0	0	1	1	0
Q	2	2	2	0	1	1	1	0	1	1	0
N	26	3	2	0	10	2	1	0	9	2	0
K	6	5	4	0	4	3	2	0	4	3	0
D	12	1	1	1	3	1	1	1	3	1	1
E	2	0	0	0	2	0	0	0	2	0	0
C	1	0	0	0	1	0	0	0	1	0	0
W	2	0	0	0	2	0	0	0	2	0	0
R	10	9	1	0	3	2	1	0	3	2	0
G	2	0	0	0	1	0	0	0	1	0	0

## Sheet: 140119_L1_Calbicans_WO1
Translation	#PSM	thereof supported by b/y	thereof supported by chain	#b/y supported pos with ambiguous translation	#Non-redundant peptides	thereof supported by b/y	thereof supported by chain	#b/y supported pos with ambiguous translation	#Distinct Codon pos	#supported distinct codon pos	#supported distinct codon pos with ambiguous translation
F	3	0	0	0	3	0	0	0	3	0	0
L	9	2	2	0	7	2	2	0	7	2	0
I	0	0	0	0	0	0	0	0	0	0	0
M	4	0	0	0	4	0	0	0	4	0	0
V	15	2	0	0	6	2	0	0	6	2	0
S	1384	828	773	0	566	366	348	0	543	355	0
P	6	0	0	0	5	0	0	0	5	0	0
T	5	0	0	0	3	0	0	0	3	0	0
Y	3	0	0	0	2	0	0	0	2	0	0
A	5	2	1	0	5	2	1	0	5	2	0
H	2	1	0	0	2	1	0	0	2	1	0
Q	0	0	0	0	0	0	0	0	0	0	0
N	31	4	0	0	12	3	0	0	11	3	0
K	4	1	1	0	2	1	1	0	2	1	0
D	2	0	0	0	2	0	0	0	2	0	0
E	3	0	0	0	3	0	0	0	3	0	0
C	1	0	0	0	1	0	0	0	1	0	0
W	8	0	0	0	2	0	0	0	2	0	0
R	16	15	3	0	6	5	3	0	6	5	0
G	0	0	0	0	0	0	0	0	0	0	0

## Sheet: 140119_L2_Calbicans_SC5314
Translation	#PSM	thereof supported by b/y	thereof supported by chain	#b/y supported pos with ambiguous translation	#Non-redundant peptides	thereof supported by b/y	thereof supported by chain	#b/y supported pos with ambiguous translation	#Distinct Codon pos	#supported distinct codon pos	#supported distinct codon pos with ambiguous translation
F	6	2	2	2	5	1	1	1	5	1	1
L	25	9	2	0	11	4	1	0	11	4	0
I	0	0	0	0	0	0	0	0	0	0	0
M	22	1	0	0	14	1	0	0	14	1	0
V	60	1	1	0	7	1	1	0	7	1	0
S	5921	3461	3237	322	1122	729	702	7	1061	694	7
P	14	0	0	0	3	0	0	0	3	0	0
T	38	2	1	0	13	2	1	0	13	2	0
Y	15	0	0	0	6	0	0	0	6	0	0
A	15	4	4	0	7	2	2	0	7	2	0
H	1	0	0	0	1	0	0	0	1	0	0
Q	7	1	1	0	5	1	1	0	5	1	0
N	104	9	6	2	30	3	2	1	29	3	1
K	24	18	14	0	10	8	4	0	9	7	0
D	56	10	10	9	6	4	4	3	6	4	3
E	9	0	0	0	6	0	0	0	6	0	0
C	2	0	0	0	2	0	0	0	2	0	0
W	10	2	0	1	7	2	0	1	6	2	1
R	33	29	7	7	7	4	1	1	7	4	1
G	6	0	0	0	3	0	0	0	3	0	0

## Sheet: 140119_L2_Calbicans_WO1
Translation	#PSM	thereof supported by b/y	thereof supported by chain	#b/y supported pos with ambiguous translation	#Non-redundant peptides	thereof supported by b/y	thereof supported by chain	#b/y supported pos with ambiguous translation	#Distinct Codon pos	#supported distinct codon pos	#supported distinct codon pos with ambiguous translation
F	4	3	2	2	3	2	1	1	3	2	1
L	34	13	12	0	13	4	3	0	13	4	0
I	0	0	0	0	0	0	0	0	0	0	0
M	14	0	0	0	9	0	0	0	9	0	0
V	49	4	2	0	8	4	2	0	8	4	0
S	5000	2930	2743	103	965	645	619	7	917	616	7
P	26	0	0	0	7	0	0	0	7	0	0
T	27	2	1	0	10	2	1	0	10	2	0
Y	5	1	1	0	3	1	1	0	3	1	0
A	26	7	4	0	10	3	2	0	9	3	0
H	3	0	0	0	1	0	0	0	1	0	0
Q	7	0	0	0	4	0	0	0	4	0	0
N	118	10	2	3	31	4	1	2	30	4	2
K	11	4	1	0	6	3	1	0	6	3	0
D	11	5	5	4	5	3	3	2	5	3	2
E	14	0	0	0	5	0	0	0	5	0	0
C	2	0	0	0	2	0	0	0	2	0	0
W	13	3	0	1	7	3	0	1	6	3	1
R	34	33	11	7	6	6	3	1	6	6	1
G	16	0	0	0	3	0	0	0	3	0	0

## Sheet: 140119_L3_Calbicans_SC5314
Translation	#PSM	thereof supported by b/y	thereof supported by chain	#b/y supported pos with ambiguous translation	#Non-redundant peptides	thereof supported by b/y	thereof supported by chain	#b/y supported pos with ambiguous translation	#Distinct Codon pos	#supported distinct codon pos	#supported distinct codon pos with ambiguous translation
F	8	1	0	0	5	1	0	0	5	1	0
L	56	32	24	0	15	10	8	0	15	10	0
I	0	0	0	0	0	0	0	0	0	0	0
M	11	1	0	0	10	1	0	0	10	1	0
V	37	0	0	0	10	0	0	0	10	0	0
S	3446	2001	1867	168	716	464	452	3	684	444	3
P	27	6	6	0	11	3	3	0	10	3	0
T	24	0	0	0	8	0	0	0	8	0	0
Y	7	0	0	0	2	0	0	0	2	0	0
A	6	0	0	0	4	0	0	0	4	0	0
H	1	0	0	0	1	0	0	0	1	0	0
Q	8	0	0	0	5	0	0	0	5	0	0
N	76	6	5	0	17	3	2	0	16	3	0
K	27	9	6	1	5	3	2	1	5	3	1
D	23	4	4	4	4	2	2	2	4	2	2
E	9	0	0	0	4	0	0	0	4	0	0
C	1	0	0	0	1	0	0	0	1	0	0
W	5	1	0	0	5	1	0	0	5	1	0
R	21	17	3	0	4	4	1	0	4	4	0
G	8	0	0	0	5	0	0	0	5	0	0

[truncated: 11 more sheets: 140119_L3_Calbicans_WO1, 140119_L4_Calbicans_SC5314, 140119_L4_Calbicans_WO1, 140119_L5_Calbicans_SC5314, 140119_L5_Calbicans_WO1, 140119_L6_Calbicans_SC5314, 140119_L6_Calbicans_WO1, 140119_L7_Calbicans_SC5314, 140119_L7_Calbicans_WO1, 140119_L8_Calbicans_SC5314, 140119_L8_Calbicans_WO1]
