# Supplementary material for: Proteogenomics analysis of CUG codon translation in the human pathogen Candida albicans
Source: BMC Biol. 2021 Dec 4;19:258. doi: 10.1186/s12915-021-01197-9 (PMC8645108; doi:10.1186/s12915-021-01197-9)
Supplement: Supplementary file 4 — Additional file 4. Raw and additional data relevant to Figure 4. [file 12915_2021_1197_MOESM4_ESM.xlsx]

## Sheet: peptide list merged all SC5314
140119_L1_Calbicans_SC5314_Peptide	140119_L1_Calbicans_SC5314_Scannumbers	140119_L1_Calbicans_SC5314_Score	140119_L1_Calbicans_SC5314_Is supported?	140119_L1_Calbicans_SC5314_Is supported by chain?	140119_L1_Calbicans_SC5314_Is supported and pos ambiguously transl	140119_L1_Calbicans_SC5314_Supported transl found for this CTG pos	140119_L1_Calbicans_SC5314_CTG pos (in peptide; human counting)	140119_L1_Calbicans_SC5314_Gene	140119_L1_Calbicans_SC5314_Pos (in gene; ruby counting)	140119_L1_Calbicans_SC5314_#PSM	140119_L1_Calbicans_SC5314_#supported PSM	140119_L2_Calbicans_SC5314_Peptide	140119_L2_Calbicans_SC5314_Scannumbers	140119_L2_Calbicans_SC5314_Score	140119_L2_Calbicans_SC5314_Is supported?	140119_L2_Calbicans_SC5314_Is supported by chain?	140119_L2_Calbicans_SC5314_Is supported and pos ambiguously transl	140119_L2_Calbicans_SC5314_Supported transl found for this CTG pos	140119_L2_Calbicans_SC5314_CTG pos (in peptide; human counting)	140119_L2_Calbicans_SC5314_Gene	140119_L2_Calbicans_SC5314_Pos (in gene; ruby counting)	140119_L2_Calbicans_SC5314_#PSM	140119_L2_Calbicans_SC5314_#supported PSM	140119_L3_Calbicans_SC5314_Peptide	140119_L3_Calbicans_SC5314_Scannumbers	140119_L3_Calbicans_SC5314_Score	140119_L3_Calbicans_SC5314_Is supported?	140119_L3_Calbicans_SC5314_Is supported by chain?	140119_L3_Calbicans_SC5314_Is supported and pos ambiguously transl	140119_L3_Calbicans_SC5314_Supported transl found for this CTG pos	140119_L3_Calbicans_SC5314_CTG pos (in peptide; human counting)	140119_L3_Calbicans_SC5314_Gene	140119_L3_Calbicans_SC5314_Pos (in gene; ruby counting)	140119_L3_Calbicans_SC5314_#PSM	140119_L3_Calbicans_SC5314_#supported PSM	140119_L4_Calbicans_SC5314_Peptide	140119_L4_Calbicans_SC5314_Scannumbers	140119_L4_Calbicans_SC5314_Score	140119_L4_Calbicans_SC5314_Is supported?	140119_L4_Calbicans_SC5314_Is supported by chain?	140119_L4_Calbicans_SC5314_Is supported and pos ambiguously transl	140119_L4_Calbicans_SC5314_Supported transl found for this CTG pos	140119_L4_Calbicans_SC5314_CTG pos (in peptide; human counting)	140119_L4_Calbicans_SC5314_Gene	140119_L4_Calbicans_SC5314_Pos (in gene; ruby counting)	140119_L4_Calbicans_SC5314_#PSM	140119_L4_Calbicans_SC5314_#supported PSM	140119_L5_Calbicans_SC5314_Peptide	140119_L5_Calbicans_SC5314_Scannumbers
AAQFVLEDDGGSNIAK	19233	135.6	+	+		S	12	g346	303	5	3	AAQFVLEDDGGSNIAK	17659	76.655	+	+		S	12	g346	303	40	17	AAQFVLEDDGGSNIAK	19151	102.62	+	+		S	12	g346	303	12	4	AAQFVLEDDGGSNIAK	18886	114.82	+	+		S	12	g346	303	26	13	AAQFVLEDDGGSNIAK	19530
AAYAAAIR	12790	64.776				S	4	g6138	255	1	0	AAYAAAIR	12608	62.715				S	4	g6138	255	3	0	AAYAAAIR	12341	59.641				S	4	g6138	255	2	0
AAYSAAIR	10065	58.917	+	+		S	4	g6138	255	10	10	AAYSAAIR	9884	60.682	+	+		S	4	g6138	255	24	24	AAYSAAIR	9803	68.787	+	+		S	4	g6138	255	11	11	AAYSAAIR	10142	78.149	+	+		S	4	g6138	255	10	10	AAYSAAIR	10291
ADSTISQLDQR	12488	88.496	+	+		S	6	g5409	383	4	4	ADSTISQLDQR	12749	100.57	+	+		S	6	g5409	383	4	4	ADSTISQLDQR	12248	90.108	+	+		S	6	g5409	383	3	3	ADSTISQLDQR	12247	59.426	+	+		S	6	g5409	383	3	3	ADSTISQLDQR	12874
ADTTNGPISFHEYIGDSWAILFSHPAAHTSVCSTELSAFAR	31527	86.944					9	g9968	45	3	0	ADTTNGPISFHEYIGDSWAILFSHPAAHTSVCSTELSAFAR	32658;32664	84.198					9	g9968	45	4	0													ADTTNGPISFHEYIGDSWAILFSHPAAHTSVCSTELSAFAR	32146;32180	103.2					9	g9968	45	2	0	ADTTNGPISFHEYIGDSWAILFSHPAAHTSVCSTELSAFAR	30650
AEIIITPSAQYDNFISAVVSK	32713	51.469					8	g2457	156	1	0																									AEIIITPSAQYDNFISAVVSK	33965	64.87					8	g2457	156	4	0	AEIIITPSAQYDNFISAVVSK	31233
AFDSTTINKK	7991	26.116	+	+		S	4	g1609	372	1	1	AFDSTTINKK	8079	29.534	+	+		S	4	g1609	372	1	1													AFDSTTINKK	8072	23.378				S	4	g1609	372	1	0
												AFDSTTINK	10427;10435	81.191	+	+		S	4	g1609	372	3	2													AFDSTTINK	10945	81.191	+	+		S	4	g1609	372	2	2	AFDSTTINK	10928
AFDVSPSDSK	10751	46.158	+	+		S	5	g11447	39	1	1	AFDVSPSDSK	11640	47.603	+	+		S	5	g11447	39	3	3													AFDVSPSDSK	12715	86.136	+	+		S	5	g11447	39	1	1	AFDVSPSDSK	12405
																																				AFDVSPSDSKK	9749	52.579	+	+		S	5	g11447	39	1	1
AFDVSPSDSK	10751	46.158	+			S	9	g11447	43	1	1	AFDVSPSDSK	11640	47.603	+			S	9	g11447	43	3	2													AFDVSPSDSK	12715	86.136	+	+		S	9	g11447	43	1	1	AFDVSPSDSK	12405
																																				AFDVSPSDSKK	9749	52.579				S	9	g11447	43	1	0
AHHYSLSEYVR	12603	38.634	+	+		S	5	g3474	561	5	5	AHHYSLSEYVR	12890	70.412	+	+		S	5	g3474	561	17	15	AHHYSLSEYVR	12539	66.664	+	+		S	5	g3474	561	11	9	AHHYSLSEYVR	13229	24.853	+	+		S	5	g3474	561	6	5	AHHYSLSEYVR	13538
AIDYVISINDFESSK	27913	151.1	+	+		S	7	g1725	48	1	1	AIDYVISINDFESSK	27681	128.85	+	+		S	7	g1725	48	4	4	AIDYVISINDFESSK	26172	70.089	+	+		S	7	g1725	48	2	2	AIDYVISINDFESSK	28632;28684	186.02	+	+		S	7	g1725	48	4	4	AIDYVISINDFESSK	28027
AIEELNYNGIEGR	16004	66.692				S	9	g2976	116	2	0	AIEELNYNGIEGR	16460	78.334				S	9	g2976	116	2	0	AIEELNYNGIEGR	15647	39.622				S	9	g2976	116	3	0	AIEELNYNGIEGR	16779	78.334				S	9	g2976	116	1	0
AIEELNYNSIEGR	18969	137.17	+	+		S	9	g2976	116	9	7	AIEELNYNSIEGR	19482	236.06	+	+		S	9	g2976	116	19	15	AIEELNYNSIEGR	18953	180.36	+	+		S	9	g2976	116	24	13	AIEELNYNSIEGR	18757	126.67	+	+		S	9	g2976	116	8	7
												AIEELNYNSIEGRPCR	17324	37.555				S	9	g2976	116	1	0													AIEELNYNSIEGRPCR	18180	81.632				S	9	g2976	116	2	0
AIETLSITNFK	23777	52.49	+	+		S	6	g6147	246	2	2
AILDASEYVR	20265	102.51	+	+		S	6	g262	918	2	2	AILDASEYVR	20306	138.54	+	+		S	6	g262	918	6	6	AILDASEYVR	20195	113.26	+	+		S	6	g262	918	6	6	AILDASEYVR	21121	91.069	+	+		S	6	g262	918	14	14	AILDASEYVR	19332
AILLVSHSIFK	23343	95.608	+	+		S	8	g5913	153	1	1	AILLVSHSIFK	23143	102.61	+	+		S	8	g5913	153	6	6	AILLVSHSIFK	23194	54.608	+	+		S	8	g5913	153	4	2	AILLVSHSIFK	24557	96.034	+	+		S	8	g5913	153	4	4	AILLVSHSIFK	23832
AILLVSHSIFKK	19231	32.933				S	8	g5913	153	1	0	AILLVSHSIFKK	19635	26.627				S	8	g5913	153	1	0													AILLVSHSIFKK	18523	15.467				S	8	g5913	153	1	0
AKELIGDLYSIRPELSYSLR	26440	34.26				S	16	g3821	182	1	0	AKELIGDLYSIRPELSYSLR	26728	50.425	+			S	16	g3821	182	5	1													AKELIGDLYSIRPELSYSLR	26946	75.358	+	+		S	16	g3821	182	1	1	AKELIGDLYSIRPELSYSLR	25550
ELIGDLYSIRPELSYSLR	29184	44.391	+	+		S	14	g3821	182	5	1	ELIGDLYSIRPELSYSLR	29536	99.569	+	+		S	14	g3821	182	17	2	ELIGDLYSIRPELSYSLR	28999	62.475					14	g3821	182	13	0	ELIGDLYSIRPELSYSLR	28314	46.621	+			S	14	g3821	182	12	1	ELIGDLYSIRPELSYSLR	29294
ALDDNTELSVNIPQEGTK	20835	153.39	+	+		S	9	g4056	408	2	2	ALDDNTELSVNIPQEGTK	20978	145.71	+	+		S	9	g4056	408	8	8	ALDDNTELSVNIPQEGTK	21086	104.17	+	+		S	9	g4056	408	3	3	ALDDNTELSVNIPQEGTK	21542	74.678	+	+		S	9	g4056	408	6	4	ALDDNTELSVNIPQEGTK	19857
ALNFQSGQR	10905	98.458	+	+		S	6	g2716	159	2	2	ALNFQSGQR	10814;10831	122.74	+	+		S	6	g2716	159	6	5	ALNFQSGQR	10346	75.213	+	+		S	6	g2716	159	1	1	ALNFQSGQR	11336	75.213	+	+		S	6	g2716	159	3	3	ALNFQSGQR	10569
ALQSLVK	13770	64.803	+	+		S	4	g2401	511	2	2	ALQSLVK	13423	73.039	+	+		S	4	g2401	511	9	8	ALQSLVK	12158	76.847	+	+		S	4	g2401	511	1	1	ALQSLVK	13518	69.383	+	+		S	4	g2401	511	1	1	ALQSLVK	12898
												KALQSLVK	9853	79.893	+	+		S	5	g2401	511	1	1
ANSNPINHDELVALFLK	28563	75.463	+			S	3	g5587	154	4	3	ANSNPINHDELVALFLK	28150	65.716	+	+		S	3	g5587	154	10	10	ANSNPINHDELVALFLK	28610	75.463	+	+		S	3	g5587	154	9	8	ANSNPINHDELVALFLK	27973	58.83	+	+		S	3	g5587	154	9	6	ANSNPINHDELVALFLK	28943
APDDLSDPVDQLR	19674	104.79	+	+		S	6	g10105	117	1	1	APDDLSDPVDQLR	19549	79.659	+	+		S	6	g10105	117	2	2	APDDLSDPVDQLR	19031	111.27	+	+		S	6	g10105	117	2	2													APDDLSDPVDQLR	19008
APLVTSHDDSVEKPEEEIPK	14137	18.538					10	g7759	190	2	0	APLVTSHDDSVEKPEEEIPK	14383	24.893					10	g7759	190	2	0	APLVTSHDDSVEKPEEEIPK	13994	70.783	+	+		S	10	g7759	190	6	2	APLVTSHDDSVEKPEEEIPK	14861	32.981	+	+		S	10	g7759	190	2	1	APLVTSHDDSVEKPEEEIPK	14524
ASGQSLSEAR	6238	64.711	+	+		S	5	g3868	217	1	1	ASGQSLSEAR	6293	83.358	+	+		S	5	g3868	217	1	1													ASGQSLSEAR	6591	89.913	+	+		S	5	g3868	217	1	1	ASGQSLSEAR	6271
ASNALLTESSSGPTK	12567	83.617	+	+		S	9	g5863	895	7	6	ASNALLTESSSGPTK	12680	130.1	+	+		S	9	g5863	895	14	14	ASNALLTESSSGPTK	12520	101.39	+	+		S	9	g5863	895	17	17	ASNALLTESSSGPTK	13607	143.42	+	+		S	9	g5863	895	7	7	ASNALLTESSSGPTK	12898
ASPSSSQATSLLGQASTGSDQSTQAASPGLLTVK	24556	49.623	+	+		S	22	g1569	137	1	1	ASPSSSQATSLLGQASTGSDQSTQAASPGLLTVK	24502	101.39	+	+		S	22	g1569	137	3	3	ASPSSSQATSLLGQASTGSDQSTQAASPGLLTVK	24628	48.085	+	+		S	22	g1569	137	2	1	ASPSSSQATSLLGQASTGSDQSTQAASPGLLTVK	25594;25631	37.763	+	+		S	22	g1569	137	4	4	ASPSSSQATSLLGQASTGSDQSTQAASPGLLTVK	25377
ATALNFFIHQLIPTHSLESSTGAEFER	30194	46.695	+	+		S	16	g949	1727	1	1	ATALNFFIHQLIPTHSLESSTGAEFER	30020	44.6	+	+		S	16	g949	1727	3	3	ATALNFFIHQLIPTHSLESSTGAEFER	29286	31.127	+	+		S	16	g949	1727	1	1	ATALNFFIHQLIPTHSLESSTGAEFER	29064	45.489	+	+		S	16	g949	1727	1	1	ATALNFFIHQLIPTHSLESSTGAEFER	30782
AVESAISK	7070	53.878	+	+		S	4	g10547	70	1	1																									AVESAISK	7583	64.207	+	+		S	4	g10547	70	1	1	AVESAISK	6962
AVQLANALHGAYDSPSGIPYSSVNLK	25075	56.72	+	+		S	21	g3484	215	4	3	AVQLANALHGAYDSPSGIPYSSVNLK	24827	96.7	+	+		S	21	g3484	215	9	9	AVQLANALHGAYDSPSGIPYSSVNLK	25286	69.639	+	+		S	21	g3484	215	3	3													AVQLANALHGAYDSPSGIPYSSVNLK	24762
AYHLDLSLNLCGLR	27187	108.56	+	+		S	7	g5870	76	1	1	AYHLDLSLNLCGLR	27052	115.14	+	+		S	7	g5870	76	2	2	AYHLDLSLNLCGLR	26430	90.614	+	+		S	7	g5870	76	2	2	AYHLDLSLNLCGLR	27754	68.676	+	+		S	7	g5870	76	2	2	AYHLDLSLNLCGLR	26280
DAFNNVDSQIR	16252	81.099	+	+		S	8	g4710	421	11	9	DAFNNVDSQIR	13195	55.064	+	+		S	8	g4710	421	10	7	DAFNNVDSQIR	13688	72.607	+	+		S	8	g4710	421	23	18	DAFNNVDSQIR	17212	137.98	+	+		S	8	g4710	421	12	11	DAFNNVDSQIR	16595
DAPLVILYGNPTEESTK	26156	72.937					15	g2464	206	2	0	DAPLVILYGNPTEESTK	25882	99.531	+	+		S	15	g2464	206	7	1	DAPLVILYGNPTEESTK	26608	70.889	+	+		S	15	g2464	206	1	1	DAPLVILYGNPTEESTK	27492	96.734	+	+		S	15	g2464	206	4	3	DAPLVILYGNPTEESTK	27240
DCPSGQLSEEEFVK	17234	57.019	+			S	4	g2255	39	1	1	DCPSGQLSEEEFVK	17382	91.313	+	+		S	4	g2255	39	3	3	DCPSGQLSEEEFVK	17289	110.86	+	+		S	4	g2255	39	2	2	DCPSGQLSEEEFVK	18916	41.109	+	+		S	4	g2255	39	5	5	DCPSGQLSEEEFVK	16726
DDKSPVTIGDFASQAIINHAIK	27521	75.358	+	+		S	13	g790	56	1	1	DDKSPVTIGDFASQAIINHAIK	27353	58.366	+	+		S	13	g790	56	3	3	DDKSPVTIGDFASQAIINHAIK	26808	57.826	+	+		S	13	g790	56	2	2	DDKSPVTIGDFASQAIINHAIK	28566	62.684	+	+		S	13	g790	56	2	2	DDKSPVTIGDFASQAIINHAIK	27604
SPVTIGDFASQAIINHAIK	26946	49.537	+	+		S	10	g790	56	2	1	SPVTIGDFASQAIINHAIK	27693	126.63	+	+		S	10	g790	56	5	3	SPVTIGDFASQAIINHAIK	27086	38.402	+	+		S	10	g790	56	5	2	SPVTIGDFASQAIINHAIK	28169	68.494	+	+		S	10	g790	56	3	1	SPVTIGDFASQAIINHAIK	26325
DGNSHSNTNSLPVQLGR	16327	102.62	+	+		S	6	g2363	218	1	1	DGNSHSNTNSLPVQLGR	16266	60.307	+	+		S	6	g2363	218	3	3	DGNSHSNTNSLPVQLGR	15420	94.007	+	+		S	6	g2363	218	5	4	DGNSHSNTNSLPVQLGR	16643	55.851	+	+		S	6	g2363	218	3	3
DHQSDPDTTVSSSSSTNSANR	5824	56.529					4	g7503	16	2	0	DHQSDPDTTVSSSSSTNSANR	5718	36.523	+	+		S	4	g7503	16	7	1	DHQSDPDTTVSSSSSTNSANR	5818	40.81	+	+		S	4	g7503	16	1	1	DHQSDPDTTVSSSSSTNSANR	6138	16.506	+	+		S	4	g7503	16	5	1	DHQSDPDTTVSSSSSTNSANR	6137
DIESEFNQLNSYTK	25470	64.64	+	+		S	4	g4993	30	1	1													DIESEFNQLNSYTK	26140;26182	69.65					4	g4993	30	1	0	DIESEFNQLNSYTK	25793	79.82					4	g4993	30	1	0
DIITSQHDSDEFDEGEEEDVSVK	18324	74.841					5	g2392	74	4	0	DIITSQHDSDEFDEGEEEDVSVK	18384	100.62					5	g2392	74	19	0	DIITSQHDSDEFDEGEEEDVSVK	18072	55.228	+	+		S	5	g2392	74	15	2	DIITSQHDSDEFDEGEEEDVSVK	18919	70.345					5	g2392	74	8	0	DIITSQHDSDEFDEGEEEDVSVK	18421
DILYESESER	14880	60.019					8	g10872	219	2	0	DILYESESER	15050	85.676	+	+		S	8	g10872	219	17	2	DILYESESER	14786	74.92					8	g10872	219	7	0	DILYESESER	15894	47.603					8	g10872	219	4	0	DILYESESER	14420
DLEIIESEIER	25709	85.377	+	+		S	7	g6853	171	1	1
												DLEIIECEIERVNK	25752	52.79					7	g6853	171	1	0
DLSASEEESELDLK	19945	56.551	+	+		S	3	g2405	221	1	1	DLSASEEESELDLK	20148	89.403	+	+		S	3	g2405	221	1	1	DLSASEEESELDLK	19929	68.515	+	+		S	3	g2405	221	2	2													DLSASEEESELDLK	20339
DNIVSKPTQSILNK	15541	50.116	+	+		S	5	g4672	304	1	1	DNIVSKPTQSILNK	15364	54.806					5	g4672	304	2	0	DNIVSKPTQSILNK	14904	49.216	+	+		S	5	g4672	304	2	1	DNIVSKPTQSILNK	16197	46.66	+	+		S	5	g4672	304	1	1	DNIVSKPTQSILNK	15286
DPMDPNTVIGVQTK	11988	44.318				S	3	g2460	171	1	0	DPMDPNTVIGVQTK	12197;12214	43.308				S	3	g2460	171	3	0	DPMDPNTVIGVQTK	11453	43.512				S	3	g2460	171	1	0	DPMDPNTVIGVQTK	12580	44.318				S	3	g2460	171	1	0
DPSDPNTVIGVQTK	14958	71.349	+	+		S	3	g2460	171	2	2	DPSDPNTVIGVQTK	13848	42.21	+	+		S	3	g2460	171	19	19	DPSDPNTVIGVQTK	15361	114.76	+	+		S	3	g2460	171	3	3	DPSDPNTVIGVQTK	14528	77.379	+	+		S	3	g2460	171	4	4	DPSDPNTVIGVQTK	15458
												ILRDPSDPNTVIGVQTK	16027	77.506				S	6	g2460	171	5	0													ILRDPSDPNTVIGVQTK	15159	51.798				S	6	g2460	171	4	0	ILRDPSDPNTVIGVQTK	16126
DQATTSTGLFGFGQNK	24434	83.182	+	+		S	6	g2659	381	1	1																																					DQATTSTGLFGFGQNK	24802
STPLFGATTQDKDQATTSTGLFGFGQNK	25526	22.399	+	+		S	18	g2659	381	4	3	STPLFGATTQDKDQATTSTGLFGFGQNK	25846	53.259	+	+		S	18	g2659	381	8	8	STPLFGATTQDKDQATTSTGLFGFGQNK	25907	60.621	+	+		S	18	g2659	381	9	9	STPLFGATTQDKDQATTSTGLFGFGQNK	27329	94.646	+	+		S	18	g2659	381	3	3	STPLFGATTQDKDQATTSTGLFGFGQNK	25940
DQLIDSENYAIIYK	24862	39.873					6	g4393	210	1	0	DQLIDSENYAIIYK	24929	76.302	+	+		S	6	g4393	210	1	1	DQLIDSENYAIIYK	23461	57.174					6	g4393	210	1	0	DQLIDSENYAIIYK	26358	81.09	+	+		S	6	g4393	210	2	1	DQLIDSENYAIIYK	26046
DSFVDVPSPSK	17995	105.52	+	+		S	8	g6001	378	2	2	DSFVDVPSPSK	17886	114.39	+	+		S	8	g6001	378	3	3	DSFVDVPSPSK	17853	157.99	+	+		S	8	g6001	378	5	5	DSFVDVPSPSK	18903	122.96	+	+		S	8	g6001	378	6	6	DSFVDVPSPSK	18233
												DSFVDVPSPSKFPTETVTEEEEDEEEVPITK	25053	24.139				S	8	g6001	378	2	0	DSFVDVPSPSKFPTETVTEEEEDEEEVPITK	25759	74.838				S	8	g6001	378	2	0													DSFVDVPSPSKFPTETVTEEEEDEEEVPITK	26228
DSSSENTLETLSPIANR	23248;23264	140.14					3	g5320	228	2	0	DSSSENTLETLSPIANR	23209	113.65					3	g5320	228	4	0	DSSSENTLETLSPIANR	23349	73.466					3	g5320	228	8	0	DSSSENTLETLSPIANR	24488	159.64					3	g5320	228	3	0	DSSSENTLETLSPIANR	24025
DTDSIPDLENYLTK	28673	100.72	+	+		S	4	g811	170	1	1	DTDSIPDLENYLTK	28488	48.998	+	+		S	4	g811	170	2	2	DTDSIPDLENYLTK	28105	69.01	+	+		S	4	g811	170	4	4	DTDSIPDLENYLTK	29942	94.465	+	+		S	4	g811	170	2	2	DTDSIPDLENYLTK	29696
DTTGLKPPTADELSTAR	17043	89.403					14	g3449	342	2	0	DTTGLKPPTADELSTAR	17151	72.652					14	g3449	342	2	0	DTTGLKPPTADELSTAR	16806	89.301					14	g3449	342	2	0													DTTGLKPPTADELSTAR	17241
DVASTEQVDFANQSR	15607	54.772	+			S	14	g5594	126	2	1	DVASTEQVDFANQSR	15461;15522	171.26	+	+		S	14	g5594	126	7	3	DVASTEQVDFANQSR	15160	48.568	+	+		S	14	g5594	126	6	3	DVASTEQVDFANQSR	16419;16507	182.71	+	+		S	14	g5594	126	2	2	DVASTEQVDFANQSR	14726
DVATTEYGGLVSVSR	20641	77.593	+	+		S	14	g2959	30	3	3	DVATTEYGGLVSVSR	21236	127.56	+	+		S	14	g2959	30	2	2	DVATTEYGGLVSVSR	18187	75.479	+			S	14	g2959	30	1	1	DVATTEYGGLVSVSR	22379;22388	118.87	+	+		S	14	g2959	30	2	2
DVISGDDVESAK	10418	50.292	+	+		S	10	g3639	231	4	3	DVISGDDVESAK	12163	118.4	+	+		S	10	g3639	231	11	10	DVISGDDVESAK	11995	115.78	+	+		S	10	g3639	231	5	4	DVISGDDVESAK	13123	80.102	+	+		S	10	g3639	231	2	2	DVISGDDVESAK	12849
DVSQSNTLGSIK	11698	38.303	+	+		S	5	g949	1795	2	1	DVSQSNTLGSIK	11661	98.943	+	+		S	5	g949	1795	7	7													DVSQSNTLGSIK	13074	152.97	+	+		S	5	g949	1795	6	6	DVSQSNTLGSIK	13935
EADTNNDGEIDIQEFTSLLAAK	31906	62.325	+	+		S	17	g8369	143	1	1	EADTNNDGEIDIQEFTSLLAAK	31075	144.68	+	+		S	17	g8369	143	6	6	EADTNNDGEIDIQEFTSLLAAK	31577	47.532	+	+		S	17	g8369	143	5	3	EADTNNDGEIDIQEFTSLLAAK	32759	97.836	+	+		S	17	g8369	143	2	2
EALNETSGVSK	7816	73.985	+	+		S	7	g5522	624	2	1	EALNETSGVSK	7673	87.258	+	+		S	7	g5522	624	6	5													EALNETSGVSK	8651	87.258	+	+		S	7	g5522	624	3	2	EALNETSGVSK	8324
EALNETSGVSK	7816	73.985	+			S	10	g5522	627	2	2	EALNETSGVSK	7673	87.258	+	+		S	10	g5522	627	6	6													EALNETSGVSK	8651	87.258	+	+		S	10	g5522	627	3	3	EALNETSGVSK	8324
EALQQLLEQESSSSILTADTK	29452	62.589	+	+		S	11	g260	302	1	1	EALQQLLEQESSSSILTADTK	29525	149.3	+	+		S	11	g260	302	2	2													EALQQLLEQESSSSILTADTK	30138	87.208	+	+		S	11	g260	302	2	2	EALQQLLEQESSSSILTADTK	30363
EALSSHNLLR	13126	70.028	+	+		S	5	g8651	101	1	1	EALSSHNLLR	12875	88.294	+	+		S	5	g8651	101	7	7	EALSSHNLLR	12711	42.336	+	+		S	5	g8651	101	11	11	EALSSHNLLR	13418	41.399	+	+		S	5	g8651	101	15	15	EALSSHNLLR	13090
EALSYHSLLR	18352	51.854					5	g367	101	2	0	EALSYHSLLR	20788	81.296					5	g367	101	10	0	EALSYHSLLR	20540	60.59					5	g367	101	6	0	EALSYHSLLR	20322	51.346					5	g367	101	9	0	EALSYHSLLR	20958
EAQDSANVITDEEQTINDTVFNLR	31082	250.19	+	+		S	5	g551	1064	3	2	EAQDSANVITDEEQTINDTVFNLR	31378	182.57	+	+		S	5	g551	1064	9	3	EAQDSANVITDEEQTINDTVFNLR	31794	260.18	+	+		S	5	g551	1064	4	3	EAQDSANVITDEEQTINDTVFNLR	32449	213.49	+	+		S	5	g551	1064	1	1	EAQDSANVITDEEQTINDTVFNLR	31965;31990
EAQGEPSENAVTTGLQELSINPEEGK	26472	47.331					7	g4535	298	2	0	EAQGEPSENAVTTGLQELSINPEEGK	26494	113.13					7	g4535	298	7	0	EAQGEPSENAVTTGLQELSINPEEGK	26592	57.738					7	g4535	298	3	0	EAQGEPSENAVTTGLQELSINPEEGK	27136	63.272					7	g4535	298	4	0	EAQGEPSENAVTTGLQELSINPEEGK	27294
EATQLESQPLLDPDDPR	20280	104.24					7	g7954	43	2	0	EATQLESQPLLDPDDPR	19954	67.997					7	g7954	43	6	0	EATQLESQPLLDPDDPR	19266	58.674					7	g7954	43	3	0													EATQLESQPLLDPDDPR	18960
EAVILPLTEPELFAAHSSLIQSPK	31947	121.47	+	+		S	17	g6127	127	1	1	EAVILPLTEPELFAAHSSLIQSPK	31905	159.46	+	+		S	17	g6127	127	3	3	EAVILPLTEPELFAAHSSLIQSPK	31221	107.05	+	+		S	17	g6127	127	2	2	EAVILPLTEPELFAAHSSLIQSPK	33011	121.33	+	+		S	17	g6127	127	2	2	EAVILPLTEPELFAAHSSLIQSPK	32008
EELQSMLNEDELK	15641	52.79					5	g5572	108	1	0	EELQSMLNEDELK	15995	51.436	+	+		S	5	g5572	108	3	1
																								DRINEAREELQWMLNEDELK	9629	17.824					12	g5572	108	1	0
																																				EELQPMLNEDELK	15421	39.305					5	g5572	108	1	0
																																																EELQAMLNEDELKDAVLLVLANK	22918
EESVPTAIDGSENK	12420	94.465	+	+		S	3	g9480	445	3	3	EESVPTAIDGSENK	12304	83.869	+	+		S	3	g9480	445	9	9																									EESVPTAIDGSENK	12814
																																																LLKEESVPTAIDGSENK	15234
EESVPTAVDGSENK	10106	59.542	+			S	3	g6001	445	3	3	EESVPTAVDGSENK	10135	72.652	+	+		S	3	g6001	445	8	7	EESVPTAVDGSENK	10217	88.338	+	+		S	3	g6001	445	11	10	EESVPTAVDGSENK	11073	50.284	+	+		S	3	g6001	445	8	8
LLKEESVPTAVDGSENK	12864	48.883	+	+		S	6	g6001	445	2	1	LLKEESVPTAVDGSENK	12689	51.495	+	+		S	6	g6001	445	5	1	LLKEESVPTAVDGSENK	12865	87.287	+	+		S	6	g6001	445	6	5	LLKEESVPTAVDGSENK	13857	69.979	+	+		S	6	g6001	445	6	2
EESYFLK	17439	62.714	+	+		S	3	g4384	313	4	4	EESYFLK	17021	62.714	+	+		S	3	g4384	313	11	11	EESYFLK	16535	62.714	+	+		S	3	g4384	313	1	1	EESYFLK	17711	62.714	+	+		S	3	g4384	313	6	6	EESYFLK	16150
												QYEDDETGEFMMLPTDMALKEESYFLK	27582	47.7	+	+		S	23	g4384	313	1	1	QYEDDETGEFMMLPTDMALKEESYFLK	27263	48.286	+	+		S	23	g4384	313	1	1													QYEDDETGEFMMLPTDMALKEESYFLK	27994
EEVLTSEQLSR	14160	123.88	+	+		S	10	g443	442	6	5	EEVLTSEQLSR	12989	110.14	+	+		S	10	g443	442	22	19	EEVLTSEQLSR	13975	117.01	+	+		S	10	g443	442	8	6	EEVLTSEQLSR	14121	130.66	+	+		S	10	g443	442	11	5	EEVLTSEQLSR	14464
YLNREEVLTSEQLSR	13810	60.549	+	+		S	14	g443	442	1	1	YLNREEVLTSEQLSR	15933	48.004				S	14	g443	442	1	0													YLNREEVLTSEQLSR	15676	60.918	+	+		S	14	g443	442	1	1
EFDSSYSR	8715	63.48	+	+		S	7	g2711	68	3	3	EFDSSYSR	8688	79.469	+	+		S	7	g2711	68	8	8													EFDSSYSR	9626	75.189	+	+		S	7	g2711	68	4	4	EFDSSYSR	8591
																								LEADGKEFDSSYSR	11251	41.644					13	g2711	68	1	0
EFIQSGYDDITPAQK	18822	110.86	+	+		S	5	g5383	294	3	3	EFIQSGYDDITPAQK	19372	164.04	+	+		S	5	g5383	294	11	8	EFIQSGYDDITPAQK	19504	78.043	+	+		S	5	g5383	294	4	4	EFIQSGYDDITPAQK	19982	41.242	+	+		S	5	g5383	294	7	6	EFIQSGYDDITPAQK	19250;19294
EFISQNAEENLK	15667	72.006	+	+		S	4	g291	418	9	5	EFISQNAEENLK	16206	163.77	+	+		S	4	g291	418	15	11	EFISQNAEENLK	15647	79.974	+	+		S	4	g291	418	16	10	EFISQNAEENLK	16566	95.642	+	+		S	4	g291	418	9	5	EFISQNAEENLK	16002
EFQSYEEETGLK	15010	63.283	+	+		S	4	g2957	94	3	3	EFQSYEEETGLK	16751	77.662	+	+		S	4	g2957	94	10	10	EFQSYEEETGLK	15782	83.883	+	+		S	4	g2957	94	6	6	EFQSYEEETGLK	16896	89.609	+	+		S	4	g2957	94	6	6	EFQSYEEETGLK	15515
EIASNLNQIDQYAK	20542	61.344					4	g1531	474	1	0	EIASNLNQIDQYAK	20447	59.418					4	g1531	474	1	0
EISAPENLDPTTGK	15186	46.955					3	g5	409	1	0	EISAPENLDPTTGK	14591	79.659	+	+		S	3	g5	409	2	2	EISAPENLDPTTGK	16018	109.24	+	+		S	3	g5	409	5	3	EISAPENLDPTTGK	16894	76.655	+	+		S	3	g5	409	6	6
EITMIYTDLK	16343	42.869					8	g10663	469	1	0
EIVGQLENASAK	14468	92.538	+	+		S	10	g7171	875	3	2	EIVGQLENASAK	14456	90.827	+	+		S	10	g7171	875	10	6	EIVGQLENASAK	14390	109.42	+	+		S	10	g7171	875	6	5	EIVGQLENASAK	13841	47.894	+	+		S	10	g7171	875	4	4	EIVGQLENASAK	11848
ELEKLLK	13785	99.384	+	+		L	5	g4101	96	1	1													ELEKLLK	13226	96.51	+	+		L	5	g4101	96	2	2
ELEKLLK	13785	99.384	+	+		L	6	g4101	97	1	1													ELEKLLK	13226	96.51	+	+		L	6	g4101	97	2	2
												ELGDGFVADLTQAGMGLR	25662	53.237				S	12	g1914	130	1	0	ELGDGFVADLTQAGMGLR	25075	46.73				S	12	g1914	130	3	0
ELIETNQSQGINIK	17520	68.893	+	+		S	8	g249	248	7	5	ELIETNQSQGINIK	17820	188.28	+	+		S	8	g249	248	15	14	ELIETNQSQGINIK	17463	107.83	+	+		S	8	g249	248	12	12	ELIETNQSQGINIK	18456	152.54	+	+		S	8	g249	248	11	10	ELIETNQSQGINIK	16899
ELSELDDKIQSSLINQVGMK	23015	101.54				S	15	g2377	33	2	0	ELSELDDKIQSSLINQVGMK	23253	73.11				S	15	g2377	33	5	0	ELSELDDKIQSSLINQVGMK	23098	121.45				S	15	g2377	33	2	0	ELSELDDKIQSSLINQVGMK	24386	46.494				S	15	g2377	33	3	0
ELSELDDKIQSSLISQVGMK	22759	97.271	+	+		S	15	g2377	33	3	3	ELSELDDKIQSSLISQVGMK	23008	105.99	+	+		S	15	g2377	33	8	8	ELSELDDKIQSSLISQVGMK	22998	77.037	+	+		S	15	g2377	33	8	7	ELSELDDKIQSSLISQVGMK	24108	113.54	+	+		S	15	g2377	33	6	4	ELSELDDKIQSSLISQVGMK	22529
IQSSLINQVGMK	16016	100.57				S	7	g2377	33	2	0	IQSSLINQVGMK	16187	69.276				S	7	g2377	33	2	0	IQSSLINQVGMK	16126	45.022				S	7	g2377	33	2	0	IQSSLINQVGMK	17226	48.091				S	7	g2377	33	2	0
IQSSLISQVGMK	15321	115.78	+	+		S	7	g2377	33	3	2	IQSSLISQVGMK	15591	60.064	+	+		S	7	g2377	33	10	6	IQSSLISQVGMK	15515	93.096	+	+		S	7	g2377	33	6	4	IQSSLISQVGMK	16504	64.103	+	+		S	7	g2377	33	4	3	IQSSLISQVGMK	15239
																																				ELSELDDKIQSSLISQVGMKK	22544	43.955				S	15	g2377	33	1	0
ELSNLVGDFLFK	33267	87.258	+	+		S	3	g2663	389	1	1	ELSNLVGDFLFK	33717	96.143					3	g2663	389	1	0	ELSNLVGDFLFK	34016	68.657					3	g2663	389	1	0													ELSNLVGDFLFK	34084
ELVGTNETSPLINNK	19481	35.541					9	g9861	159	1	0	ELVGTNETSPLINNK	17757	46.706	+			S	9	g9861	159	1	1													ELVGTNETSPLINNK	19457	33.961					9	g9861	159	1	0	ELVGTNETSPLINNK	17221
ENALVTISGQWSGK	23040	76.326	+	+		S	8	g3400	268	4	4	ENALVTISGQWSGK	23649	128.85	+	+		S	8	g3400	268	6	6	ENALVTISGQWSGK	23085	107.09	+	+		S	8	g3400	268	4	4	ENALVTISGQWSGK	23678	91.961	+	+		S	8	g3400	268	1	1	ENALVTISGQWSGK	23952
ENIIDTTYEDDSFR	20647	121.08	+	+		S	12	g1320	36	4	2	ENIIDTTYEDDSFR	20816	121.08	+	+		S	12	g1320	36	15	6	ENIIDTTYEDDSFR	21848	109.6	+	+		S	12	g1320	36	6	3	ENIIDTTYEDDSFR	21891	135.66	+	+		S	12	g1320	36	10	5	ENIIDTTYEDDSFR	20144
ENIPETSQVQGGILQAPVSDSEALSSGR	24013	66.828					21	g1439	158	1	0	ENIPETSQVQGGILQAPVSDSEALSSGR	24133;24169	59.598	+	+		S	21	g1439	158	3	3	ENIPETSQVQGGILQAPVSDSEALSSGR	23865	66.98	+	+		S	21	g1439	158	2	1	ENIPETSQVQGGILQAPVSDSEALSSGR	25230	61.738	+	+		S	21	g1439	158	6	5	ENIPETSQVQGGILQAPVSDSEALSSGR	23315
ENIPETSQVQGGILQAPVSDSEALSSGR	24013	66.828	+	+		S	25	g1439	162	1	1	ENIPETSQVQGGILQAPVSDSEALSSGR	24133;24169	59.598	+	+		S	25	g1439	162	3	3	ENIPETSQVQGGILQAPVSDSEALSSGR	23865	66.98	+	+		S	25	g1439	162	2	2	ENIPETSQVQGGILQAPVSDSEALSSGR	25230	61.738	+	+		S	25	g1439	162	6	5	ENIPETSQVQGGILQAPVSDSEALSSGR	23315
ENISNENNVVIENSAR	14155	75.045					14	g705	141	1	0	ENISNENNVVIENSAR	14454	100.55					14	g705	141	1	0																									ENISNENNVVIENSAR	14500
EPSQELTPEQQEK	9267	43.297					3	g4105	306	1	0	EPSQELTPEQQEK	8995	68.847					3	g4105	306	6	0	EPSQELTPEQQEK	8885	120.45					3	g4105	306	6	0	EPSQELTPEQQEK	9965	53.597					3	g4105	306	5	0	EPSQELTPEQQEK	9589
EPTIPNTLWYVESSSHPLLK	28376	16.506	+	+		S	13	g5168	493	2	1	EPTIPNTLWYVESSSHPLLK	26600	22.902	+	+		S	13	g5168	493	6	3													EPTIPNTLWYVESSSHPLLK	27295	28.412	+	+		S	13	g5168	493	2	1
EQLDSLLSPFDLK	30690	66.595	+	+		S	5	g2210	822	5	4	EQLDSLLSPFDLK	31292;31333	102.4	+	+		S	5	g2210	822	7	5	EQLDSLLSPFDLK	31709	117.14	+	+		S	5	g2210	822	5	4	EQLDSLLSPFDLK	32796	99.539	+	+		S	5	g2210	822	1	1	EQLDSLLSPFDLK	32645
ESGAFFLSIR	27697	76.572	+	+		S	8	g6127	163	1	1	ESGAFFLSIR	27466	59.052	+	+		S	8	g6127	163	2	2													ESGAFFLSIR	28505	46.334					8	g6127	163	1	0	ESGAFFLSIR	27495
ESNIEAGEEESTTSSTSR	8187	62.924					11	g4901	131	2	0	ESNIEAGEEESTTSSTSR	8248	85.42	+	+		S	11	g4901	131	6	2	ESNIEAGEEESTTSSTSR	7657	43.991					11	g4901	131	2	0	ESNIEAGEEESTTSSTSR	8883	97.273	+	+		S	11	g4901	131	2	2
ESSSILSALASLAK	32330	68.536	+	+		S	7	g10114	187	6	6	ESSSILSALASLAK	33354	88.338	+	+		S	7	g10114	187	9	9	ESSSILSALASLAK	32659	56.225	+	+		S	7	g10114	187	13	13	ESSSILSALASLAK	34855	42.976	+	+		S	7	g10114	187	8	8	ESSSILSALASLAK	32957
ESVIIEEDKEEEISK	14021	80.979	+			S	14	g4614	402	2	1
ESVKDEPTEVDHAK	6157	23.456					2	g1553	310	4	0	ESVKDEPTEVDHAK	6030	28.986					2	g1553	310	11	0	ESVKDEPTEVDHAK	6073	43.813					2	g1553	310	7	0	ESVKDEPTEVDHAK	6732	64.104					2	g1553	310	9	0	ESVKDEPTEVDHAK	6361
EVISQLQQNK	11833	67.464	+	+		S	4	g1144	732	1	1	EVISQLQQNK	11750	56.014					4	g1144	732	1	0													EVISQLQQNK	12848	133.6	+	+		S	4	g1144	732	2	2	EVISQLQQNK	12550
EVMNTLEPGSHGSTYGGNPLACR	16930	59.469				S	4	g3472	295	1	0	EVMNTLEPGSHGSTYGGNPLACR	16813	51.503					4	g3472	295	2	0
EVMSTLEPGSHGSTYGGNPLACR	16201	52.509	+	+		S	4	g3472	295	2	1	EVMSTLEPGSHGSTYGGNPLACR	16203	72.443					4	g3472	295	3	0
												EVMQTLEPGSHGSTYGGNPLACR	13618	48.229					4	g3472	295	2	0
																								EVMLTLEPGSHGSTYGGNPLACR	21206	99.407	+	+		L	4	g3472	295	5	4	EVMLTLEPGSHGSTYGGNPLACR	21823	69.088	+	+		L	4	g3472	295	6	6	EVMLTLEPGSHGSTYGGNPLACR	20111;20148
																																				EVMRTLEPGSHGSTYGGNPLACR	22164	86.546				L	4	g3472	295	1	0
FAIESGK	11076	71.141	+	+		S	5	g1831	685	3	3	FAIESGK	10960	71.715	+	+		S	5	g1831	685	6	6	FAIESGK	11031	86.866	+	+		S	5	g1831	685	2	2	FAIESGK	11886	60.799	+	+		S	5	g1831	685	5	5	FAIESGK	11423
FEEEENEVYFDYVPSR	24491	113.65					15	g6777	734	1	0	FEEEENEVYFDYVPSR	24542	122.39					15	g6777	734	3	0	FEEEENEVYFDYVPSR	24844	95.401	+	+		S	15	g6777	734	2	1													FEEEENEVYFDYVPSR	25671
FESSYNPLTEDILSK	26545	115.14	+	+		S	14	g330	199	1	1	FESSYNPLTEDILSK	26417	93.345	+	+		S	14	g330	199	2	2	FESSYNPLTEDILSK	26885	72.089	+	+		S	14	g330	199	2	2	FESSYNPLTEDILSK	28009	85.845	+	+		S	14	g330	199	2	2	FESSYNPLTEDILSK	27089
												KFESSYNPLTEDILSK	23355	48.711	+	+		S	15	g330	199	2	2													KFESSYNPLTEDILSK	24807	21.359	+	+		S	15	g330	199	1	1
FFEDPESIEYNETTK	21442;21470	127.17	+	+		S	7	g9128	116	1	1	FFEDPESIEYNETTK	21371	127.17	+	+		S	7	g9128	116	2	2	FFEDPESIEYNETTK	21665	113.77	+	+		S	7	g9128	116	2	2													FFEDPESIEYNETTK	22508
FFISNPDLVSK	24406	66.19	+	+		S	10	g7851	357	2	2													FFISNPDLVSK	23454	52.49	+	+		S	10	g7851	357	2	2	FFISNPDLVSK	24832	60.102	+	+		S	10	g7851	357	2	2	FFISNPDLVSK	21384
FFSDNIANDLATTTTTTTTTNTGATSVHPILQVDAIK	28797	36.709	+			S	3	g5913	460	1	1	FFSDNIANDLATTTTTTTTTNTGATSVHPILQVDAIK	28839	116.94	+	+		S	3	g5913	460	2	2													FFSDNIANDLATTTTTTTTTNTGATSVHPILQVDAIK	30313	77.044	+	+		S	3	g5913	460	4	4
FGGPGELSQGFCR	20106	110.38	+	+		S	8	g940	287	1	1	FGGPGELSQGFCR	19898	90.149	+	+		S	8	g940	287	3	3	FGGPGELSQGFCR	19852	72.434	+	+		S	8	g940	287	3	3	FGGPGELSQGFCR	21041	174.41	+	+		S	8	g940	287	2	2	FGGPGELSQGFCR	20636
FGIDSPDVYDR	20040	123.86	+	+		S	5	g7665	940	1	1	FGIDSPDVYDR	20136	51.927	+	+		S	5	g7665	940	2	2	FGIDSPDVYDR	20181	123.86	+	+		S	5	g7665	940	2	2	FGIDSPDVYDR	21451	68.847	+	+		S	5	g7665	940	1	1	FGIDSPDVYDR	20545
FGPENSIEFQNAR	18842	84.17	+	+		S	6	g5580	1753	2	2	FGPENSIEFQNAR	18527	148.32	+	+		S	6	g5580	1753	6	6	FGPENSIEFQNAR	18997	57.348	+	+		S	6	g5580	1753	3	3	FGPENSIEFQNAR	19527	85.355	+	+		S	6	g5580	1753	3	3	FGPENSIEFQNAR	19335
FIEIYQNDDPSK	19219	119.16	+	+		S	11	g2834	188	2	2	FIEIYQNDDPSK	18933	125.75	+	+		S	11	g2834	188	4	4	FIEIYQNDDPSK	18542	100.88	+	+		S	11	g2834	188	2	2	FIEIYQNDDPSK	20121	130.98	+	+		S	11	g2834	188	3	3	FIEIYQNDDPSK	18001
FIESPDFQHQVAK	15869	46.378	+	+		S	4	g461	388	3	3	FIESPDFQHQVAK	16081	61.48	+	+		S	4	g461	388	8	8	FIESPDFQHQVAK	15927	53.557	+	+		S	4	g461	388	12	8	FIESPDFQHQVAK	16932	59.426	+			S	4	g461	388	2	1	FIESPDFQHQVAK	16760
FIEVLMQFK	16659	58.917	+			V	4	g4215	491	1	1
FIGTTTTDEVASIPSGK	19705	103.88	+	+		S	12	g2473	17	2	2	FIGTTTTDEVASIPSGK	19703	113.77	+	+		S	12	g2473	17	10	9	FIGTTTTDEVASIPSGK	19522	76.522	+	+		S	12	g2473	17	11	10	FIGTTTTDEVASIPSGK	18877	111.39	+	+		S	12	g2473	17	8	8	FIGTTTTDEVASIPSGK	19833
FILSSNPTK	16410	67.464	+	+		S	5	g4687	73	1	1	FILSSNPTK	16337	71.379	+	+		S	5	g4687	73	1	1	FILSSNPTK	16433	56.81	+	+		S	5	g4687	73	1	1	FILSSNPTK	17521	91.069	+	+		S	5	g4687	73	2	2
FIPIGEFSAVGSETNTK	25723	62.042	+	+		S	8	g3329	122	4	4	FIPIGEFSAVGSETNTK	24720	174.21	+	+		S	8	g3329	122	11	9	FIPIGEFSAVGSETNTK	25795	88.101	+	+		S	8	g3329	122	7	7	FIPIGEFSAVGSETNTK	25263	51.211	+	+		S	8	g3329	122	8	8	FIPIGEFSAVGSETNTK	23978
FIVGGDESK	12817	67.897	+	+		S	8	g5561	1212	1	1	FIVGGDESK	12568	93.162	+	+		S	8	g5561	1212	4	4	FIVGGDESK	12725	78.334	+	+		S	8	g5561	1212	2	2	FIVGGDESK	12372	60.59	+	+		S	8	g5561	1212	3	3
FLAADDYNLELSEK	23731	135.66	+	+		S	12	g8396	82	1	1	FLAADDYNLELSEK	23399	117.98	+	+		S	12	g8396	82	3	3	FLAADDYNLELSEK	22760	134.75	+	+		S	12	g8396	82	2	2	FLAADDYNLELSEK	25027	143.24	+	+		S	12	g8396	82	5	2
FLAIDLFASGDITNK	31956	138.63	+	+		S	9	g5405	626	2	1	FLAIDLFASGDITNK	32219	128.67	+	+		S	9	g5405	626	3	3	FLAIDLFASGDITNK	32598	132.76	+	+		S	9	g5405	626	2	2	FLAIDLFASGDITNK	33671	93.011	+	+		S	9	g5405	626	2	2	FLAIDLFASGDITNK	33489
FLANSDSQVPFPEESSK	20674	123.84	+	+		S	15	g2454	247	1	1	FLANSDSQVPFPEESSK	21423	98.531	+	+		S	15	g2454	247	3	3	FLANSDSQVPFPEESSK	20451	80.469	+	+		S	15	g2454	247	2	1	FLANSDSQVPFPEESSK	21640	146.07	+	+		S	15	g2454	247	2	2	FLANSDSQVPFPEESSK	20038
FLASLDLSYTQPTSQPFPNVESYATQLGSNLKR	30030	69.782					8	g4463	22	1	0	FLASLDLSYTQPTSQPFPNVESYATQLGSNLKR	30306	58.11					8	g4463	22	2	0	FLASLDLSYTQPTSQPFPNVESYATQLGSNLKR	29173	46.464					8	g4463	22	1	0
												FLASLDLSYTQPTSQPFPNVESYATQLGSNLK	32441	21.749					8	g4463	22	1	0	FLASLDLSYTQPTSQPFPNVESYATQLGSNLK	31827	34.013					8	g4463	22	2	0
																								FLASLDLPYTQPTSQPFPNVESYATQLGSNLK	21544	9.6275					8	g4463	22	1	0
FLHNVEGDHQSTEK	7069	25.53	+	+		S	11	g4789	548	2	1	FLHNVEGDHQSTEK	6884	37.594	+	+		S	11	g4789	548	11	5	FLHNVEGDHQSTEK	6749	69.01	+	+		S	11	g4789	548	5	4	FLHNVEGDHQSTEK	7666	91.307	+	+		S	11	g4789	548	2	2
																																																FLHNVEGDHQGTEK	7537
FLRPHYPSLTELYTNWSNQFSAK	29333	61.345	+	+		S	21	g1706	110	1	1	FLRPHYPSLTELYTNWSNQFSAK	29368	70.917	+	+		S	21	g1706	110	2	2													FLRPHYPSLTELYTNWSNQFSAK	30755;31050	115.66	+	+		S	21	g1706	110	2	2	FLRPHYPSLTELYTNWSNQFSAK	30648;30969
FLVADDYNLELSEK	25783	109.6					12	g3000	82	1	0	FLVADDYNLELSEK	25490	112.15	+	+		S	12	g3000	82	3	2																									FLVADDYNLELSEK	24538
FNQDLNEFTSK	17380	79.16	+	+		S	10	g2037	82	3	3	FNQDLNEFTSK	15779	44.425	+	+		S	10	g2037	82	4	4	FNQDLNEFTSK	17049	133.23	+	+		S	10	g2037	82	5	5	FNQDLNEFTSK	18229	139.38	+	+		S	10	g2037	82	6	6	FNQDLNEFTSK	17732
FQELGEAYGILSNPESR	25785;25850	132.86	+	+		S	12	g1392	58	1	1	FQELGEAYGILSNPESR	25820	117.08	+	+		S	12	g1392	58	3	3																									FQELGEAYGILSNPESR	23850
FQVLNHGNLSESFNPDELPK	24078	69.763	+	+		S	10	g3000	264	3	2	FQVLNHGNLSESFNPDELPK	23744	82.765	+	+		S	10	g3000	264	14	4	FQVLNHGNLSESFNPDELPK	23186	68.49	+	+		S	10	g3000	264	10	2	FQVLNHGNLSESFNPDELPK	25266	100.39	+	+		S	10	g3000	264	12	5	FQVLNHGNLSESFNPDELPK	22833
																								KFQVLNHGNLSESFNPDELPK	20785	19.039	+	+		S	11	g3000	264	1	1	KFQVLNHGNLSESFNPDELPK	22152	28.604	+	+		S	11	g3000	264	1	1	KFQVLNHGNLSESFNPDELPK	21518
FSHALVINLLYR	25329	108.7					2	g10817	31	1	0	FSHALVINLLYR	25437	104.82					2	g10817	31	5	0	FSHALVINLLYR	25382	94.616					2	g10817	31	2	0	FSHALVINLLYR	26525	103.34					2	g10817	31	2	0	FSHALVINLLYR	26839
FSLNDENIQTR	17119	55.314	+	+		S	2	g1405	974	4	3	FSLNDENIQTR	16742	138.66	+	+		S	2	g1405	974	8	8	FSLNDENIQTR	17106	84.817	+	+		S	2	g1405	974	9	5	FSLNDENIQTR	16961	57.785	+	+		S	2	g1405	974	9	4	FSLNDENIQTR	17428
FTDLLSGFPNINDVHPFHR	28559	38.824					6	g2170	65	2	0	FTDLLSGFPNINDVHPFHR	29404	52.731					6	g2170	65	6	0													FTDLLSGFPNINDVHPFHR	30473	64.275					6	g2170	65	4	0	FTDLLSGFPNINDVHPFHR	28991
FTYVPRQTLK	12708	32.218				S	6	g346	386	1	0																																					FTYVPRQTLK	12675
FTYVPSQTLK	17876	149.82	+	+		S	6	g346	386	5	4	FTYVPSQTLK	16403	124.92	+	+		S	6	g346	386	22	20	FTYVPSQTLK	15186	52.255					6	g346	386	1	0	FTYVPSQTLK	17574	116.73	+	+		S	6	g346	386	15	13	FTYVPSQTLK	18207
FVEKKVYTPFPPAQQPR	28136	20.65					1	g5245	241	1	0
GAISPESFYASLTK	28108	78.692	+	+		S	4	g5665	354	2	2	GAISPESFYASLTK	28419	65.179	+	+		S	4	g5665	354	1	1	GAISPESFYASLTK	28036	65.395	+	+		S	4	g5665	354	1	1	GAISPESFYASLTK	29271	70.685	+	+		S	4	g5665	354	1	1	GAISPESFYASLTK	28990
GALAGAILSEKPNVK	18131	115.18	+	+		S	9	g2825	126	4	4	GALAGAILSEKPNVK	18127	84.468	+	+		S	9	g2825	126	7	6	GALAGAILSEKPNVK	18372	31.389	+	+		S	9	g2825	126	9	8	GALAGAILSEKPNVK	18715	39.366	+	+		S	9	g2825	126	7	7	GALAGAILSEKPNVK	17208
GALVPPPIPSNQPSDDKFEEALNNAYNGHVDFWK	29269	10.164					14	g9188	403	4	0	GALVPPPIPSNQPSDDKFEEALNNAYNGHVDFWK	28606	52.198					14	g9188	403	10	0	GALVPPPIPSNQPSDDKFEEALNNAYNGHVDFWK	30125;30430	80.36					14	g9188	403	4	0	GALVPPPIPSNQPSDDKFEEALNNAYNGHVDFWK	30216;30242	47.006					14	g9188	403	6	0
GAPASNSNEVEILLDSK	22785	127.02	+	+		S	16	g8276	20	2	2	GAPASNSNEVEILLDSK	22943	118.67	+	+		S	16	g8276	20	6	6	GAPASNSNEVEILLDSK	22685	86.467	+	+		S	16	g8276	20	3	3	GAPASNSNEVEILLDSK	24039	119.25	+	+		S	16	g8276	20	3	3	GAPASNSNEVEILLDSK	22391
												GAPASNSNEVEILLDSKK	19952	38.824				S	16	g8276	20	1	0	GAPASNSNEVEILLDSKK	18389	39.849	+	+		S	16	g8276	20	1	1	GAPASNSNEVEILLDSKK	20533	24.594	+	+		S	16	g8276	20	2	1	GAPASNSNEVEILLDSKK	18952
																																																RGAPASNSNEVEILLDSK	19375
GAQLEPSFANQFEK	21271	122.51	+	+		S	7	g4039	118	1	1	GAQLEPSFANQFEK	22005	143.24	+	+		S	7	g4039	118	2	2	GAQLEPSFANQFEK	20942	113.63	+	+		S	7	g4039	118	4	1	GAQLEPSFANQFEK	22116	124.12	+	+		S	7	g4039	118	10	7	GAQLEPSFANQFEK	20525
GAQLEPSFANR	15140	58.083	+	+		S	7	g6515	118	1	1	GAQLEPSFANR	15514	93.098	+	+		S	7	g6515	118	3	2
GASGLTQTIVNNVIQENFK	30076	131.35	+	+		S	3	g10527	373	3	3	GASGLTQTIVNNVIQENFK	30230	132.14	+	+		S	3	g10527	373	18	18	GASGLTQTIVNNVIQENFK	30778	188.13	+	+		S	3	g10527	373	4	4	GASGLTQTIVNNVIQENFK	31778	66.893	+	+		S	3	g10527	373	4	4	GASGLTQTIVNNVIQENFK	30940
GDLVHLETPVNPYGTNLDISK	24322	63.225	+	+		S	20	g5183	154	8	8	GDLVHLETPVNPYGTNLDISK	24995;25109	156.17	+	+		S	20	g5183	154	22	22	GDLVHLETPVNPYGTNLDISK	24497	80.98	+	+		S	20	g5183	154	21	20	GDLVHLETPVNPYGTNLDISK	23910	72.145	+	+		S	20	g5183	154	19	18	GDLVHLETPVNPYGTNLDISK	23705
GEFDNPVVLSQQLSSLNK	28379	63.709	+	+		S	15	g1231	83	2	1	GEFDNPVVLSQQLSSLNK	28178	68.809	+	+		S	15	g1231	83	4	1	GEFDNPVVLSQQLSSLNK	27567	69.714	+	+		S	15	g1231	83	3	1	GEFDNPVVLSQQLSSLNK	29126;29167	107.46	+	+		S	15	g1231	83	5	5	GEFDNPVVLSQQLSSLNK	28550
GEQVYNTYSDHPNSELLR	16432	45.989	+	+		S	14	g8568	292	1	1	GEQVYNTYSDHPNSELLR	16412	67.645					14	g8568	292	1	0	GEQVYNTYSDHPNSELLR	15008	58.693					14	g8568	292	1	0													GEQVYNTYSDHPNSELLR	16863
GGAAIAAAVAAAAINNQSSTK	24333	66.702	+	+		S	18	g4301	526	7	5	GGAAIAAAVAAAAINNQSSTK	24760	57.136	+	+		S	18	g4301	526	17	7
GGGGSTNTVYATGPAVPHGTISHVPAKPIADIPGLTPSVAR	22373	12.855					38	g8431	636	1	0	GGGGSTNTVYATGPAVPHGTISHVPAKPIADIPGLTPSVAR	22276	15.394					38	g8431	636	2	0													GGGGSTNTVYATGPAVPHGTISHVPAKPIADIPGLTPSVAR	23610	21.166					38	g8431	636	1	0	GGGGSTNTVYATGPAVPHGTISHVPAKPIADIPGLTPSVAR	22416
GGSSIQSSIDDVK	14351	41.704	+	+		S	7	g4101	166	3	3	GGSSIQSSIDDVK	14304	67.93	+	+		S	7	g4101	166	8	8	GGSSIQSSIDDVK	14169	56.359	+	+		S	7	g4101	166	6	6	GGSSIQSSIDDVK	14935	55.401	+	+		S	7	g4101	166	1	1	GGSSIQSSIDDVK	14812
GIGAAAYPESTNAGNTGLAK	13214	38.915	+	+		S	10	g6509	2340	8	4	GIGAAAYPESTNAGNTGLAK	14984	64.104	+	+		S	10	g6509	2340	14	10	GIGAAAYPESTNAGNTGLAK	15187	85.837	+	+		S	10	g6509	2340	23	15	GIGAAAYPESTNAGNTGLAK	16398	58.831	+	+		S	10	g6509	2340	23	14	GIGAAAYPESTNAGNTGLAK	15540
GISENLIEK	15005	53.554					4	g3285	219	1	0	GISENLIEK	14989	53.554					4	g3285	219	2	0													GISENLIEK	10202	45.68					4	g3285	219	1	0
GLDKDSEWTIWGK	23394	36.631	+	+		S	6	g3842	128	1	1													GLDKDSEWTIWGK	22525	66.708	+	+		S	6	g3842	128	3	2	GLDKDSEWTIWGK	23921	67.964	+	+		S	6	g3842	128	1	1	GLDKDSEWTIWGK	23437
												DSEWTIWGK	26404	65.246					2	g3842	128	3	0
GLGSSASAIVAGVYLGNEIGNLK	31963	84.159					5	g2922	106	1	0	GLGSSASAIVAGVYLGNEIGNLK	31437;31443;31452	121.31					5	g2922	106	5	0	GLGSSASAIVAGVYLGNEIGNLK	31290	128.9					5	g2922	106	2	0	GLGSSASAIVAGVYLGNEIGNLK	33095	50.132					5	g2922	106	3	0	GLGSSASAIVAGVYLGNEIGNLK	31585
GLLNEEKR	9252	74.335					3	g9215	11	2	0	GLLNEEKR	9030	74.335					3	g9215	11	5	0	GLLNEEKR	10097	69.432					3	g9215	11	2	0	GLLNEEKR	10397	88.591					3	g9215	11	4	0
GLNTTGSTNSGLHPTLK	10718	57.595	+	+		S	10	g6509	1733	13	9	GLNTTGSTNSGLHPTLK	12133	102.87	+	+		S	10	g6509	1733	25	21	GLNTTGSTNSGLHPTLK	10626	16.306	+	+		S	10	g6509	1733	28	23	GLNTTGSTNSGLHPTLK	13311	71.176					10	g6509	1733	2	0	GLNTTGSTNSGLHPTLK	12593
																																																GLNTTGSTNSGLHPTLKEQLYNEGYTSATTGHPYLGK	18984
																																																EKHKGLSAEVGVLAGSAAAYAAR	20582
GLSLSLSR	9804	58.604	+	+		S	5	g8809	617	1	1	GLSLSLSR	9503	50.127	+	+		S	5	g8809	617	1	1	GLSLSLSR	9653	60.76	+	+		S	5	g8809	617	1	1
GNFSNDTQLEEEK	12233	124.67	+	+		S	4	g3809	409	2	2	GNFSNDTQLEEEK	12140	128.81	+	+		S	4	g3809	409	7	7	GNFSNDTQLEEEK	11900	86.014	+	+		S	4	g3809	409	2	1	GNFSNDTQLEEEK	13059	133.81	+	+		S	4	g3809	409	2	2	GNFSNDTQLEEEK	12161
GNVGEISALR	15300	85.67	+	+		S	7	g2304	370	5	5	GNVGEISALR	13967	54.982	+	+		S	7	g2304	370	23	22	GNVGEISALR	15092	131.22	+	+		S	7	g2304	370	12	11	GNVGEISALR	15125	90.601	+	+		S	7	g2304	370	13	13	GNVGEISALR	15527
GPYGSYPIR	12379	102.72	+	+		S	5	g2230	279	5	5	GPYGSYPIR	13099	131.04	+	+		S	5	g2230	279	35	34	GPYGSYPIR	14171	143.0	+	+		S	5	g2230	279	16	15	GPYGSYPIR	14305	139.28	+	+		S	5	g2230	279	26	25	GPYGSYPIR	14672
GSFWGTNMDLR	22003	81.338				S	7	g1790	288	1	0	GSFWGTNMDLR	21649	93.098				S	7	g1790	288	8	0	GSFWGTNMDLR	20094	64.841				S	7	g1790	288	1	0	GSFWGTNMDLR	22915	70.1				S	7	g1790	288	2	0
GSFWGTSMDLR	21238	77.662	+	+		S	7	g1790	288	2	1	GSFWGTSMDLR	20864	42.743	+	+		S	7	g1790	288	10	7	GSFWGTSMDLR	20543	49.35	+	+		S	7	g1790	288	4	3	GSFWGTSMDLR	22161	68.893	+	+		S	7	g1790	288	4	2	GSFWGTSMDLR	20938
GSPLGGLASGETNIR	19212	57.175	+	+		S	9	g6509	2449	13	13	GSPLGGLASGETNIR	16528	45.077	+	+		S	9	g6509	2449	24	24	GSPLGGLASGETNIR	16415	65.395	+	+		S	9	g6509	2449	24	23	GSPLGGLASGETNIR	19261	56.951	+	+		S	9	g6509	2449	11	11	GSPLGGLASGETNIR	19457
GVGHSLLLSK	14578	50.127	+			S	9	g2340	431	2	2	GVGHSLLLSK	13005	50.127	+			S	9	g2340	431	5	5	GVGHSLLLSK	13479	44.117	+			S	9	g2340	431	1	1													GVGHSLLLSK	13589
																																																GVGHSLLLSKPEFISGIILNHIESK	29400
GVTASLSIDFK	11201	47.082					7	g1312	154	1	0	GVTASLSIDFK	22784	109.29	+	+		S	7	g1312	154	2	2													GVTASLSIDFK	23610	89.047	+	+		S	7	g1312	154	1	1
GWYDNIGIHESFK	22988	24.929					11	g11447	419	1	0	GWYDNIGIHESFK	23176	22.606	+	+		S	11	g11447	419	2	1	GWYDNIGIHESFK	23361	44.457					11	g11447	419	2	0													GWYDNIGIHESFK	23624
GYSAIDIVTSTFK	29646	115.18	+	+		S	10	g6033	272	3	3	GYSAIDIVTSTFK	29451	128.01	+	+		S	10	g6033	272	10	8	GYSAIDIVTSTFK	28759	147.74	+	+		S	10	g6033	272	3	3	GYSAIDIVTSTFK	31154	81.09	+	+		S	10	g6033	272	5	5	GYSAIDIVTSTFK	29665
HAVVSVMEK	6813	122.19	+	+		S	5	g4574	29	1	1	HAVVSVMEK	6681	116.25	+	+		S	5	g4574	29	3	2																									HAVVSVMEK	6992;7010
HFSLTNESLNDLVDLINNSSK	32477	102.98	+	+		S	20	g3982	561	1	1	HFSLTNESLNDLVDLINNSSK	32633	193.27	+	+		S	20	g3982	561	2	2													HFSLTNESLNDLVDLINNSSK	33610	161.55	+	+		S	20	g3982	561	2	2	HFSLTNESLNDLVDLINNSSK	33533
HHNVVHTLPISHSYLEDHVK	13140	30.659	+	+		S	13	g490	250	1	1	HHNVVHTLPISHSYLEDHVK	13023	42.64	+	+		S	13	g490	250	5	5													HHNVVHTLPISHSYLEDHVK	13105	44.238	+	+		S	13	g490	250	1	1	HHNVVHTLPISHSYLEDHVK	13311
HIMNGNSSSSR	9714	41.029					7	g4438	32	1	0	HIMNGNSSSSR	9696	41.029					7	g4438	32	1	0	HIMNGNSSSSR	9498	41.029					7	g4438	32	3	0
HIMNGNSSSSR	9714	41.029					10	g4438	35	1	0	HIMNGNSSSSR	9696	41.029					10	g4438	35	1	0	HIMNGNSSSSR	9498	41.029					10	g4438	35	3	0
HLFVYASNLYSGTINSR	23062	120.92					16	g6823	149	1	0	HLFVYASNLYSGTINSR	22945	102.64					16	g6823	149	5	0	HLFVYASNLYSGTINSR	23388	122.45					16	g6823	149	3	0	HLFVYASNLYSGTINSR	23320;23347	47.537					16	g6823	149	1	0	HLFVYASNLYSGTINSR	22015
HPSGIIR	6858	66.994	+	+		S	3	g2860	149	1	1	HPSGIIR	6727	91.584	+	+		S	3	g2860	149	2	2													HPSGIIR	7471	69.432	+	+		S	3	g2860	149	5	5	HPSGIIR	6956
KHPSGIIR	5706	97.602	+	+		S	4	g2860	149	1	1	KHPSGIIR	5705	72.138	+	+		S	4	g2860	149	1	1													KHPSGIIR	6013	81.297	+	+		S	4	g2860	149	2	2	KHPSGIIR	5793
HSLLGLKPDSEAALK	15757	74.853					10	g4940	318	5	0	HSLLGLKPDSEAALK	15448	66.215					10	g4940	318	12	0	HSLLGLKPDSEAALK	15842	70.26					10	g4940	318	12	0	HSLLGLKPDSEAALK	16913	36.667					10	g4940	318	4	0	HSLLGLKPDSEAALK	16085
HVDIGESIK	10718	50.703	+	+		S	7	g2374	972	1	1	HVDIGESIK	10333	87.181	+	+		S	7	g2374	972	7	7	HVDIGESIK	10438	133.86	+	+		S	7	g2374	972	2	1	HVDIGESIK	10581	84.498	+	+		S	7	g2374	972	5	5	HVDIGESIK	11120
HYFTGTNALIYVVDSSDVDR	25970	89.028	+	+		S	16	g5188	90	1	1	HYFTGTNALIYVVDSSDVDR	26108	146.1	+	+		S	16	g5188	90	4	2	HYFTGTNALIYVVDSSDVDR	25085	67.866	+	+		S	16	g5188	90	2	1	HYFTGTNALIYVVDSSDVDR	27187;27277	133.24	+	+		S	16	g5188	90	2	2	HYFTGTNALIYVVDSSDVDR	25645
HYFTGTNALIYVVDSSDVDRLEESK	26042	71.656				S	16	g5188	90	1	0	HYFTGTNALIYVVDSSDVDRLEESK	26235	90.694	+	+		S	16	g5188	90	8	2													HYFTGTNALIYVVDSSDVDRLEESK	27310	56.298				S	16	g5188	90	2	0	HYFTGTNALIYVVDSSDVDRLEESK	25739
HYFTGTNALIYVVDSSDVDRLEESKQELFR	27538	58.398				S	16	g5188	90	1	0	HYFTGTNALIYVVDSSDVDRLEESKQELFR	27766	112.39	+	+		S	16	g5188	90	3	1													HYFTGTNALIYVVDSSDVDRLEESKQELFR	28830	76.777				S	16	g5188	90	2	0
IANSILSGLDYLHSK	26497	57.475	+	+		S	14	g8197	281	1	1	IANSILSGLDYLHSK	26226	86.641	+	+		S	14	g8197	281	7	7	IANSILSGLDYLHSK	26202	39.531	+	+		S	14	g8197	281	4	4	IANSILSGLDYLHSK	26811	89.136	+	+		S	14	g8197	281	7	7	IANSILSGLDYLHSK	26574
IAPEGDFYLHDAEGPDDSVSHIK	17759;17831	57.826	+	+		S	20	g8226	89	1	1	IAPEGDFYLHDAEGPDDSVSHIK	18036	31.621	+	+		S	20	g8226	89	3	3	IAPEGDFYLHDAEGPDDSVSHIK	17782;17815	71.428	+	+		S	20	g8226	89	4	4	IAPEGDFYLHDAEGPDDSVSHIK	19162	36.935	+	+		S	20	g8226	89	4	4	IAPEGDFYLHDAEGPDDSVSHIK	17561
IASTEDAYSTSAEK	8928	69.451	+	+		S	9	g4189	702	6	4	IASTEDAYSTSAEK	7977	50.284	+	+		S	9	g4189	702	21	14	IASTEDAYSTSAEK	8802	40.589	+			S	9	g4189	702	1	1													IASTEDAYSTSAEK	9175
IASTEGAYSTSAEK	8313	83.397	+	+		S	9	g1574	702	6	3	IASTEGAYSTSAEK	7758	106.01	+	+		S	9	g1574	702	29	23	IASTEGAYSTSAEK	8027	108.37	+	+		S	9	g1574	702	14	10	IASTEGAYSTSAEK	8476	65.5	+	+		S	9	g1574	702	18	12	IASTEGAYSTSAEK	8554
IASTLQYLLHDHK	20218	127.56	+	+		S	3	g5731	172	1	1	IASTLQYLLHDHK	19758	95.417	+	+		S	3	g5731	172	3	2	IASTLQYLLHDHK	19244	107.97	+	+		S	3	g5731	172	3	2													IASTLQYLLHDHK	20178
IATYVIDLAGLSDKVEIIVGR	33094	116.98	+	+		S	12	g2536	111	1	1	IATYVIDLAGLSDKVEIIVGR	34197	109.65	+	+		S	12	g2536	111	7	6	IATYVIDLAGLSDKVEIIVGR	32462	108.18	+	+		S	12	g2536	111	7	4	IATYVIDLAGLSDKVEIIVGR	34215	114.88	+	+		S	12	g2536	111	8	8
IDFFFNDLPSVQK	30690	80.24	+	+		S	10	g1508	155	9	5	IDFFFNDLPSVQK	31936	47.228	+	+		S	10	g1508	155	21	17	IDFFFNDLPSVQK	30914	135.86	+	+		S	10	g1508	155	21	17	IDFFFNDLPSVQK	32351	105.86	+	+		S	10	g1508	155	23	22	IDFFFNDLPSVQK	31317
IDHITSELIDSTVEK	20852	91.845	+	+		S	6	g7916	134	1	1													IDHITSELIDSTVEK	20949	73.722	+	+		S	6	g7916	134	1	1	IDHITSELIDSTVEK	21644	31.089					6	g7916	134	1	0	IDHITSELIDSTVEK	21316
IDLDGLAK	25289	88.029					7	g3759	280	1	0	IDLDGLAK	25075	52.636					7	g3759	280	4	0	IDLDGLAK	24361	53.679					7	g3759	280	2	0	IDLDGLAK	14900	61.561					7	g3759	280	1	0
IDPSDAVAVGDGANDLK	19167	84.297					4	g1725	238	1	0	IDPSDAVAVGDGANDLK	18897	89.231	+	+		S	4	g1725	238	3	1	IDPSDAVAVGDGANDLK	18339	106.58	+	+		S	4	g1725	238	3	2	IDPSDAVAVGDGANDLK	19762	124.48	+	+		S	4	g1725	238	4	3	IDPSDAVAVGDGANDLK	19249
IDPSVEVNSAPENYNPK	16654	125.28					4	g1932	230	1	0	IDPSVEVNSAPENYNPK	16606	121.68					4	g1932	230	3	0	IDPSVEVNSAPENYNPK	16451	129.34					4	g1932	230	2	0	IDPSVEVNSAPENYNPK	17554	108.56					4	g1932	230	2	0	IDPSVEVNSAPENYNPK	17215
IDSDESTSVQLK	12010	40.994	+			S	6	g82	15	1	1	IDSDESTSVQLK	11587	65.5	+	+		S	6	g82	15	3	2	IDSDESTSVQLK	11546	94.692	+	+		S	6	g82	15	5	5	IDSDESTSVQLK	12325	87.298	+	+		S	6	g82	15	2	2	IDSDESTSVQLK	12396
KIDSDESTSVQLK	9766	60.518				S	7	g82	15	1	0	KIDSDESTSVQLK	10320	75.294				S	7	g82	15	2	0	KIDSDESTSVQLK	9797	59.908	+	+		S	7	g82	15	4	1													KIDSDESTSVQLK	10301
IDWGGEQSQQYLSK	19099	107.06	+	+		S	8	g5284	222	2	2	IDWGGEQSQQYLSK	19140	96.229	+	+		S	8	g5284	222	4	4	IDWGGEQSQQYLSK	19273	112.13	+	+		S	8	g5284	222	4	4	IDWGGEQSQQYLSK	20494	156.51	+	+		S	8	g5284	222	3	3	IDWGGEQSQQYLSK	19655
IDYGINYSSAK	15760	51.092	+	+		S	8	g1612	97	6	6	IDYGINYSSAK	15564	60.342	+	+		S	8	g1612	97	15	15	IDYGINYSSAK	15877	45.565	+	+		S	8	g1612	97	9	9	IDYGINYSSAK	15661	52.167	+	+		S	8	g1612	97	11	11	IDYGINYSSAK	15155
KIDYGINYSSAK	13060	105.13	+	+		S	9	g1612	97	1	1	KIDYGINYSSAK	12952	72.187	+	+		S	9	g1612	97	6	6	KIDYGINYSSAK	12352	51.727	+	+		S	9	g1612	97	5	5	KIDYGINYSSAK	13658	61.03	+	+		S	9	g1612	97	7	7	KIDYGINYSSAK	12675
IESSQNSNPFLKPEPELTIVDNYNDDEFK	27585	79.395					7	g856	92	1	0													IESSQNSNPFLKPEPELTIVDNYNDDEFK	27906	80.439					7	g856	92	2	0	IESSQNSNPFLKPEPELTIVDNYNDDEFK	28094	63.901					7	g856	92	1	0	IESSQNSNPFLKPEPELTIVDNYNDDEFK	28130
IEYLHDQSK	8948	63.184	+	+		S	8	g632	279	5	5	IEYLHDQSK	8728	55.461	+	+		S	8	g632	279	20	20	IEYLHDQSK	8564	51.528	+	+		S	8	g632	279	8	8	IEYLHDQSK	9396	97.431	+	+		S	8	g632	279	13	13	IEYLHDQSK	8591
IFESESYSEENKR	10464	66.533	+	+		S	4	g2019	255	4	3	IFESESYSEENKR	10331	76.24	+	+		S	4	g2019	255	9	9	IFESESYSEENKR	9946	81.565	+	+		S	4	g2019	255	9	6	IFESESYSEENKR	10869	115.14	+	+		S	4	g2019	255	6	5	IFESESYSEENKR	10685
IFLIDCPGIVPPSSK	28210	59.198	+	+		S	13	g3906	373	1	1	IFLIDCPGIVPPSSK	28728	64.439					13	g3906	373	1	0	IFLIDCPGIVPPSSK	28685	75.479	+	+		S	13	g3906	373	3	2													IFLIDCPGIVPPSSK	28625
IFSDSLNYFSK	24455	95.573	+	+		S	10	g885	441	2	2	IFSDSLNYFSK	24395	114.5	+	+		S	10	g885	441	8	8	IFSDSLNYFSK	24711	90.108	+	+		S	10	g885	441	2	2	IFSDSLNYFSK	25455	60.102	+	+		S	10	g885	441	3	3	IFSDSLNYFSK	24534
IGFNPQQEFNAQSPSR	20860	162.68	+	+		S	13	g391	422	1	1	IGFNPQQEFNAQSPSR	20679	98.105	+	+		S	13	g391	422	2	2																									IGFNPQQEFNAQSPSR	21095
IGPSSPSTTVASAK	10538	45.915	+	+		S	12	g4789	113	3	2	IGPSSPSTTVASAK	11007	63.091	+	+		S	12	g4789	113	7	6	IGPSSPSTTVASAK	10588	53.967	+	+		S	12	g4789	113	6	3	IGPSSPSTTVASAK	11683	81.92	+	+		S	12	g4789	113	1	1	IGPSSPSTTVASAK	10919
IHQAAVDSLMGNLALSEIGK	22904	92.31	+	+		S	16	g927	182	3	2	IHQAAVDSLMGNLALSEIGK	22637	119.38	+	+		S	16	g927	182	10	10	IHQAAVDSLMGNLALSEIGK	22202	102.33	+	+		S	16	g927	182	10	8	IHQAAVDSLMGNLALSEIGK	23817	91.725	+	+		S	16	g927	182	3	3	IHQAAVDSLMGNLALSEIGK	21525
IHTNTSQSSTHSNTSSSTHAQAPR	4994	27.495					6	g2684	367	1	0	IHTNTSQSSTHSNTSSSTHAQAPR	4969	20.891					6	g2684	367	7	0	IHTNTSQSSTHSNTSSSTHAQAPR	5003	20.199					6	g2684	367	1	0	IHTNTSQSSTHSNTSSSTHAQAPR	5104	15.128					6	g2684	367	3	0	IHTNTSQSSTHSNTSSSTHAQAPR	5097
IHTNTSQSSTHSNTSSSTHAQAPR	4994	27.495					8	g2684	369	1	0	IHTNTSQSSTHSNTSSSTHAQAPR	4969	20.891					8	g2684	369	7	0	IHTNTSQSSTHSNTSSSTHAQAPR	5003	20.199					8	g2684	369	1	0	IHTNTSQSSTHSNTSSSTHAQAPR	5104	15.128					8	g2684	369	3	0	IHTNTSQSSTHSNTSSSTHAQAPR	5097
IINELTELTSTGTNSAK	22848	90.731					15	g4836	62	1	0	IINELTELTSTGTNSAK	22764	143.98	+	+		S	15	g4836	62	3	2													IINELTELTSTGTNSAK	22662	43.544	+	+		S	15	g4836	62	4	2	IINELTELTSTGTNSAK	23929
IIPAQGSIR	12328	43.808					7	g3914	413	1	0	IIPAQGSIR	12155	65.252					7	g3914	413	2	0	IIPAQGSIR	12125	65.246	+	+		S	7	g3914	413	2	1	IIPAQGSIR	13220	75.189					7	g3914	413	2	0
ILDETIYSAVDSESDK	22222	104.59					14	g1013	389	1	0	ILDETIYSAVDSESDK	22218	164.11	+	+		S	14	g1013	389	4	2	ILDETIYSAVDSESDK	22583	104.87					14	g1013	389	2	0	ILDETIYSAVDSESDK	23147	131.06	+	+		S	14	g1013	389	4	2	ILDETIYSAVDSESDK	22818
ILPISSDQIESTIEVGR	26221	142.83	+	+		S	5	g215	955	3	3	ILPISSDQIESTIEVGR	25987	142.91	+	+		S	5	g215	955	9	9	ILPISSDQIESTIEVGR	26718	166.04	+	+		S	5	g215	955	4	4	ILPISSDQIESTIEVGR	27526	180.18	+	+		S	5	g215	955	6	6	ILPISSDQIESTIEVGR	27230
ILQSVYAESK	13910	72.607	+	+		S	9	g12353	108	2	2	ILQSVYAESK	13848	101.65	+	+		S	9	g12353	108	3	3																									ILQSVYAESK	13013
ILQSVYVESK	15395	53.327	+	+		S	9	g8602	108	1	1	ILQSVYVESK	15528	87.308	+	+		S	9	g8602	108	1	1	ILQSVYVESK	15008	66.299	+	+		S	9	g8602	108	4	4	ILQSVYVESK	16261	71.349	+	+		S	9	g8602	108	2	2
ILQYDSK	11302	68.7	+	+		Q	3	g1559	349	2	2	ILQYDSK	11146	60.76	+	+		Q	3	g1559	349	1	1													ILQYDSK	11953	79.307	+	+		Q	3	g1559	349	1	1	ILQYDSK	11906
ILSMLVNR	17048	64.776				S	7	g1632	222	4	0	ILSMLVNR	16753	64.776				S	7	g1632	222	7	0	ILSMLVNR	16462	60.961				S	7	g1632	222	6	0	ILSMLVNR	17922	57.463				S	7	g1632	222	6	0	ILSMLVNR	17021
ILSMLVSR	16312	47.082	+	+		S	7	g1632	222	4	3	ILSMLVSR	16125	53.878	+	+		S	7	g1632	222	10	8	ILSMLVSR	16205	41.429	+	+		S	7	g1632	222	3	2	ILSMLVSR	17118	70.525	+	+		S	7	g1632	222	4	4	ILSMLVSR	16304
ILSMNYSMYGVLK	24645	45.137					11	g9222	41	1	0	ILSMNYSMYGVLK	24526	45.137					11	g9222	41	1	0	ILSMNYSMYGVLK	24574	45.137					11	g9222	41	1	0	ILSMNYSMYGVLK	25217	45.137					11	g9222	41	1	0	ILSMNYSMYGVLK	25412
ILTVSGK	10313	61.561	+	+		S	5	g900	119	1	1	ILTVSGK	10081;10088	88.643	+	+		S	5	g900	119	7	7	ILTVSGK	9874	62.717	+	+		S	5	g900	119	4	4	ILTVSGK	10679	66.993	+	+		S	5	g900	119	4	4	ILTVSGK	10427
INDKPIPDELITQFPAPDPSK	25839	62.999	+	+		S	20	g1778	593	1	1	INDKPIPDELITQFPAPDPSK	25790	70.699	+	+		S	20	g1778	593	2	2													INDKPIPDELITQFPAPDPSK	27255	99.603	+	+		S	20	g1778	593	2	2	INDKPIPDELITQFPAPDPSK	25905
INPDLSIILVGSVINK	32731	90.005	+	+		S	6	g4614	11	1	1	INPDLSIILVGSVINK	32860	128.57	+	+		S	6	g4614	11	2	1	INPDLSIILVGSVINK	31715	55.578					6	g4614	11	1	0													INPDLSIILVGSVINK	34388
INQSTPVPK	8241	94.302	+	+		S	4	g7273	143	3	2	INQSTPVPK	8006	50.607	+	+		S	4	g7273	143	7	4	INQSTPVPK	7862	68.224	+	+		S	4	g7273	143	2	2	INQSTPVPK	8912	77.732	+	+		S	4	g7273	143	1	1	INQSTPVPK	8688
INYQSPAPTQQQQQPQTSVESK	12364;12424	19.975					18	g2684	471	2	0	INYQSPAPTQQQQQPQTSVESK	12399	20.426	+	+		S	18	g2684	471	4	3													INYQSPAPTQQQQQPQTSVESK	13453	32.702	+	+		S	18	g2684	471	4	3	INYQSPAPTQQQQQPQTSVESK	13172
INYQSPAPTQQQQQPQTSVESK	12364;12424	19.975	+	+		S	21	g2684	474	2	1	INYQSPAPTQQQQQPQTSVESK	12399	20.426	+	+		S	21	g2684	474	4	3													INYQSPAPTQQQQQPQTSVESK	13453	32.702	+	+		S	21	g2684	474	4	4	INYQSPAPTQQQQQPQTSVESK	13172
IPDSLEDNPAINNIFSDDGIVVR	31657	33.187					4	g2769	137	1	0													IPDSLEDNPAINNIFSDDGIVVR	32367	85.518	+	+		S	4	g2769	137	5	3	IPDSLEDNPAINNIFSDDGIVVR	32177	32.337					4	g2769	137	1	0	IPDSLEDNPAINNIFSDDGIVVR	32590
IPYILMTNGGGVCER	22282	21.42					13	g3577	86	1	0	IPYILMTNGGGVCER	22491	18.015					13	g3577	86	1	0	IPYILMTNGGGVCER	20824	20.737					13	g3577	86	1	0
IQFCQWTIQSK	23830	76.943	+	+		S	10	g413	246	1	1																									IQFCQWTIQSK	24565	58.699	+	+		S	10	g413	246	1	1	IQFCQWTIQSK	23796
IQNALDDLNGGASNK	14870	84.169	+	+		S	13	g8276	84	2	2	IQNALDDLNGGASNK	14942	125.28	+	+		S	13	g8276	84	6	4	IQNALDDLNGGASNK	14768	113.77	+	+		S	13	g8276	84	4	2	IQNALDDLNGGASNK	15859	142.1	+	+		S	13	g8276	84	2	2	IQNALDDLNGGASNK	14543
																																				IQNALDDLNGGASNKR	13642	76.574				S	13	g8276	84	1	0
IQSTAEPNIGK	9405	39.547	+	+		S	3	g4355	967	3	2	IQSTAEPNIGK	9386	81.95	+	+		S	3	g4355	967	8	8	IQSTAEPNIGK	9412	74.173	+	+		S	3	g4355	967	4	4	IQSTAEPNIGK	10481	65.224	+	+		S	3	g4355	967	3	3	IQSTAEPNIGK	9827
IQSYSQSNTPK	7042	84.213	+	+		S	5	g10637	164	2	1	IQSYSQSNTPK	6907	114.5	+	+		S	5	g10637	164	6	2	IQSYSQSNTPK	6845	54.608					5	g10637	164	1	0	IQSYSQSNTPK	7764	107.21	+	+		S	5	g10637	164	2	2	IQSYSQSNTPK	7498
ISANEILGESKEDDEIESVQGPTVAVFVK	27616	50.144					18	g1273	610	1	0	ISANEILGESKEDDEIESVQGPTVAVFVK	27798	21.317					18	g1273	610	1	0													ISANEILGESKEDDEIESVQGPTVAVFVK	28771	35.237					18	g1273	610	1	0	ISANEILGESKEDDEIESVQGPTVAVFVK	28255
ISLAIIALQNANSR	27491	135.58	+	+		S	13	g5409	401	3	3	ISLAIIALQNANSR	27519	182.92	+	+		S	13	g5409	401	7	7	ISLAIIALQNANSR	27951	154.66	+	+		S	13	g5409	401	6	6	ISLAIIALQNANSR	27711	98.592	+	+		S	13	g5409	401	3	3	ISLAIIALQNANSR	28625
ISQIFFQSDR	21751	138.08	+	+		S	8	g4325	337	1	1	ISQIFFQSDR	21969	108.67	+	+		S	8	g4325	337	1	1	ISQIFFQSDR	19831	153.05	+	+		S	8	g4325	337	1	1													ISQIFFQSDR	21311
ISSSSSFESGDESTGELSR	13725	110.98					4	g1340	423	3	0	ISSSSSFESGDESTGELSR	13554	123.02	+	+		S	4	g1340	423	9	3	ISSSSSFESGDESTGELSR	13760	169.04	+	+		S	4	g1340	423	8	5	ISSSSSFESGDESTGELSR	14838	132.86	+	+		S	4	g1340	423	6	2	ISSSSSFESGDESTGELSR	14134
ITNDSFLSILK	28568	44.863	+	+		S	5	g1316	1078	3	1	ITNDSFLSILK	28072	94.692	+	+		S	5	g1316	1078	8	7	ITNDSFLSILK	28543	85.377	+	+		S	5	g1316	1078	3	3	ITNDSFLSILK	29661	95.573	+	+		S	5	g1316	1078	3	3	ITNDSFLSILK	29435
IVCIDIEMGNFIR	20465	45.137					8	g5539	216	1	0													IVCIDIEMGNFIR	20423	46.891					8	g5539	216	1	0
IVDISIELTPK	25356	75.509	+	+		S	5	g1857	200	1	1	IVDISIELTPK	25593	96.143	+	+		S	5	g1857	200	5	5	IVDISIELTPK	25309	46.001	+	+		S	5	g1857	200	2	2	IVDISIELTPK	26351	85.29	+	+		S	5	g1857	200	1	1	IVDISIELTPK	25850
IVDLSYEGLLEFHSK	27332	61.097					5	g3615	235	1	0	IVDLSYEGLLEFHSK	27225	63.631	+	+		S	5	g3615	235	2	1																									IVDLSYEGLLEFHSK	28543
IVDLSYEGLLEFHSK	27332	61.097	+	+		S	14	g3615	244	1	1	IVDLSYEGLLEFHSK	27225	63.631	+	+		S	14	g3615	244	2	2																									IVDLSYEGLLEFHSK	28543
IVSDFDFTTFHLSTLPGEK	27944	31.111					13	g3432	45	1	0	IVSDFDFTTFHLSTLPGEK	30000	67.43	+	+		S	13	g3432	45	8	2	IVSDFDFTTFHLSTLPGEK	29986	46.702	+	+		S	13	g3432	45	9	4	IVSDFDFTTFHLSTLPGEK	30463	85.146	+	+		S	13	g3432	45	10	5	IVSDFDFTTFHLSTLPGEK	27563
IVSEEDYEQLQSR	14766	60.255	+	+		S	3	g982	2670	1	1	IVSEEDYEQLQSR	15136	60.434	+	+		S	3	g982	2670	5	3	IVSEEDYEQLQSR	14906	91.03	+	+		S	3	g982	2670	3	3	IVSEEDYEQLQSR	14298	106.35	+	+		S	3	g982	2670	4	2	IVSEEDYEQLQSR	15207
IVSEEDYEQLQSR	14766	60.255	+	+		S	12	g982	2679	1	1	IVSEEDYEQLQSR	15136	60.434	+	+		S	12	g982	2679	5	5	IVSEEDYEQLQSR	14906	91.03	+	+		S	12	g982	2679	3	3	IVSEEDYEQLQSR	14298	106.35	+	+		S	12	g982	2679	4	4	IVSEEDYEQLQSR	15207
IVSLTPNLNESENR	17876	110.08	+	+		S	11	g4372	74	1	1	IVSLTPNLNESENR	18104	82.171					11	g4372	74	3	0	IVSLTPNLNESENR	17833	101.39					11	g4372	74	2	0	IVSLTPNLNESENR	19299	100.55					11	g4372	74	3	0	IVSLTPNLNESENR	17597
IVSSGPVNINNFNKPSTPK	17128	46.663					4	g7164	32	1	0	IVSSGPVNINNFNKPSTPK	17097	64.2	+	+		S	4	g7164	32	4	2	IVSSGPVNINNFNKPSTPK	17220	29.384					4	g7164	32	1	0	IVSSGPVNINNFNKPSTPK	18211	61.181	+	+		S	4	g7164	32	2	2	IVSSGPVNINNFNKPSTPK	17953
												MEHPPAALRTFSTQSTSSLNSVSTVSSSRIVSTGPVNINNFNK	25729	3.1941				S	33	g7164	32	1	0
												MEHPPAALRTFSTQSTSSLNSVSTVSSSRIVSVGPVNINNFNK	30226	6.6012				S	33	g7164	32	3	0	MEHPPAALRTFSTQSTSSLNSVSTVSSSRIVSVGPVNINNFNK	27277	3.2533					33	g7164	32	5	0	MEHPPAALRTFSTQSTSSLNSVSTVSSSRIVSVGPVNINNFNK	32388	3.2235				S	33	g7164	32	2	0	MEHPPAALRTFSTQSTSSLNSVSTVSSSRIVSVGPVNINNFNK	30321
IYDSEIWDSQNK	18848;18897	101.38	+	+		S	9	g334	366	2	1	IYDSEIWDSQNK	19438	79.974	+	+		S	9	g334	366	8	6	IYDSEIWDSQNK	18882	125.97	+	+		S	9	g334	366	17	11	IYDSEIWDSQNK	19959	83.499	+	+		S	9	g334	366	9	4	IYDSEIWDSQNK	19257
PKIYDSEIWDPQNK	21300	18.731				S	11	g334	366	1	0	PKIYDSEIWDPQNK	20438	18.731				S	11	g334	366	1	0
																								IYDSEIWDEQNK	21576	21.873				S	9	g334	366	1	0
IYNSEIWNSQNK	16743	62.463	+	+		S	9	g8831	366	7	5	IYNSEIWNSQNK	16950	157.24	+	+		S	9	g8831	366	9	9
IYQLIESK	17126	107.9	+	+		S	7	g8568	445	1	1	IYQLIESK	16927	95.909	+	+		S	7	g8568	445	7	7	IYQLIESK	17066	95.909	+	+		S	7	g8568	445	2	2	IYQLIESK	17697	96.253	+	+		S	7	g8568	445	4	4	IYQLIESK	17599
KDVVILFSTLLR	30755	66.393	+	+		S	8	g356	100	1	1	KDVVILFSTLLR	30604	79.633	+	+		S	8	g356	100	4	4	KDVVILFSTLLR	29934	90.926	+	+		S	8	g356	100	1	1	KDVVILFSTLLR	32060	47.606	+	+		S	8	g356	100	1	1	KDVVILFSTLLR	30825
KEDATDLYIQAANSYR	19320	140.93	+	+		S	14	g5180	46	1	1	KEDATDLYIQAANSYR	20016	259.1	+	+		S	14	g5180	46	8	7	KEDATDLYIQAANSYR	19117	131.4	+	+		S	14	g5180	46	3	2	KEDATDLYIQAANSYR	20467	37.583	+	+		S	14	g5180	46	5	3	KEDATDLYIQAANSYR	18739
												EDATDLYIQAANSYR	23795	208.56	+	+		S	13	g5180	46	3	2	EDATDLYIQAANSYR	20352	76.165	+	+		S	13	g5180	46	1	1	EDATDLYIQAANSYR	24162	193.28	+	+		S	13	g5180	46	2	2	EDATDLYIQAANSYR	22308
KFDQQQTNSSNLQR	6821	23.934	+	+		S	9	g982	367	3	3	KFDQQQTNSSNLQR	6534	17.744	+	+		S	9	g982	367	9	9	KFDQQQTNSSNLQR	6579	31.827	+	+		S	9	g982	367	4	4	KFDQQQTNSSNLQR	6955	23.881	+	+		S	9	g982	367	6	6	KFDQQQTNSSNLQR	7007
																								FDQQQTNSSNLQR	7797	43.628	+	+		S	8	g982	367	1	1
KFELQSK	8603	125.58	+	+		S	6	g746	146	2	2	KFELQSK	8576	122.13	+	+		S	6	g746	146	3	3													KFELQSK	9188	132.08	+	+		S	6	g746	146	2	2	KFELQSK	8410
SQEDFNETEGLSELIELAQDDKKFELQSK	30688	51.479	+	+		S	28	g746	146	1	1	SQEDFNETEGLSELIELAQDDKKFELQSK	30829	42.828	+			S	28	g746	146	1	1																									SQEDFNETEGLSELIELAQDDKKFELQSK	29907
KLAFSYLSEISHEFFNSHGNEALSNK	27344	28.023					8	g5899	86	1	0	KLAFSYLSEISHEFFNSHGNEALSNK	28624	39.985					8	g5899	86	4	0													KLAFSYLSEISHEFFNSHGNEALSNK	29320	30.958					8	g5899	86	2	0	KLAFSYLSEISHEFFNSHGNEALSNK	26752
												LAFSYLSEISHEFFNSHGNEALSNK	30771	74.456					7	g5899	86	3	0													LAFSYLSEISHEFFNSHGNEALSNK	31066	59.429					7	g5899	86	1	0	LAFSYLSEISHEFFNSHGNEALSNK	28805
KLPSSDVK	6125	63.419	+	+		S	5	g3928	1078	1	1	KLPSSDVK	6117	70.525					5	g3928	1078	2	0													KLPSSDVK	6489	60.91	+	+		S	5	g3928	1078	7	4	KLPSSDVK	6301
KNPESYYYTIAK	15650;15671	104.82	+	+		S	5	g3520	243	1	1	KNPESYYYTIAK	15374	73.067	+	+		S	5	g3520	243	5	4	KNPESYYYTIAK	14849	120.06				S	5	g3520	243	2	0	KNPESYYYTIAK	16006	108.7	+	+		S	5	g3520	243	3	3	KNPESYYYTIAK	15549
NPESYYYTIAK	18851	99.53	+	+		S	4	g3520	243	1	1	NPESYYYTIAK	18531	107.79	+	+		S	4	g3520	243	2	2	NPESYYYTIAK	17990	134.68	+	+		S	4	g3520	243	2	2													NPESYYYTIAK	18929
KPTTSNTASTIPQSSSVSTNSVATEEK	11914	37.637					14	g9046	416	1	0	KPTTSNTASTIPQSSSVSTNSVATEEK	11813	32.083	+	+		S	14	g9046	416	2	1																									KPTTSNTASTIPQSSSVSTNSVATEEK	12227
KPTTSNTASTIPQSSSVSTNSVATEEK	11914	37.637					15	g9046	417	1	0	KPTTSNTASTIPQSSSVSTNSVATEEK	11813	32.083	+	+		S	15	g9046	417	2	1																									KPTTSNTASTIPQSSSVSTNSVATEEK	12227
KPTTSNTASTIPQSSSVSTNSVATEEK	11914	37.637					16	g9046	418	1	0	KPTTSNTASTIPQSSSVSTNSVATEEK	11813	32.083	+	+		S	16	g9046	418	2	1																									KPTTSNTASTIPQSSSVSTNSVATEEK	12227
KPYQTVLEEVNLSK	19859	148.62	+	+		S	13	g1896	102	7	7	KPYQTVLEEVNLSK	20513	118.51	+	+		S	13	g1896	102	11	11	KPYQTVLEEVNLSK	19581	111.83	+	+		S	13	g1896	102	9	9	KPYQTVLEEVNLSK	20670	202.29	+	+		S	13	g1896	102	12	12	KPYQTVLEEVNLSK	19152
KQEQNQESLPNVER	10012	17.402					8	g2953	552	1	0	KQEQNQESLPNVER	10097	39.517	+	+		S	8	g2953	552	3	3	KQEQNQESLPNVER	9789	35.916	+	+		S	8	g2953	552	6	5	KQEQNQESLPNVER	10844	46.89	+	+		S	8	g2953	552	3	2	KQEQNQESLPNVER	10172
												QEQNQESLPNVER	12262	60.641	+	+		S	7	g2953	552	3	3	QEQNQESLPNVER	11051	58.676	+	+		S	7	g2953	552	1	1	QEQNQESLPNVER	13077	63.408	+	+		S	7	g2953	552	1	1	QEQNQESLPNVER	12819
KQSESLGSIIFGDR	21116	44.457				S	3	g3175	81	1	0	KQSESLGSIIFGDR	21781	36.445	+	+		S	3	g3175	81	11	3	KQSESLGSIIFGDR	23482	71.879				S	3	g3175	81	1	0	KQSESLGSIIFGDR	22844	48.704	+	+		S	3	g3175	81	8	1	KQSESLGSIIFGDR	23841
QSESLGSIIFGDR	27228	107.03	+	+		S	2	g3175	81	3	1	QSESLGSIIFGDR	25444	107.06	+	+		S	2	g3175	81	17	11	QSESLGSIIFGDR	27265	120.77	+	+		S	2	g3175	81	4	2	QSESLGSIIFGDR	26728	97.163	+	+		S	2	g3175	81	4	4	QSESLGSIIFGDR	27652
KSEVNPIINDLWLR	27590	103.13	+	+		S	2	g4137	115	5	1	KSEVNPIINDLWLR	27394	104.55	+	+		S	2	g4137	115	17	5	KSEVNPIINDLWLR	27459	48.177	+	+		S	2	g4137	115	9	2	KSEVNPIINDLWLR	26879	31.389	+	+		S	2	g4137	115	14	3	KSEVNPIINDLWLR	26636
SEVNPIINDLWLR	30828	115.18				S	1	g4137	115	7	0	SEVNPIINDLWLR	32271	152.54				S	1	g4137	115	22	0	SEVNPIINDLWLR	31010	122.69				S	1	g4137	115	17	0	SEVNPIINDLWLR	32311	160.18				S	1	g4137	115	19	0	SEVNPIINDLWLR	30386
KSPSEPIEK	5751	89.355	+	+		S	2	g4139	69	1	1	KSPSEPIEK	5742	78.516	+	+		S	2	g4139	69	1	1													KSPSEPIEK	5857	66.299	+	+		S	2	g4139	69	13	13	KSPSEPIEK	5821
SPSEPIEK	6606	60.358				S	1	g4139	69	1	0	SPSEPIEK	6729	113.5	+	+		S	1	g4139	69	2	2													SPSEPIEK	7326	73.248	+	+		S	1	g4139	69	7	5	SPSEPIEK	7156
KYEVTFDPSITVSQLK	22942	57.525	+	+		S	9	g482	23	2	1	KYEVTFDPSITVSQLK	20755	49.559	+	+		S	9	g482	23	4	3	KYEVTFDPSITVSQLK	23817	57.525	+	+		S	9	g482	23	4	3	KYEVTFDPSITVSQLK	25543	62.475	+	+		S	9	g482	23	4	4	KYEVTFDPSITVSQLK	21074
YEVTFDPSITVSQLK	27689	103.88	+	+		S	8	g482	23	3	3	YEVTFDPSITVSQLK	27543	114.82	+	+		S	8	g482	23	9	4	YEVTFDPSITVSQLK	26929	102.66	+	+		S	8	g482	23	7	2	YEVTFDPSITVSQLK	28814	126.76	+	+		S	8	g482	23	8	2	YEVTFDPSITVSQLK	21892
KYTAEPHLAGTNYGLVAWTESK	21475	30.585	+	+		S	21	g879	86	1	1																									KYTAEPHLAGTNYGLVAWTESK	22678	51.431	+	+		S	21	g879	86	1	1
LADIQFNAMAFTFNK	27750	46.592					7	g7084	28	1	0
												LADIQFSAMAFTFNK	26390	72.089	+	+		S	7	g7084	28	1	1																									LADIQFSAMAFTFNK	24944
LAEFFNSGNYFAIVTNGHGDFVYGVVTPQDLMK	31239	41.89					7	g2625	144	1	0
LAGNSLAASR	6930	51.059					5	g2983	590	2	0	LAGNSLAASR	6446	121.62					5	g2983	590	13	0	LAGNSLAASR	6581	61.962					5	g2983	590	3	0	LAGNSLAASR	6876	49.418					5	g2983	590	2	0	LAGNSLAASR	7318
LAILEYFSENVHGR	28889	89.629	+	+		S	8	g2451	618	3	3	LAILEYFSENVHGR	28787	134.56	+	+		S	8	g2451	618	5	5	LAILEYFSENVHGR	28907	94.688	+	+		S	8	g2451	618	4	3	LAILEYFSENVHGR	30103	57.679	+	+		S	8	g2451	618	4	3	LAILEYFSENVHGR	29667
LALALEFQSDDSNSR	24842	152.85	+	+		S	14	g1254	245	1	1	LALALEFQSDDSNSR	25076	180.19	+	+		S	14	g1254	245	3	2	LALALEFQSDDSNSR	23198	82.171					14	g1254	245	1	0	LALALEFQSDDSNSR	25674	119.76	+	+		S	14	g1254	245	2	2	LALALEFQSDDSNSR	25321
LAWVLPVSNAPSGPENR	26837;26861	66.498	+	+		S	12	g2746	260	9	3	LAWVLPVSNAPSGPENR	27554	136.7	+	+		S	12	g2746	260	30	17	LAWVLPVSNAPSGPENR	26904	107.97	+	+		S	12	g2746	260	25	12	LAWVLPVSNAPSGPENR	28867	152.14	+	+		S	12	g2746	260	18	13	LAWVLPVSNAPSGPENR	27319
LCVATSEDLFHWTK	25885	53.403	+	+		S	6	g2891	140	1	1	LCVATSEDLFHWTK	26105	71.529	+	+		S	6	g2891	140	1	1	LCVATSEDLFHWTK	25073	47.545	+	+		S	6	g2891	140	2	2
LDYDSLVIENMELYR	27432	79.82	+	+		S	5	g3948	527	1	1
LEQPVLKPESANER	11947	54.471					10	g2891	298	1	0	LEQPVLKPESANER	12038	65.395	+	+		S	10	g2891	298	5	1	LEQPVLKPESANER	11812	83.397					10	g2891	298	3	0	LEQPVLKPESANER	12793	52.928					10	g2891	298	2	0	LEQPVLKPESANER	12575
LESDSETGSSAVER	7541	72.652	+	+		S	5	g240	126	4	3	LESDSETGSSAVER	7420	52.247	+	+		S	5	g240	126	7	7	LESDSETGSSAVER	6954	78.653	+	+		S	5	g240	126	2	2	LESDSETGSSAVER	8194	88.441	+	+		S	5	g240	126	6	5	LESDSETGSSAVER	7394
LETITSSENTFK	15785	66.595	+	+		S	7	g1694	231	2	1	LETITSSENTFK	15575	68.893	+	+		S	7	g1694	231	2	1	LETITSSENTFK	15848	93.096	+	+		S	7	g1694	231	5	1													LETITSSENTFK	16507
LEVISDLLK	26043	62.659	+	+		K	9	g1271	433	3	3	LEVISDLLK	25996	45.081	+	+		K	9	g1271	433	11	11	LEVISDLLK	26430	52.403	+	+		K	9	g1271	433	5	5	LEVISDLLK	26303	52.403	+	+		K	9	g1271	433	3	3	LEVISDLLK	26720
LFASNFEATLNQSDHLLK	26114	32.181					13	g10928	1232	2	0	LFASNFEATLNQSDHLLK	26435	85.421	+	+		S	13	g10928	1232	9	6	LFASNFEATLNQSDHLLK	26263	31.883					13	g10928	1232	4	0	LFASNFEATLNQSDHLLK	25601	20.949	+	+		S	13	g10928	1232	9	5	LFASNFEATLNQSDHLLK	26517
LFGLQSQEIELAK	26584	131.28	+	+		S	6	g5564	64	2	2	LFGLQSQEIELAK	26511	129.85	+	+		S	6	g5564	64	4	3	LFGLQSQEIELAK	24573	145.89	+	+		S	6	g5564	64	5	5	LFGLQSQEIELAK	25768	113.22	+	+		S	6	g5564	64	3	2	LFGLQSQEIELAK	27053
																																				LFGLQSQEIELAKEDR	24008	34.422	+	+		S	6	g5564	64	1	1	LFGLQSQEIELAKEDR	20183
LGDSQGYQTPSNVGSR	11126	75.695	+	+		S	4	g3455	175	1	1	LGDSQGYQTPSNVGSR	11047	52.693					4	g3455	175	1	0	LGDSQGYQTPSNVGSR	10993	85.288	+	+		S	4	g3455	175	3	2													LGDSQGYQTPSNVGSR	11806
																								KLGDSQGYQTPSNVGSR	8594	28.869				S	5	g3455	175	1	0													KLGDSQGYQTPSNVGSR	10390
LGDYLSFALQSTLNQFSGERR	33113	44.238					17	g1852	434	1	0													LGDYLSFALQSTLNQFSGERR	31883	66.386					17	g1852	434	1	0
LGIFSSPR	20239	87.754	+	+		S	5	g5232	105	1	1	LGIFSSPR	19613	58.782	+	+		S	5	g5232	105	2	2
LGQSYLQESEVPYSVFTK	27147	113.25	+	+		S	14	g11641	316	1	1																																					LGQSYLQESEVPYSVFTK	27825
LGSMTDLLASVGNR	15845	42.743					4	g4713	364	1	0
LIADDMPWIEVLKPSEK	25741	41.554					15	g6407	442	1	0	LIADDMPWIEVLKPSEK	25668	41.554					15	g6407	442	1	0	LIADDMPWIEVLKPSEK	25845	44.005					15	g6407	442	1	0	LIADDMPWIEVLKPSEK	27100	41.422					15	g6407	442	2	0	LIADDMPWIEVLKPSEK	27524
LIASEFEDKTEEEVR	17251	94.717	+	+		S	4	g7665	842	4	1	LIASEFEDKTEEEVR	17483;17580	108.37	+	+		S	4	g7665	842	11	5	LIASEFEDKTEEEVR	16190	64.65					4	g7665	842	1	0	LIASEFEDKTEEEVR	18592	90.367	+	+		S	4	g7665	842	5	2	LIASEFEDKTEEEVR	17898
																																																LIASEFEDK	16939
LIGSESDDPSTLEVAFK	24405	63.727					6	g1678	404	1	0	LIGSESDDPSTLEVAFK	24014	62.89	+	+		S	6	g1678	404	4	1	LIGSESDDPSTLEVAFK	24485	85.288					6	g1678	404	4	0	LIGSESDDPSTLEVAFK	23520	56.225					6	g1678	404	2	0	LIGSESDDPSTLEVAFK	24861
LILDESINSLSK	24091	101.97	+	+		S	11	g4325	326	2	2	LILDESINSLSK	23799	112.71	+	+		S	11	g4325	326	3	3	LILDESINSLSK	23278	114.4	+	+		S	11	g4325	326	2	2	LILDESINSLSK	25081	123.63	+	+		S	11	g4325	326	1	1	LILDESINSLSK	23537
LISEDTGSSTPISESSENTTNNIESQR	16405	54.658					3	g2829	203	1	0	LISEDTGSSTPISESSENTTNNIESQR	16821	69.619					3	g2829	203	1	0																									LISEDTGSSTPISESSENTTNNIESQR	16850
LISEDTGSSTPISESSENTTNNIESQR	16405	54.658					8	g2829	208	1	0	LISEDTGSSTPISESSENTTNNIESQR	16821	69.619					8	g2829	208	1	0																									LISEDTGSSTPISESSENTTNNIESQR	16850
LISSLNSSK	10588	66.351	+	+		S	4	g4640	153	1	1	LISSLNSSK	10451	60.91	+	+		S	4	g4640	153	1	1	LISSLNSSK	9849	49.418	+	+		S	4	g4640	153	1	1	LISSLNSSK	11148	56.81	+	+		S	4	g4640	153	2	2	LISSLNSSK	10262
LITSCESLVDQFVR	28268	79.741	+	+		S	4	g3089	479	1	1	LITSCESLVDQFVR	28088	83.397	+	+		S	4	g3089	479	2	2	LITSCESLVDQFVR	26479	72.652	+	+		S	4	g3089	479	1	1	LITSCESLVDQFVR	29434	115.18	+	+		S	4	g3089	479	2	2
LKDEYEDLSER	11738	62.823					9	g8263	540	1	0	LKDEYEDLSER	11776	95.573					9	g8263	540	1	0	LKDEYEDLSER	11592	118.4	+	+		S	9	g8263	540	3	2	LKDEYEDLSER	12698	75.294					9	g8263	540	2	0	LKDEYEDLSER	12244
LKESLEFINAALK	23864	24.53					4	g4529	76	1	0	LKESLEFINAALK	23751	66.004	+	+		S	4	g4529	76	3	2													LKESLEFINAALK	23836	24.514					4	g4529	76	1	0	LKESLEFINAALK	24288
												ESLEFINAALK	25601	90.64				S	2	g4529	76	2	0													ESLEFINAALK	27099	85.862					2	g4529	76	1	0
LLAQINQSIEPTK	19088	150.1	+	+		S	8	g458	242	2	2	LLAQINQSIEPTK	19008	140.07	+	+		S	8	g458	242	5	5	LLAQINQSIEPTK	19226	150.1	+	+		S	8	g458	242	2	2	LLAQINQSIEPTK	20326	192.12	+	+		S	8	g458	242	4	2	LLAQINQSIEPTK	19552
LLEGGSAIGDSSAVDTR	16104	81.431	+	+		S	12	g3161	531	7	2	LLEGGSAIGDSSAVDTR	14880	64.55	+	+		S	12	g3161	531	19	2	LLEGGSAIGDSSAVDTR	16077	73.624	+	+		S	12	g3161	531	6	3	LLEGGSAIGDSSAVDTR	15958	45.257					12	g3161	531	8	0	LLEGGSAIGDSSAVDTR	16439
LLEHSEYIDDIVDEDSLFSIR	30744	105.79	+	+		S	16	g323	195	1	1	LLEHSEYIDDIVDEDSLFSIR	31838	130.11	+	+		S	16	g323	195	2	2	LLEHSEYIDDIVDEDSLFSIR	30607	101.49	+	+		S	16	g323	195	2	2	LLEHSEYIDDIVDEDSLFSIR	32042	92.492	+	+		S	16	g323	195	1	1	LLEHSEYIDDIVDEDSLFSIR	29905
LLESISKLGTFGTDK	30973	58.592					11	g4519	545	1	0	LLESISKLGTFGTDK	31649	64.82					11	g4519	545	1	0	LLESISKLGTFGTDK	31046	64.374					11	g4519	545	2	0	LLESISKLGTFGTDK	32255	45.158					11	g4519	545	1	0
LLESMPADGGSGAAAEAAK	11547	45.79	+	+		S	4	g2712	263	2	1	LLESMPADGGSGAAAEAAK	11470	53.001	+	+		S	4	g2712	263	5	3	LLESMPADGGSGAAAEAAK	11424	64.313	+	+		S	4	g2712	263	7	3	LLESMPADGGSGAAAEAAK	12360	40.577	+	+		S	4	g2712	263	4	2	LLESMPADGGSGAAAEAAK	11743
												LLENMPADGGSGAAAEAAK	12446	42.209				S	4	g2712	263	1	0	LLENMPADGGSGAAAEAAK	12437	42.568				S	4	g2712	263	2	0
LLLQQVHSLISTR	22905	100.22	+	+		S	8	g3807	36	1	1	LLLQQVHSLISTR	23040	102.87	+	+		S	8	g3807	36	5	4	LLLQQVHSLISTR	22851	70.412	+	+		S	8	g3807	36	2	2													LLLQQVHSLISTR	19439
LLNNFESFENSYLAPYR	29324	106.49	+	+		S	7	g3909	756	1	1	LLNNFESFENSYLAPYR	29041	140.39	+	+		S	7	g3909	756	3	2	LLNNFESFENSYLAPYR	29859	138.75	+	+		S	7	g3909	756	1	1	LLNNFESFENSYLAPYR	30657	117.98	+	+		S	7	g3909	756	2	2	LLNNFESFENSYLAPYR	29868
LLNSGIWSDPR	21943	90.15	+	+		S	4	g2712	599	4	4	LLNSGIWSDPR	21872	89.886	+	+		S	4	g2712	599	4	4	LLNSGIWSDPR	21791	89.047	+	+		S	4	g2712	599	6	6	LLNSGIWSDPR	23308	53.089	+	+		S	4	g2712	599	2	2	LLNSGIWSDPR	22343
LLQSEFMK	13951	76.035	+	+		S	4	g4139	201	1	1	LLQSEFMK	14272	82.671	+	+		S	4	g4139	201	14	11	LLQSEFMK	13843	58.167	+	+		S	4	g4139	201	4	2	LLQSEFMK	14699	53.163	+	+		S	4	g4139	201	9	7	LLQSEFMK	13476
LLSVAIPR	18772	49.358					7	g99	326	2	0	LLSVAIPR	20085	53.554					7	g99	326	12	0	LLSVAIPR	18901	60.788					7	g99	326	3	0	LLSVAIPR	22194	58.167	+	+		P	7	g99	326	2	1
LLYTSNVGDSR	14301	61.161	+			S	10	g2197	234	1	1	LLYTSNVGDSR	14285	122.33	+			S	10	g2197	234	4	4	LLYTSNVGDSR	13726	70.1	+			S	10	g2197	234	2	2	LLYTSNVGDSR	14909	78.556	+	+		S	10	g2197	234	2	2	LLYTSNVGDSR	15074
LNIINNK	12051	124.86	+	+		K	7	g154	379	1	1																																					LNIINNK	11945
LNQAVEVLLDTNQSELHSLINR	29846	44.963	+	+		S	14	g7760	353	1	1	LNQAVEVLLDTNQSELHSLINR	30032	73.122	+	+		S	14	g7760	353	2	1	LNQAVEVLLDTNQSELHSLINR	30452	69.72	+	+		S	14	g7760	353	4	3	LNQAVEVLLDTNQSELHSLINR	31495	180.13	+	+		S	14	g7760	353	1	1	LNQAVEVLLDTNQSELHSLINR	31281
LPHETSGSLHGSR	6239	101.53	+	+		S	6	g1564	146	2	1	LPHETSGSLHGSR	5991	49.929	+	+		S	6	g1564	146	9	6	LPHETSGSLHGSR	5917	25.322					6	g1564	146	1	0	LPHETSGSLHGSR	6581	23.956	+	+		S	6	g1564	146	10	7	LPHETSGSLHGSR	6219
LPLLTYLDSGFVR	33376	97.915					9	g4249	599	1	0	LPLLTYLDSGFVR	33137	107.24					9	g4249	599	2	0													LPLLTYLDSGFVR	34396	84.17	+	+		S	9	g4249	599	2	1	LPLLTYLDSGFVR	34328
LPLSSDVLSIEK	24359	94.297	+	+		S	9	g2395	124	3	3	LPLSSDVLSIEK	21384	81.865	+	+		S	9	g2395	124	14	11	LPLSSDVLSIEK	24681	51.092	+	+		S	9	g2395	124	5	5	LPLSSDVLSIEK	25592	145.99	+	+		S	9	g2395	124	8	8	LPLSSDVLSIEK	22838
LQDLQSDMDK	8153	40.994	+	+		S	6	g3162	573	1	1	LQDLQSDMDK	8143	73.233	+	+		S	6	g3162	573	1	1													LQDLQSDMDK	8958	47.603					6	g3162	573	2	0	LQDLQSDMDK	8708
LQEEAIK	9400	114.72	+	+		A	5	g2337	280	1	1	LQEEAIK	8498	125.08	+	+		A	5	g2337	280	3	2
LQFHSNLQSDR	11920	45.915	+	+		S	5	g1306	275	1	1	LQFHSNLQSDR	11691	49.448	+	+		S	5	g1306	275	9	9	LQFHSNLQSDR	11506	45.915	+	+		S	5	g1306	275	7	7	LQFHSNLQSDR	12489	44.616	+	+		S	5	g1306	275	9	8	LQFHSNLQSDR	11916
LQFSLSGAIK	22631	57.931	+	+		S	4	g1320	71	2	2	LQFSLSGAIK	22682	69.812	+	+		S	4	g1320	71	8	8	LQFSLSGAIK	22591	97.635	+	+		S	4	g1320	71	5	5	LQFSLSGAIK	23249	56.729	+	+		S	4	g1320	71	6	6	LQFSLSGAIK	21996
LQSQSQSPEGLEK	9020	74.944	+	+		S	3	g4794	397	1	1	LQSQSQSPEGLEK	8818	78.653	+	+		S	3	g4794	397	8	7	LQSQSQSPEGLEK	8674	64.439	+			S	3	g4794	397	5	3	LQSQSQSPEGLEK	9701	41.109	+			S	3	g4794	397	4	3	LQSQSQSPEGLEK	9332
LQSQSQSPEGLEK	9020	74.944	+	+		S	5	g4794	399	1	1	LQSQSQSPEGLEK	8818	78.653	+	+		S	5	g4794	399	8	3	LQSQSQSPEGLEK	8674	64.439					5	g4794	399	5	0	LQSQSQSPEGLEK	9701	41.109	+	+		S	5	g4794	399	4	1	LQSQSQSPEGLEK	9332
LQSQSQSPEGLEK	9020	74.944	+	+		S	7	g4794	401	1	1	LQSQSQSPEGLEK	8818	78.653	+	+		S	7	g4794	401	8	8	LQSQSQSPEGLEK	8674	64.439	+			S	7	g4794	401	5	5	LQSQSQSPEGLEK	9701	41.109	+	+		S	7	g4794	401	4	4	LQSQSQSPEGLEK	9332
LQSQSQSQSQLSNHQQAK	5740	19.292	+			S	12	g6001	950	3	1	LQSQSQSQSQLSNHQQAK	5499	23.1	+	+		S	12	g6001	950	9	2	LQSQSQSQSQLSNHQQAK	5580	30.684					12	g6001	950	5	0	LQSQSQSQSQLSNHQQAK	5986	22.985	+			S	12	g6001	950	6	2	LQSQSQSQSQLSNHQQAK	5775
LQSQVDELLK	19557	70.256	+	+		S	3	g7503	849	2	2	LQSQVDELLK	19181	46.158	+	+		S	3	g7503	849	7	5	LQSQVDELLK	17808	46.158	+	+		S	3	g7503	849	8	7	LQSQVDELLK	18385	46.158	+	+		S	3	g7503	849	6	3	LQSQVDELLK	20292
LRPGLSEFLEK	20747	67.334					6	g4872	238	1	0	LRPGLSEFLEK	20642	74.533					6	g4872	238	3	0	LRPGLSEFLEK	19302	49.632	+	+		S	6	g4872	238	2	2	LRPGLSEFLEK	21641	70.942	+	+		S	6	g4872	238	1	1	LRPGLSEFLEK	21594
LSDPSATVPEDNPQGIEASESYQAVVK	21080	14.215	+	+		S	21	g4793	104	5	2	LSDPSATVPEDNPQGIEASESYQAVVK	21854	17.158	+	+		S	21	g4793	104	11	5	LSDPSATVPEDNPQGIEASESYQAVVK	21794	32.507	+	+		S	21	g4793	104	9	4	LSDPSATVPEDNPQGIEASESYQAVVK	22163;22239	91.722	+	+		S	21	g4793	104	11	8	LSDPSATVPEDNPQGIEASESYQAVVK	20513
LSDSLTDTER	11637	62.823	+	+		S	2	g1346	111	1	1	LSDSLTDTER	11523	72.928	+	+		S	2	g1346	111	3	3	LSDSLTDTER	11027	60.518	+	+		S	2	g1346	111	2	2	LSDSLTDTER	12372	120.31	+	+		S	2	g1346	111	2	2	LSDSLTDTER	12064
LSEDIVESLK	20484	58.955	+	+		S	2	g947	328	6	6	LSEDIVESLK	21010	131.5	+	+		S	2	g947	328	15	15	LSEDIVESLK	20513	107.15	+	+		S	2	g947	328	13	12	LSEDIVESLK	21644	67.081	+	+		S	2	g947	328	7	7	LSEDIVESLK	21751
LSEILLK	19405	104.8	+	+		S	2	g783	474	1	1	LSEILLK	19307	133.47	+	+		S	2	g783	474	1	1	LSEILLK	19297	119.57	+	+		S	2	g783	474	2	2													LSEILLK	19857
LSEIVVDTAHFR	19757	28.053					2	g2070	255	1	0	LSEIVVDTAHFR	19453	47.062					2	g2070	255	1	0													LSEIVVDTAHFR	20365	77.124					2	g2070	255	2	0
LSGSQSTGVDVQVISHK	14182	80.638	+	+		S	4	g978	359	3	1	LSGSQSTGVDVQVISHK	14133	91.653	+	+		S	4	g978	359	15	6	LSGSQSTGVDVQVISHK	13942	59.252	+	+		S	4	g978	359	16	4	LSGSQSTGVDVQVISHK	14683	99.813	+	+		S	4	g978	359	5	1	LSGSQSTGVDVQVISHK	14504
																																																LSGSQSTGVDVQVISHKK	11840
LSIVATQISK	16865	81.525	+	+		S	2	g3676	111	1	1	LSIVATQISK	16918	100.25	+	+		S	2	g3676	111	3	3	LSIVATQISK	16791	51.528	+	+		S	2	g3676	111	2	2	LSIVATQISK	17896	79.986	+	+		S	2	g3676	111	4	4	LSIVATQISK	16233
																																																LQIVATQISK	9927
LSIWTAELNTQTSAFK	26465	108.72	+	+		S	13	g491	77	3	2	LSIWTAELNTQTSAFK	26657	197.31	+	+		S	13	g491	77	5	5	LSIWTAELNTQTSAFK	26541	186.46	+	+		S	13	g491	77	4	3	LSIWTAELNTQTSAFK	27801	264.17	+	+		S	13	g491	77	2	2	LSIWTAELNTQTSAFK	25946
												LSIWTAELNTQTSAFKNELTTIK	28477	19.538				S	13	g491	77	1	0													LSIWTAELNTQTSAFKNELTTIK	29218	31.976				S	13	g491	77	1	0
LSLVSPEDER	16564	72.643	+	+		S	2	g949	80	1	1	LSLVSPEDER	16322	64.04	+	+		S	2	g949	80	4	4	LSLVSPEDER	15374	55.064	+	+		S	2	g949	80	1	1	LSLVSPEDER	15927	63.076	+	+		S	2	g949	80	3	3	LSLVSPEDER	16874
LSNIDYLNISIVTYITK	17727	51.695					12	g2687	246	4	0	LSNIDYLNISIVTYITK	19200	42.813					12	g2687	246	15	0	LSNIDYLNISIVTYITK	17993	27.496					12	g2687	246	6	0	LSNIDYLNISIVTYITK	20420	39.143					12	g2687	246	9	0	LSNIDYLNISIVTYITK	16245
LSPTTTTPVTTTPSENHNYVFK	17890	91.64					14	g799	57	1	0	LSPTTTTPVTTTPSENHNYVFK	17764	61.181	+	+		S	14	g799	57	3	1	LSPTTTTPVTTTPSENHNYVFK	17971	82.36					14	g799	57	2	0	LSPTTTTPVTTTPSENHNYVFK	18128	43.476					14	g799	57	2	0	LSPTTTTPVTTTPSENHNYVFK	18597
LSQDHESAQTQLEDKENQLK	11210;11229	43.164					7	g1943	1600	1	0	LSQDHESAQTQLEDKENQLK	11165	56.055	+	+		S	7	g1943	1600	2	1	LSQDHESAQTQLEDKENQLK	10235	30.587					7	g1943	1600	1	0	LSQDHESAQTQLEDKENQLK	12287	60.561	+	+		S	7	g1943	1600	3	2
LSSIDQTTK	7947	55.112	+			S	2	g8948	123	1	1	LSSIDQTTK	7729	101.72	+	+		S	2	g8948	123	4	4
LSTDPFESHFNLPSDDYLAK	26519	30.21					8	g3084	162	1	0	LSTDPFESHFNLPSDDYLAK	26534	40.384					8	g3084	162	3	0	LSTDPFESHFNLPSDDYLAK	26946	35.678					8	g3084	162	2	0	LSTDPFESHFNLPSDDYLAK	28002	37.573					8	g3084	162	2	0	LSTDPFESHFNLPSDDYLAK	27284
LTDPQVINSTGLTSPDEIMDK	21352	95.755	+			S	14	g1685	252	1	1	LTDPQVINSTGLTSPDEIMDK	21447;21513	109.07	+	+		S	14	g1685	252	2	2	LTDPQVINSTGLTSPDEIMDK	21144;21192	176.25	+	+		S	14	g1685	252	4	3	LTDPQVINSTGLTSPDEIMDK	22369	105.31	+	+		S	14	g1685	252	3	3	LTDPQVINSTGLTSPDEIMDK	20647;20656
												LTDPQVINSTGLTLPDEIMDK	26576	14.46				S	14	g1685	252	1	0
												LTDPQVINSTGLTMPDEIMDK	22433	45.992				S	14	g1685	252	1	0	LTDPQVINSTGLTMPDEIMDK	21688	36.445				S	14	g1685	252	1	0
												LTDPQVINSTGLTNPDEIMDK	22045	47.545				S	14	g1685	252	1	0
																								LTDPQVINSTGLTPPDEIMDK	17168	14.015				S	14	g1685	252	1	0
																								LTDPQVINSTGLTQPDEIMDK	18708	40.952				S	14	g1685	252	1	0
LTGISTTQGAPFELSSTR	22687	90.926	+	+		S	15	g1340	469	7	6	LTGISTTQGAPFELSSTR	22253	124.3	+	+		S	15	g1340	469	16	12	LTGISTTQGAPFELSSTR	22758	117.07	+	+		S	15	g1340	469	18	14	LTGISTTQGAPFELSSTR	23796	115.12	+	+		S	15	g1340	469	10	10	LTGISTTQGAPFELSSTR	23037
LTSDNDAVYAK	9426	67.414	+	+		S	3	g3475	285	2	2	LTSDNDAVYAK	9146	61.56	+	+		S	3	g3475	285	1	1	LTSDNDAVYAK	8919	70.908	+	+		S	3	g3475	285	3	2	LTSDNDAVYAK	10116	54.539	+	+		S	3	g3475	285	4	4	LTSDNDAVYAK	8594
LTSIMIASVRKHNPSWTIK	17246	23.683					16	g2464	1165	1	0	LTSIMIASVRKHNPSWTIK	17617	26.474					16	g2464	1165	1	0													LTSIMIASVRKHNPSWTIK	21161	19.292					16	g2464	1165	1	0	LTSIMIASVRKHNPSWTIK	20660
LVDGYDHSYFFISSFVEDHAK	28637	45.696	+	+		S	8	g2193	271	12	3	LVDGYDHSYFFISSFVEDHAK	29075	76.539	+	+		S	8	g2193	271	22	3	LVDGYDHSYFFISSFVEDHAK	28771	35.421	+	+		S	8	g2193	271	6	2	LVDGYDHSYFFISSFVEDHAK	30718	65.097	+	+		S	8	g2193	271	14	2	LVDGYDHSYFFISSFVEDHAK	28064
LVLIDQIEFLSR	32144	94.297	+	+		S	11	g5399	237	1	1	LVLIDQIEFLSR	32439	129.85	+	+		S	11	g5399	237	5	5	LVLIDQIEFLSR	32863	86.624					11	g5399	237	1	0	LVLIDQIEFLSR	33864	155.42	+	+		S	11	g5399	237	2	2	LVLIDQIEFLSR	33029
LVNNVSGSNFPTVDEISSLEELK	29852	52.483	+	+		S	17	g4355	1089	1	1	LVNNVSGSNFPTVDEISSLEELK	29983	81.632	+	+		S	17	g4355	1089	8	8	LVNNVSGSNFPTVDEISSLEELK	30054	106.42	+	+		S	17	g4355	1089	3	2	LVNNVSGSNFPTVDEISSLEELK	30817	104.95	+	+		S	17	g4355	1089	4	4
												LVNNVSGSNFPTVDEISSLEELKEIR	28515	69.435	+	+		S	17	g4355	1089	2	1													LVNNVSGSNFPTVDEISSLEELKEIR	30062	65.428	+	+		S	17	g4355	1089	1	1
LVQASYVNNQGNPYGMIK	17442	56.225					5	g4266	463	1	0	LVQASYVNNQGNPYGMIK	17573	98.156	+	+		S	5	g4266	463	4	1	LVQASYVNNQGNPYGMIK	17418	117.09	+	+		S	5	g4266	463	2	2	LVQASYVNNQGNPYGMIK	18171	92.112	+	+		S	5	g4266	463	2	2	LVQASYVNNQGNPYGMIK	17906
LVTLFANLSNIPSQ	33128	52.579	+	+		S	13	g11577	789	1	1																									LVTLFANLSNIPSQ	34038	56.404	+	+		S	13	g11577	789	1	1	LVTLFANLSNIPSQ	34248
LVYEIPTDSK	17929	48.091	+	+		S	9	g3926	380	2	2	LVYEIPTDSK	18233	73.233	+	+		S	9	g3926	380	2	2	LVYEIPTDSK	16710	55.064	+	+		S	9	g3926	380	1	1	LVYEIPTDSK	19100	53.756	+	+		S	9	g3926	380	3	2	LVYEIPTDSK	18678
												KLVYEIPTDSK	15102	52.549	+	+		S	10	g3926	380	2	2													KLVYEIPTDSK	16385	51.286	+	+		S	10	g3926	380	3	3	KLVYEIPTDSK	15943
MEDPVSLDNVNSVLSK	27350	120.87	+	+		S	6	g3522	5	1	1	MEDPVSLDNVNSVLSK	27814	134.56	+	+		S	6	g3522	5	4	4	MEDPVSLDNVNSVLSK	27637	131.13	+	+		S	6	g3522	5	2	2	MEDPVSLDNVNSVLSK	28484	119.69	+	+		S	6	g3522	5	2	2	MEDPVSLDNVNSVLSK	28103
												MEDPVNLDNVNSVLSK	28570	52.555				S	6	g3522	5	1	0	MEDPVNLDNVNSVLSK	28241	41.401				S	6	g3522	5	1	0
																								MEDPVQLDNVNSVLSK	22208	46.88				S	6	g3522	5	1	0
MILTGMNEALENK	20814	41.399				N	3	g717	495	2	0	MILTGMNEALENK	21054	46.334				N	3	g717	495	1	0
MINTGMNEALENK	16053	46.462	+			N	3	g717	495	1	1	MINTGMNEALENK	16127	44.882	+			N	3	g717	495	3	3	MINTGMNEALENK	15970	46.158	+			N	3	g717	495	1	1
MLEPYQR	9799;9967	69.432					5	g6185	4	1	0	MLEPYQR	8931	53.71					5	g6185	4	1	0													MLEPYQR	9767	57.335					5	g6185	4	1	0
MLSGLGGVVK	17008	93.429	+	+		S	3	g4674	339	5	5	MLSGLGGVVK	16834	53.968	+	+		S	3	g4674	339	11	11	MLSGLGGVVK	16926	80.165	+	+		S	3	g4674	339	11	11	MLSGLGGVVK	17427	53.753	+	+		S	3	g4674	339	14	14	MLSGLGGVVK	15276
												MLNGLGGVVK	17390	49.097				S	3	g4674	339	1	0	MLNGLGGVVK	17525	45.68				S	3	g4674	339	2	0
MNNNTSQNSTVTNTGTNPFFK	19171	43.164					9	g4554	1152	1	0																									MNNNTSQNSTVTNTGTNPFFK	19837	65.855					9	g4554	1152	1	0	MNNNTSQNSTVTNTGTNPFFK	19907
MQVSIISK	12260	51.066	+	+		S	7	g5558	6	1	1																																					MQVSIISK	12513
NAIFASVAQSAIR	23496	46.592					10	g2224	198	1	0	NAIFASVAQSAIR	20182	40.589					10	g2224	198	1	0
NAISTTTSSSNTVENDKK	6933	24.41					9	g3146	422	1	0	NAISTTTSSSNTVENDKK	6775	17.296					9	g3146	422	2	0
NEEDPGQLSAPFSAIHSK	19536	43.534	+	+		S	17	g5886	1084	1	1	NEEDPGQLSAPFSAIHSK	18887	46.613	+	+		S	17	g5886	1084	6	6																									NEEDPGQLSAPFSAIHSK	19573
																								NEEDPGQLSAPFSAIHPK	20618	38.453	+	+		P	17	g5886	1084	4	4	NEEDPGQLSAPFSAIHPK	21472	39.387	+	+		P	17	g5886	1084	2	2
NESDPIFTSLSLDNLK	29663	105.65	+	+		S	3	g1104	42	1	1	NESDPIFTSLSLDNLK	29716	115.57	+	+		S	3	g1104	42	2	2													NESDPIFTSLSLDNLK	31288	152.4	+	+		S	3	g1104	42	2	2	NESDPIFTSLSLDNLK	31111
NETSSTVTTSSSSFGSTK	10515	97.551					16	g2659	624	2	0	NETSSTVTTSSSSFGSTK	10443	42.789	+	+		S	16	g2659	624	5	1	NETSSTVTTSSSSFGSTK	10317	123.38	+	+		S	16	g2659	624	7	1	NETSSTVTTSSSSFGSTK	11406	87.498					16	g2659	624	2	0	NETSSTVTTSSSSFGSTK	11182
NIEIFESK	18033;18376	93.195	+	+		S	7	g2583	98	5	5	NIEIFESK	18894	60.436	+	+		S	7	g2583	98	16	16	NIEIFESK	16316	50.04	+	+		S	7	g2583	98	9	9	NIEIFESK	19713	71.877	+	+		S	7	g2583	98	11	11	NIEIFESK	17393;17693
NIGDTAVSIK	12419	75.378	+	+		S	8	g2502	653	1	1	NIGDTAVSIK	13194	46.462	+	+		S	8	g2502	653	7	7	NIGDTAVSIK	11916	48.283					8	g2502	653	1	0	NIGDTAVSIK	14314	64.711	+	+		S	8	g2502	653	4	4	NIGDTAVSIK	14505
NLDEDISSSR	10379	85.731					7	g293	17	1	0	NLDEDISSSR	10338	76.827	+	+		S	7	g293	17	4	4	NLDEDISSSR	10087	47.187	+	+		S	7	g293	17	1	1													NLDEDISSSR	10094
NLESQQPQHPASGVI	14899	78.096	+	+		S	4	g461	838	3	3	NLESQQPQHPASGVI	14877	104.79	+	+		S	4	g461	838	8	8	NLESQQPQHPASGVI	14769	58.592	+	+		S	4	g461	838	9	7	NLESQQPQHPASGVI	15992	118.23	+	+		S	4	g461	838	3	3	NLESQQPQHPASGVI	15410
NLIESIK	17393	81.297	+	+		S	5	g4369	153	3	3	NLIESIK	16900	69.176	+	+		S	5	g4369	153	2	2	NLIESIK	15612	58.194	+	+		S	5	g4369	153	1	1	NLIESIK	18238	72.138	+	+		S	5	g4369	153	2	2	NLIESIK	17871
NLSSSSQQHLHQPYSTTSVAPK	10553	16.506					15	g2316	745	1	0													NLSSSSQQHLHQPYSTTSVAPK	9564	16.506					15	g2316	745	2	0	NLSSSSQQHLHQPYSTTSVAPK	11547	33.074	+	+		S	15	g2316	745	3	1	NLSSSSQQHLHQPYSTTSVAPK	11271
NNYTISEAAANETDLEK	17528	145.71	+	+		S	6	g5262	201	1	1	NNYTISEAAANETDLEK	17035	97.911	+	+		S	6	g5262	201	19	14	NNYTISEAAANETDLEK	17693	115.12	+	+		S	6	g5262	201	2	2	NNYTISEAAANETDLEK	18771	158.11	+	+		S	6	g5262	201	5	3	NNYTISEAAANETDLEK	18503
NPFASALSQSEDKPR	16283	112.13	+	+		S	10	g6624	110	6	3	NPFASALSQSEDKPR	16212	52.693	+	+		S	10	g6624	110	11	5	NPFASALSQSEDKPR	16132	43.432	+	+		S	10	g6624	110	11	5	NPFASALSQSEDKPR	17007	60.49	+	+		S	10	g6624	110	15	6	NPFASALSQSEDKPR	16379
NPSDSLGGAQLYSTESGR	16918	160.78	+	+		S	3	g2628	93	1	1	NPSDSLGGAQLYSTESGR	16852	152.88	+	+		S	3	g2628	93	7	6	NPSDSLGGAQLYSTESGR	16656	45.614	+	+		S	3	g2628	93	4	3	NPSDSLGGAQLYSTESGR	17301	138.73	+	+		S	3	g2628	93	2	2	NPSDSLGGAQLYSTESGR	16066
NPSDSLGGAQLYSTESGR	16918	160.78	+	+		S	13	g2628	103	1	1	NPSDSLGGAQLYSTESGR	16852	152.88	+	+		S	13	g2628	103	7	5	NPSDSLGGAQLYSTESGR	16656	45.614	+	+		S	13	g2628	103	4	2	NPSDSLGGAQLYSTESGR	17301	138.73	+	+		S	13	g2628	103	2	2	NPSDSLGGAQLYSTESGR	16066
NPTPGSSSSSSTSYEDR	7197	60.49					13	g613	152	3	0	NPTPGSSSSSSTSYEDR	7207	116.84	+	+		S	13	g613	152	12	1	NPTPGSSSSSSTSYEDR	6909	51.286					13	g613	152	3	0	NPTPGSSSSSSTSYEDR	7850	99.531					13	g613	152	6	0
NQVIAESYQFNSQFAESLK	26306	56.122					17	g5457	450	1	0	NQVIAESYQFNSQFAESLK	26283	164.81	+	+		S	17	g5457	450	2	2													NQVIAESYQFNSQFAESLK	27395	67.449	+	+		S	17	g5457	450	2	2	NQVIAESYQFNSQFAESLK	26771
NSFSTTLHYALANVSLNNIDNTIDVSK	31419	18.517	+	+		S	15	g678	265	2	1	NSFSTTLHYALANVSLNNIDNTIDVSK	29410	82.086	+	+		S	15	g678	265	1	1	NSFSTTLHYALANVSLNNIDNTIDVSK	30692;30710	50.705					15	g678	265	3	0	NSFSTTLHYALANVSLNNIDNTIDVSK	30277	27.632					15	g678	265	1	0	NSFSTTLHYALANVSLNNIDNTIDVSK	31229;31245
NSVVEEEDGGAQFQSYLNNDGIDELTPSVR	28315;28425	78.286					28	g107	38	2	0	NSVVEEEDGGAQFQSYLNNDGIDELTPSVR	28420	91.113	+	+		S	28	g107	38	5	2
NSVVVEEDGGAQFQSYLNNDGIDELTPSVR	28834	81.697					28	g9107	38	1	0	NSVVVEEDGGAQFQSYLNNDGIDELTPSVR	28910	105.56	+	+		S	28	g9107	38	8	1	NSVVVEEDGGAQFQSYLNNDGIDELTPSVR	28248	69.782					28	g9107	38	20	0	NSVVVEEDGGAQFQSYLNNDGIDELTPSVR	29569	68.934	+	+		S	28	g9107	38	11	1	NSVVVEEDGGAQFQSYLNNDGIDELTPSVR	28541
NTGLQFDTSHFSSVDFR	22903	71.558	+	+		S	12	g4559	36	3	2	NTGLQFDTSHFSSVDFR	21828	72.11	+	+		S	12	g4559	36	7	4	NTGLQFDTSHFSSVDFR	21565	54.288	+	+		S	12	g4559	36	2	2	NTGLQFDTSHFSSVDFR	22648	70.332					12	g4559	36	1	0	NTGLQFDTSHFSSVDFR	20743
NTGLQFDTSHFSSVDFR	22903	71.558					13	g4559	37	3	0	NTGLQFDTSHFSSVDFR	21828	72.11					13	g4559	37	7	0	NTGLQFDTSHFSSVDFR	21565	54.288					13	g4559	37	2	0	NTGLQFDTSHFSSVDFR	22648	70.332					13	g4559	37	1	0	NTGLQFDTSHFSSVDFR	20743
NTLSQADNYVDR	13398	129.89	+	+		S	4	g1137	169	5	5	NTLSQADNYVDR	13412	164.43	+	+		S	4	g1137	169	10	10	NTLSQADNYVDR	12810	167.12	+	+		S	4	g1137	169	10	10	NTLSQADNYVDR	14251	73.499	+	+		S	4	g1137	169	9	9	NTLSQADNYVDR	13016
NVANTPQHHYGNQNVGSNSYSPDTYGSAIGTSGVQEK	12265	31.153	+	+		S	32	g6509	2314	9	8	NVANTPQHHYGNQNVGSNSYSPDTYGSAIGTSGVQEK	12389	12.499	+	+		S	32	g6509	2314	18	16	NVANTPQHHYGNQNVGSNSYSPDTYGSAIGTSGVQEK	14084	45.671	+	+		S	32	g6509	2314	9	9	NVANTPQHHYGNQNVGSNSYSPDTYGSAIGTSGVQEK	13689	19.246	+	+		S	32	g6509	2314	7	7	NVANTPQHHYGNQNVGSNSYSPDTYGSAIGTSGVQEK	14532
NVDAVEDAIIEDPKEDLPHEVSSSNER	22068	29.736					24	g358	329	1	0	NVDAVEDAIIEDPKEDLPHEVSSSNER	21976	90.55					24	g358	329	3	0																									NVDAVEDAIIEDPKEDLPHEVSSSNER	22683
NVIALDQASILTHLGR	26675	78.285	+	+		S	9	g1769	887	1	1	NVIALDQASILTHLGR	26405	50.653	+	+		S	9	g1769	887	4	4	NVIALDQASILTHLGR	26868	62.055	+	+		S	9	g1769	887	2	2	NVIALDQASILTHLGR	27909	96.962	+	+		S	9	g1769	887	2	2
NVSEDVNSAEVTR	10690	83.0	+	+		S	3	g4767	684	1	1	NVSEDVNSAEVTR	10677	100.72	+	+		S	3	g4767	684	2	2													NVSEDVNSAEVTR	11760	89.403	+	+		S	3	g4767	684	2	2
PANDTATSSEMKPAINMFGSSSTTADNK	13472	33.265					11	g560	251	1	0
PANDTATSSESKPAINMFGSSSTTADNK	12454	49.186					11	g560	251	1	0	PANDTATSSESKPAINMFGSSSTTADNK	12378;12458	72.425					11	g560	251	2	0	PANDTATSSESKPAINMFGSSSTTADNK	12123	72.569					11	g560	251	3	0	PANDTATSSESKPAINMFGSSSTTADNK	13228	41.939					11	g560	251	1	0	PANDTATSSESKPAINMFGSSSTTADNK	12968
																								PANDTATSSEEKPAINMFGSSSTTADNK	11944	27.389					11	g560	251	1	0
PANLNTNQESEDGVGASTK	9889	42.095					10	g5320	289	1	0	PANLNTNQESEDGVGASTK	9795	27.664					10	g5320	289	3	0	PANLNTNQESEDGVGASTK	9510	84.173	+	+		S	10	g5320	289	4	1	PANLNTNQESEDGVGASTK	10350	46.88					10	g5320	289	1	0	PANLNTNQESEDGVGASTK	10383
PASVSHEEPLR	7703	31.597					5	g383	402	1	0	PASVSHEEPLR	7570	37.18	+	+		S	5	g383	402	4	4	PASVSHEEPLR	7467	45.829	+	+		S	5	g383	402	1	1													PASVSHEEPLR	8065
PGTTASSGGGLFGGQQQTSNVGGGLFGGGAASTGGLFGAK	29657;29687	113.32	+	+		S	7	g5863	696	2	1	PGTTASSGGGLFGGQQQTSNVGGGLFGGGAASTGGLFGAK	29848	118.99	+	+		S	7	g5863	696	3	2	PGTTASSGGGLFGGQQQTSNVGGGLFGGGAASTGGLFGAK	30208	135.04	+	+		S	7	g5863	696	4	2	PGTTASSGGGLFGGQQQTSNVGGGLFGGGAASTGGLFGAK	31348	144.55	+	+		S	7	g5863	696	3	2	PGTTASSGGGLFGGQQQTSNVGGGLFGGGAASTGGLFGAK	30444
PLFGSSNNEGNAK	12626	43.308	+			S	6	g2659	461	1	1	PLFGSSNNEGNAK	12359	52.49					6	g2659	461	3	0	PLFGSSNNEGNAK	12282	96.009	+	+		S	6	g2659	461	1	1													PLFGSSNNEGNAK	12899
PLSNNIR	8215	83.287	+	+		S	3	g4247	24	2	2	PLSNNIR	8253	91.14	+	+		S	3	g4247	24	3	3													PLSNNIR	8909	99.511	+	+		S	3	g4247	24	1	1	PLSNNIR	8376
PLVTIDIISDSENLIK	32016	127.37	+	+		S	11	g721	220	3	1	PLVTIDIISDSENLIK	31865	130.01	+	+		S	11	g721	220	8	1	PLVTIDIISDSENLIK	33234	106.01					11	g721	220	1	0	PLVTIDIISDSENLIK	33414	165.7	+	+		S	11	g721	220	2	1	PLVTIDIISDSENLIK	33209
PVQQYQSPK	6518	105.57	+	+		S	7	g6001	963	3	3	PVQQYQSPK	6395	90.657	+	+		S	7	g6001	963	5	5													PVQQYQSPK	7084	63.419	+	+		S	7	g6001	963	4	4	PVQQYQSPK	6806
QAETKPEYKPLSDEVQEFIGK	23809	28.813					12	g5066	268	1	0	QAETKPEYKPLSDEVQEFIGK	23500;23557	56.748	+	+		S	12	g5066	268	4	2	QAETKPEYKPLSDEVQEFIGK	23048	106.39	+	+		S	12	g5066	268	3	1	QAETKPEYKPLSDEVQEFIGK	24698	69.765	+	+		S	12	g5066	268	3	2	QAETKPEYKPLSDEVQEFIGK	23765
QCTIDDQQVLLDVLDTAGQEEYNAMR	33309	42.708				S	23	g4507	65	1	0	QCTIDDQQVLLDVLDTAGQEEYNAMR	33368;33394	74.748				S	23	g4507	65	4	0	QCTIDDQQVLLDVLDTAGQEEYNAMR	32746	91.175				S	23	g4507	65	2	0	QCTIDDQQVLLDVLDTAGQEEYNAMR	33862	94.955				S	23	g4507	65	3	0
QCTIDDQQVLLDVLDTAGQEEYSAMR	32500	43.206	+	+		S	23	g4507	65	1	1	QCTIDDQQVLLDVLDTAGQEEYSAMR	33229	81.726	+	+		S	23	g4507	65	4	4	QCTIDDQQVLLDVLDTAGQEEYSAMR	33144	80.02	+	+		S	23	g4507	65	4	4	QCTIDDQQVLLDVLDTAGQEEYSAMR	34455;34466	120.27	+	+		S	23	g4507	65	3	3	QCTIDDQQVLLDVLDTAGQEEYSAMR	33515
												KQCTIDDQQVLLDVLDTAGQEEYSAMR	30815	51.783	+	+		S	24	g4507	65	4	4	KQCTIDDQQVLLDVLDTAGQEEYSAMR	30135	67.951	+	+		S	24	g4507	65	2	2	KQCTIDDQQVLLDVLDTAGQEEYSAMR	31967	44.726	+	+		S	24	g4507	65	1	1	KQCTIDDQQVLLDVLDTAGQEEYSAMR	30680;30720
												QCTIDDQQVLLDVLDTAGQEEYQAMR	31372	59.674				S	23	g4507	65	1	0	QCTIDDQQVLLDVLDTAGQEEYQAMR	30722	55.634				S	23	g4507	65	2	0
																								QCTIDDQQVLLDVLDTAGQEEYEAMR	31679	32.288				S	23	g4507	65	1	0
QENSHFTQAIK	8471	26.707	+	+		S	4	g5928	163	6	1	QENSHFTQAIK	8335	39.917					4	g5928	163	7	0
																								QENPHFTQAIK	9528	67.897	+	+		P	4	g5928	163	5	1	QENPHFTQAIK	10794	49.5	+	+		P	4	g5928	163	10	5	QENPHFTQAIK	9714
QEQGAAPISGK	6624	51.949	+	+		S	9	g2407	99	5	5	QEQGAAPISGK	6640	46.334	+	+		S	9	g2407	99	5	5													QEQGAAPISGK	7181	135.55	+	+		S	9	g2407	99	4	4	QEQGAAPISGK	6651
QFSSQNISNSNR	8985	43.512					8	g3962	353	1	0													QFSSQNISNSNR	8574	57.348	+	+		S	8	g3962	353	1	1													QFSSQNISNSNR	9478
QGFSQGELVTDYYK	20022	44.765	+	+		S	4	g9698	148	3	1	QGFSQGELVTDYYK	20166	58.676	+	+		S	4	g9698	148	5	3	QGFSQGELVTDYYK	20049	87.363	+	+		S	4	g9698	148	5	2	QGFSQGELVTDYYK	21203	118.28	+	+		S	4	g9698	148	6	3	QGFSQGELVTDYYK	19650
QHQLNHPDEYFDPEALSNK	17771	18.534	+	+		S	17	g3733	333	3	3	QHQLNHPDEYFDPEALSNK	17485	26.593	+	+		S	17	g3733	333	6	6	QHQLNHPDEYFDPEALSNK	17935	55.383	+	+		S	17	g3733	333	2	2	QHQLNHPDEYFDPEALSNK	18812	27.947	+	+		S	17	g3733	333	4	4	QHQLNHPDEYFDPEALSNK	18151
QIIQLMEQR	12332	40.268					6	g5488	138	1	0	QIIQLMEQR	14695	46.426	+			M	6	g5488	138	3	1													QIIQLMEQR	12671	44.395					6	g5488	138	2	0	QIIQLMEQR	12165
QKQEESATSSLHR	5466	34.685	+	+		S	6	g5762	581	4	1	QKQEESATSSLHR	5394	26.541					6	g5762	581	8	0													QKQEESATSSLHR	5719	53.448	+	+		S	6	g5762	581	4	2	QKQEESATSSLHR	5594
												QEESATSSLHR	5916	23.676					4	g5762	581	3	0
QLNIISSPDFGIEVLKPVEK	30131	30.19					6	g452	540	1	0	QLNIISSPDFGIEVLKPVEK	29411	65.784	+	+		S	6	g452	540	6	2	QLNIISSPDFGIEVLKPVEK	28249	76.118					6	g452	540	1	0	QLNIISSPDFGIEVLKPVEK	31197	64.26	+	+		S	6	g452	540	3	2	QLNIISSPDFGIEVLKPVEK	30663
QLQDSSSFENK	8876	51.113					5	g282	59	1	0	QLQDSSSFENK	8900	71.451	+	+		S	5	g282	59	2	1	QLQDSSSFENK	8572	47.198					5	g282	59	1	0													QLQDSSSFENK	8938
QLSFTPAYFNTGR	24884	71.555	+	+		S	3	g2473	657	2	2	QLSFTPAYFNTGR	25315	82.171	+	+		S	3	g2473	657	8	8	QLSFTPAYFNTGR	25327	99.283	+	+		S	3	g2473	657	9	9	QLSFTPAYFNTGR	25970	41.689	+	+		S	3	g2473	657	8	8	QLSFTPAYFNTGR	23070
QLTGGGGSNSLLFL	9773	63.816					12	g6617	227	1	0	QLTGGGGSNSLLFL	9644	61.78					12	g6617	227	4	0	QLTGGGGSNSLLFL	8997	37.556					12	g6617	227	5	0	QLTGGGGSNSLLFL	10442	39.622					12	g6617	227	6	0	QLTGGGGSNSLLFL	9381
QNAGSAVTASSASATPEPEENESSAASEQNEAPK	11943;11974	12.862					24	g5257	145	1	0	QNAGSAVTASSASATPEPEENESSAASEQNEAPK	11689;11724	28.999	+	+		S	24	g5257	145	6	2
QPSTDSIESFVQDTLK	29246	49.732					3	g3422	75	4	0	QPSTDSIESFVQDTLK	30073	33.36	+	+		S	3	g3422	75	23	7	QPSTDSIESFVQDTLK	29499	94.402	+	+		S	3	g3422	75	13	1	QPSTDSIESFVQDTLK	31532	100.38	+	+		S	3	g3422	75	16	6	QPSTDSIESFVQDTLK	29793
QQLSEISSK	8732	48.794	+	+		S	4	g1687	364	1	1	QQLSEISSK	8631	48.794	+	+		S	4	g1687	364	3	3													QQLSEISSK	9778	69.423	+	+		S	4	g1687	364	2	2	QQLSEISSK	9427
QSAITSGSTGTGPAR	7776	63.727	+	+		S	6	g8950	237	1	1	QSAITSGSTGTGPAR	7842	51.135	+	+		S	6	g8950	237	2	2													QSAITSGSTGTGPAR	8484	51.013	+	+		S	6	g8950	237	2	2	QSAITSGSTGTGPAR	8238
																																																KQSAITSGSTGTGPAR	6411
QSYQSEISALNAR	17871	83.397	+	+		S	8	g982	254	1	1	QSYQSEISALNAR	17790	83.397	+	+		S	8	g982	254	1	1
QVESTQYMIR	15358	49.813					7	g3410	426	1	0
QVSDVTAADYPSR	11862	116.55	+	+		S	3	g2181	119	10	5	QVSDVTAADYPSR	11975	152.07	+	+		S	3	g2181	119	25	13	QVSDVTAADYPSR	11755	120.06	+	+		S	3	g2181	119	23	13	QVSDVTAADYPSR	12849	62.408	+	+		S	3	g2181	119	15	10	QVSDVTAADYPSR	12218;12274
QVSHSSINSQSTAIR	7625	36.193	+	+		S	11	g12320	270	1	1	QVSHSSINSQSTAIR	7492	31.614	+	+		S	11	g12320	270	6	5	QVSHSSINSQSTAIR	7536	38.376	+	+		S	11	g12320	270	12	8	QVSHSSINSQSTAIR	8426	36.638	+	+		S	11	g12320	270	4	3	QVSHSSINSQSTAIR	7982
QVTSVHVSR	6556	47.198	+	+		S	8	g4554	1095	1	1	QVTSVHVSR	6374	47.198	+	+		S	8	g4554	1095	4	4	QVTSVHVSR	6427	47.198	+	+		S	8	g4554	1095	1	1	QVTSVHVSR	7128	65.305	+	+		S	8	g4554	1095	1	1	QVTSVHVSR	6750
RPINAAHFQSYLR	15420	43.594					10	g2754	86	1	0	RPINAAHFQSYLR	15143	66.004	+	+		S	10	g2754	86	10	5	RPINAAHFQSYLR	14652	43.761	+	+		S	10	g2754	86	3	3	RPINAAHFQSYLR	16006	62.732	+	+		S	10	g2754	86	3	3	RPINAAHFQSYLR	15130
RPSDMPDFDDEYEIK	16946	51.147					3	g2479	192	1	0	RPSDMPDFDDEYEIK	16751	74.772	+	+		S	3	g2479	192	6	2	RPSDMPDFDDEYEIK	16072	41.695	+	+		S	3	g2479	192	2	2	RPSDMPDFDDEYEIK	17661;17682	53.565	+	+		S	3	g2479	192	6	1	RPSDMPDFDDEYEIK	17062
SAAIPEPK	9435	55.676					1	g12218	247	6	0	SAAIPEPK	9377	48.561	+	+		S	1	g12218	247	13	1	SAAIPEPK	9475	83.206	+	+		S	1	g12218	247	8	2	SAAIPEPK	10319	58.917					1	g12218	247	8	0	SAAIPEPK	9810
SAIELESK	10923	71.501	+	+		S	1	g8790	796	1	1	SAIELESK	11068	63.565					1	g8790	796	1	0																									SAIELESK	11579
SALVNFENNSK	16169	74.162					1	g2249	403	1	0	SALVNFENNSK	16523	74.162					1	g2249	403	1	0
SANVSENELGLGGSSSYR	16879	148.52	+	+		S	5	g8076	432	7	6	SANVSENELGLGGSSSYR	17356	199.13	+	+		S	5	g8076	432	30	24	SANVSENELGLGGSSSYR	16848	98.676	+	+		S	5	g8076	432	16	13	SANVSENELGLGGSSSYR	16703	66.989	+	+		S	5	g8076	432	12	10	SANVSENELGLGGSSSYR	17627
SASPVISNTGGASSWGPSMK	16395	40.278					18	g3421	75	2	0	SASPVISNTGGASSWGPSMK	16154	71.513	+	+		S	18	g3421	75	8	3	SASPVISNTGGASSWGPSMK	16571	88.706					18	g3421	75	3	0	SASPVISNTGGASSWGPSMK	17545	121.18	+	+		S	18	g3421	75	3	2	SASPVISNTGGASSWGPSMK	17186
												SASPVISNTGGASSWGPNMK	16641	70.373				S	18	g3421	75	7	0	SASPVISNTGGASSWGPNMK	17124	117.7					18	g3421	75	1	0	SASPVISNTGGASSWGPNMK	18168	121.76				S	18	g3421	75	1	0
																								SASPVISNTGGASSWGPMMK	15847	46.88					18	g3421	75	1	0
SASSFTAPTQQQQQSQQPAAK	10208	58.073					15	g6001	705	2	0	SASSFTAPTQQQQQSQQPAAK	10185	23.293					15	g6001	705	8	0	SASSFTAPTQQQQQSQQPAAK	10398	78.088	+	+		S	15	g6001	705	10	3	SASSFTAPTQQQQQSQQPAAK	11297	20.154					15	g6001	705	7	0
SASVQAVNQSEK	6556	162.36					10	g7882	294	1	0	SASVQAVNQSEK	6447	127.42					10	g7882	294	4	0																									SASVQAVNQSEK	6925
																								SASVQAVNQLEK	12662	81.771	+	+		L	10	g7882	294	8	5	SASVQAVNQLEK	13932	136.52	+	+		L	10	g7882	294	5	3	SASVQAVNQLEK	13624
SAVLGELSSASAK	17036	47.288	+	+		S	9	g2773	139	2	1	SAVLGELSSASAK	16794	72.817	+	+		S	9	g2773	139	3	3	SAVLGELSSASAK	15969	68.536	+	+		S	9	g2773	139	2	2	SAVLGELSSASAK	17483	45.915	+	+		S	9	g2773	139	5	5	SAVLGELSSASAK	16008
SDDSEGVFYAASNVLHVK	26041	50.178	+			S	4	g3266	963	2	1	SDDSEGVFYAASNVLHVK	25755	39.219	+	+		S	4	g3266	963	5	2	SDDSEGVFYAASNVLHVK	24944	39.237					4	g3266	963	1	0	SDDSEGVFYAASNVLHVK	27248	53.693	+			S	4	g3266	963	3	3	SDDSEGVFYAASNVLHVK	26471
SDLENEFK	13663	124.08	+	+		S	1	g1036	71	1	1	SDLENEFK	13520	60.682	+	+		S	1	g1036	71	4	2	SDLENEFK	14105	62.88	+	+		S	1	g1036	71	6	2	SDLENEFK	14550	124.08	+	+		S	1	g1036	71	3	3	SDLENEFK	12825
												GAEGILDEAAKSDLENEFK	23171	19.057				S	12	g1036	71	1	0	GAEGILDEAAKSDLENEFK	22779	78.78	+	+		S	12	g1036	71	2	2	GAEGILDEAAKSDLENEFK	24002	58.672	+	+		S	12	g1036	71	2	2	GAEGILDEAAKSDLENEFK	22083
																								GAEGILDEAAKSDLENEFKTSNADQVIK	22966	19.535				S	12	g1036	71	1	0	GAEGILDEAAKSDLENEFKTSNADQVIK	24191	43.241				S	12	g1036	71	1	0
																								SDLENEFKTSNADQVIK	16640	33.697				S	1	g1036	71	2	0	SDLENEFKTSNADQVIK	17801	50.053				S	1	g1036	71	2	0
SDPENEELIAK	12846	45.368					1	g2977	265	8	0	SDPENEELIAK	12527	46.001					1	g2977	265	20	0	SDPENEELIAK	12274	61.161					1	g2977	265	15	0	SDPENEELIAK	13106	76.465					1	g2977	265	14	0	SDPENEELIAK	12728
SDPTQSSTPSSSINLNINK	19290	49.423					10	g4612	10	1	0	SDPTQSSTPSSSINLNINK	19540	100.22					10	g4612	10	2	0	SDPTQSSTPSSSINLNINK	19406	73.466					10	g4612	10	2	0	SDPTQSSTPSSSINLNINK	20251	92.19					10	g4612	10	1	0
																																				SDPTQSSTPSSSINLNINKYPR	20338	55.763					10	g4612	10	2	0
SDSSLGSPELSK	10978	48.44					1	g233	108	1	0
SDSSVQLNSAFGK	15535	134.57	+	+		S	9	g5325	117	1	1	SDSSVQLNSAFGK	15411	63.408	+	+		S	9	g5325	117	8	6	SDSSVQLNSAFGK	14922	46.706	+	+		S	9	g5325	117	2	2	SDSSVQLNSAFGK	16076	143.96	+	+		S	9	g5325	117	3	3
SEADATADQSDDSEPLK	9880	56.225					1	g3756	435	1	0	SEADATADQSDDSEPLK	9713	75.695					1	g3756	435	3	0													SEADATADQSDDSEPLK	10263	59.57					1	g3756	435	2	0	SEADATADQSDDSEPLK	10251
SEADATADQSDDSEPLK	9880	56.225					13	g3756	447	1	0	SEADATADQSDDSEPLK	9713	75.695					13	g3756	447	3	0													SEADATADQSDDSEPLK	10263	59.57					13	g3756	447	2	0	SEADATADQSDDSEPLK	10251
SEETLVLQK	14121	95.531					1	g1925	975	1	0	SEETLVLQK	13917	73.26					1	g1925	975	2	0	SEETLVLQK	12886	85.064					1	g1925	975	1	0	SEETLVLQK	15236	97.093					1	g1925	975	2	0	SEETLVLQK	14477
SEFNVANVQVYAGYVLHTGNIVDGK	30082	64.68					1	g2244	568	5	0	SEFNVANVQVYAGYVLHTGNIVDGK	30575	17.358					1	g2244	568	11	0	SEFNVANVQVYAGYVLHTGNIVDGK	30739	42.321					1	g2244	568	7	0	SEFNVANVQVYAGYVLHTGNIVDGK	32079	61.801					1	g2244	568	3	0	SEFNVANVQVYAGYVLHTGNIVDGK	30738
SEGCISFYDWEHGK	21145	55.213					1	g40	445	2	0	SEGCISFYDWEHGK	18348	46.964					1	g40	445	15	0	SEGCISFYDWEHGK	21115	66.285					1	g40	445	5	0	SEGCISFYDWEHGK	20297	47.532					1	g40	445	7	0	SEGCISFYDWEHGK	21467
SEHVHSIVSK	10020	50.04					1	g3909	2360	1	0	SEHVHSIVSK	9946	43.083					1	g3909	2360	1	0	SEHVHSIVSK	9811	43.083					1	g3909	2360	1	0	SEHVHSIVSK	6070	47.302					1	g3909	2360	4	0	SEHVHSIVSK	5947
SEPTKNLENIR	30560	56.434	+	+		N	9	g1164	9	2	2	SEPTKNLENIR	30987	75.043	+	+		N	9	g1164	9	4	4	SEPTKNLENIR	30307	66.351	+	+		N	9	g1164	9	4	4													SEPTKNLENIR	31158
SERPELGSATR	7206	89.301	+	+		S	8	g7722	211	4	4	SERPELGSATR	7062	151.13	+	+		S	8	g7722	211	20	19	SERPELGSATR	6802	43.544	+	+		S	8	g7722	211	10	10	SERPELGSATR	7731	94.122	+	+		S	8	g7722	211	6	6	SERPELGSATR	7119
SETFSPEVIQNIR	23411	91.855					1	g2215	138	1	0													SETFSPEVIQNIR	21647	48.44					1	g2215	138	1	0	SETFSPEVIQNIR	22813	59.426					1	g2215	138	2	0
SEVTHTLAER	7670	54.982					1	g1569	430	1	0	SEVTHTLAER	7515	57.59					1	g1569	430	15	0	SEVTHTLAER	7304	60.518					1	g1569	430	6	0	SEVTHTLAER	8324	48.283					1	g1569	430	5	0	SEVTHTLAER	8203
SFEFLPSPTSDSK	24223	78.653					1	g2399	242	1	0	SFEFLPSPTSDSK	23751	79.974					1	g2399	242	4	0	SFEFLPSPTSDSK	23936	101.93					1	g2399	242	2	0	SFEFLPSPTSDSK	25244	100.69					1	g2399	242	4	0	SFEFLPSPTSDSK	23510
SFLQISK	18444	95.541	+	+		S	1	g707	252	2	2	SFLQISK	18265	99.139	+	+		S	1	g707	252	3	3	SFLQISK	18354	92.677	+	+		S	1	g707	252	2	2	SFLQISK	19577	72.875	+	+		S	1	g707	252	2	2	SFLQISK	19233
SFVESNNLSPIGAHVWR	21878	140.31	+	+		S	9	g678	337	1	1	SFVESNNLSPIGAHVWR	21756	77.64	+			S	9	g678	337	1	1	SFVESNNLSPIGAHVWR	22704	88.73	+	+		S	9	g678	337	3	3													SFVESNNLSPIGAHVWR	23443
SGDILNFDSEDSIHFPVK	26966	46.131	+	+		S	9	g6777	570	1	1	SGDILNFDSEDSIHFPVK	26954	40.349	+	+		S	9	g6777	570	2	1	SGDILNFDSEDSIHFPVK	27376	60.764	+	+		S	9	g6777	570	2	2	SGDILNFDSEDSIHFPVK	28439	53.773	+	+		S	9	g6777	570	2	2	SGDILNFDSEDSIHFPVK	28197
SGMVQSWNQLCYTQGHLEISAR	22458	70.917	+	+		S	20	g7590	436	1	1	SGMVQSWNQLCYTQGHLEISAR	22360	69.398	+	+		S	20	g7590	436	2	1	SGMVQSWNQLCYTQGHLEISAR	22384;22413	78.916	+	+		S	20	g7590	436	4	2	SGMVQSWNQLCYTQGHLEISAR	23374	62.064	+	+		S	20	g7590	436	2	2	SGMVQSWNQLCYTQGHLEISAR	22562
SGNNAEEEDKEETTIEAYR	13024	52.784					1	g675	459	5	0	SGNNAEEEDKEETTIEAYR	12938;12984	61.102					1	g675	459	6	0	SGNNAEEEDKEETTIEAYR	12998	30.336					1	g675	459	8	0													SGNNAEEEDKEETTIEAYR	13823
SGNVGENSANNADSLTIR	13950	77.078	+	+		S	8	g2540	702	1	1	SGNVGENSANNADSLTIR	13793	40.577					8	g2540	702	1	0	SGNVGENSANNADSLTIR	13927	102.73	+	+		S	8	g2540	702	2	2	SGNVGENSANNADSLTIR	15026	95.631	+	+		S	8	g2540	702	2	2
SGTLDYAIQK	14688	51.193					1	g5132	125	5	0	SGTLDYAIQK	13543	99.442					1	g5132	125	12	0	SGTLDYAIQK	13319	82.426	+	+		S	1	g5132	125	9	1	SGTLDYAIQK	14456	100.02					1	g5132	125	7	0	SGTLDYAIQK	13027
SGVADKINELLAPIR	28067	70.197					1	g5619	322	1	0	SGVADKINELLAPIR	28409	91.812					1	g5619	322	2	0	SGVADKINELLAPIR	26653	36.638					1	g5619	322	1	0	SGVADKINELLAPIR	28881	81.327					1	g5619	322	2	0	SGVADKINELLAPIR	28667
SGVIDGISLSEVGK	23930	110.08					1	g3801	148	3	0	SGVIDGISLSEVGK	23984	58.674					1	g3801	148	11	0	SGVIDGISLSEVGK	23015	86.313					1	g3801	148	2	0	SGVIDGISLSEVGK	25217	72.958					1	g3801	148	3	0	SGVIDGISLSEVGK	23861
SGVSHLLSK	10136	126.82	+	+		S	1	g5622	44	7	5	SGVSHLLSK	9848	128.38	+	+		S	1	g5622	44	22	12	SGVSHLLSK	9637	155.58	+	+		S	1	g5622	44	21	5	SGVSHLLSK	10720	148.52	+	+		S	1	g5622	44	15	9	SGVSHLLSK	9676
																																				SGVSHLLSKFTFLNNGAK	24628	43.208				S	1	g5622	44	3	0
SIDDQWLVEVDDK	25519	109.24					1	g5027	152	2	0	SIDDQWLVEVDDK	24364	80.596					1	g5027	152	5	0	SIDDQWLVEVDDK	25269	105.17					1	g5027	152	4	0	SIDDQWLVEVDDK	26615	103.34					1	g5027	152	3	0	SIDDQWLVEVDDK	24738
																																																SIDDQWLVEVDDKVK	22050
SIEKPLGSPTETVHSASK	9769	33.405	+			S	17	g1018	121	2	2	SIEKPLGSPTETVHSASK	9929	24.893	+	+		S	17	g1018	121	4	4																									SIEKPLGSPTETVHSASK	10414
SIFNNSNSPIYTPEDNIR	23755	85.258					1	g6931	398	1	0	SIFNNSNSPIYTPEDNIR	24308	82.34					1	g6931	398	1	0	SIFNNSNSPIYTPEDNIR	23909	107.37					1	g6931	398	2	0	SIFNNSNSPIYTPEDNIR	24274	42.789					1	g6931	398	1	0	SIFNNSNSPIYTPEDNIR	24200
SIIDSFPFAVVGSTNEVQTPDGR	32093;32129	120.44					1	g2392	240	1	0	SIIDSFPFAVVGSTNEVQTPDGR	32403	150.37					1	g2392	240	21	0	SIIDSFPFAVVGSTNEVQTPDGR	32489	70.352					1	g2392	240	17	0	SIIDSFPFAVVGSTNEVQTPDGR	33277	58.98					1	g2392	240	14	0	SIIDSFPFAVVGSTNEVQTPDGR	31114
SIKDEEILK	11978	41.117					1	g1000	356	11	0	SIKDEEILK	11933	55.461					1	g1000	356	20	0	SIKDEEILK	11726	50.194					1	g1000	356	19	0	SIKDEEILK	12473	61.765					1	g1000	356	9	0	SIKDEEILK	10654
SILDLLTSAEIK	33884	98.04	+	+		S	8	g5021	234	4	4	SILDLLTSAEIK	33884	159.34	+	+		S	8	g5021	234	29	29	SILDLLTSAEIK	32917	126.39	+	+		S	8	g5021	234	10	9	SILDLLTSAEIK	34335	175.93	+	+		S	8	g5021	234	8	8	SILDLLTSAEIK	33249
SITISELPQILQFHVQR	31152	41.542					5	g215	1071	1	0	SITISELPQILQFHVQR	30161	84.759					5	g215	1071	8	0	SITISELPQILQFHVQR	30999	74.789					5	g215	1071	2	0	SITISELPQILQFHVQR	32069	46.319					5	g215	1071	5	0	SITISELPQILQFHVQR	31554
SIVALTESGSLIEIPK	28679	59.975					8	g3507	721	3	0	SIVALTESGSLIEIPK	28614	49.632	+	+		S	8	g3507	721	16	8	SIVALTESGSLIEIPK	29057	68.44	+	+		S	8	g3507	721	5	2	SIVALTESGSLIEIPK	28444	98.353	+	+		S	8	g3507	721	13	7	SIVALTESGSLIEIPK	29959
SIVEPSGALSVAGLK	23513	92.247					1	g4153	331	6	0	SIVEPSGALSVAGLK	23882	117.23					1	g4153	331	19	0	SIVEPSGALSVAGLK	24143	48.044					1	g4153	331	8	0	SIVEPSGALSVAGLK	24726	68.515					1	g4153	331	8	0	SIVEPSGALSVAGLK	23847
SKDHDDEIAEDILK	16955	68.044					1	g4940	265	2	0	SKDHDDEIAEDILK	16579	61.409					1	g4940	265	6	0	SKDHDDEIAEDILK	15855	23.456					1	g4940	265	1	0	SKDHDDEIAEDILK	17955	55.815					1	g4940	265	2	0	SKDHDDEIAEDILK	17590
SKENNVTITIER	12314	36.292					1	g88	275	4	0	SKENNVTITIER	12349	58.996					1	g88	275	14	0	SKENNVTITIER	12301	193.28	+	+		S	1	g88	275	6	1	SKENNVTITIER	13232	48.467					1	g88	275	12	0	SKENNVTITIER	12987
SKEVQEAANDLSK	8716	53.569					1	g2009	30	12	0	SKEVQEAANDLSK	8668	70.942					1	g2009	30	12	0	SKEVQEAANDLSK	8418	111.63					1	g2009	30	25	0	SKEVQEAANDLSK	9507	77.593					1	g2009	30	7	0	SKEVQEAANDLSK	8907
SKHELYGPVILSTGGYAADFTK	23059	55.734	+	+		S	12	g441	200	1	1	SKHELYGPVILSTGGYAADFTK	24036	50.271	+	+		S	12	g441	200	1	1	SKHELYGPVILSTGGYAADFTK	23116	44.167	+	+		S	12	g441	200	14	9	SKHELYGPVILSTGGYAADFTK	24714	71.656	+	+		S	12	g441	200	1	1	SKHELYGPVILSTGGYAADFTK	24435
												HELYGPVILSTGGYAADFTK	26370	38.933	+	+		S	10	g441	200	3	3	HELYGPVILSTGGYAADFTK	26367	22.795	+	+		S	10	g441	200	7	6	HELYGPVILSTGGYAADFTK	27526	40.622	+	+		S	10	g441	200	2	2
SKHPQVAPYLIEHNNK	10536	60.246					1	g146	533	1	0	SKHPQVAPYLIEHNNK	10415	28.939					1	g146	533	11	0	SKHPQVAPYLIEHNNK	10263	31.677					1	g146	533	5	0	SKHPQVAPYLIEHNNK	11326	76.373					1	g146	533	4	0	SKHPQVAPYLIEHNNK	10636
SKPVGSSVWTNEEENVEHVK	15540	86.258					1	g2458	300	1	0	SKPVGSSVWTNEEENVEHVK	15226	88.396					1	g2458	300	4	0	SKPVGSSVWTNEEENVEHVK	14695	98.132					1	g2458	300	2	0	SKPVGSSVWTNEEENVEHVK	16148	55.588					1	g2458	300	7	0	SKPVGSSVWTNEEENVEHVK	15389
SKPYFWGDGDK	14788	79.148					1	g8272	108	2	0	SKPYFWGDGDK	14369	93.111					1	g8272	108	3	0	SKPYFWGDGDK	14159	59.426					1	g8272	108	2	0	SKPYFWGDGDK	14964	93.111					1	g8272	108	2	0	SKPYFWGDGDK	13801
																																																SKPYFWGDGDKTLFWNSDVNR	22785
SLAIQFIR	24579	66.993					1	g6850	376	1	0	SLAIQFIR	23618	97.071					1	g6850	376	4	0	SLAIQFIR	24312	86.866					1	g6850	376	4	0
SLFILTVGMK	27018	66.621					1	g77	376	1	0	SLFILTVGMK	26542	54.982					1	g77	376	2	0
SLGITIQGFEPPVVTPSK	28735	108.17					1	g407	418	3	0	SLGITIQGFEPPVVTPSK	28550	38.366					1	g407	418	9	0	SLGITIQGFEPPVVTPSK	29258	99.844					1	g407	418	6	0	SLGITIQGFEPPVVTPSK	30095	94.728					1	g407	418	4	0	SLGITIQGFEPPVVTPSK	29277
SLGVYMFYYAK	23068	47.198					1	g8853	143	1	0	SLGVYMFYYAK	23070	69.954					1	g8853	143	2	0
SLNENETPTYYINK	17734	72.652					1	g1960	285	3	0	SLNENETPTYYINK	17468	44.309					1	g1960	285	14	0	SLNENETPTYYINK	17158	74.944					1	g1960	285	9	0	SLNENETPTYYINK	18011	64.439					1	g1960	285	6	0	SLNENETPTYYINK	15672
SLPEGSNVVTVLADSAHK	23573	71.263					1	g9	316	6	0	SLPEGSNVVTVLADSAHK	23229	52.424					1	g9	316	19	0	SLPEGSNVVTVLADSAHK	22858	118.24					1	g9	316	6	0	SLPEGSNVVTVLADSAHK	24460	69.935					1	g9	316	17	0	SLPEGSNVVTVLADSAHK	23155
SLPEGSNVVTVLADSAHK	23573	71.263	+	+		S	15	g9	330	6	4	SLPEGSNVVTVLADSAHK	23229	52.424	+	+		S	15	g9	330	19	16	SLPEGSNVVTVLADSAHK	22858	118.24	+	+		S	15	g9	330	6	5	SLPEGSNVVTVLADSAHK	24460	69.935	+	+		S	15	g9	330	17	13	SLPEGSNVVTVLADSAHK	23155
SLPLALSEK	19503	48.283	+	+		S	7	g2720	301	2	1	SLPLALSEK	18904	107.01	+	+		S	7	g2720	301	5	5	SLPLALSEK	19442	61.602	+	+		S	7	g2720	301	5	4	SLPLALSEK	20414	72.23	+	+		S	7	g2720	301	4	3	SLPLALSEK	20017
SLQEQIQENQAK	10709	98.943					1	g8431	659	3	0	SLQEQIQENQAK	10945	146.11					1	g8431	659	12	0	SLQEQIQENQAK	10829	125.75					1	g8431	659	11	0	SLQEQIQENQAK	11607	50.194					1	g8431	659	8	0	SLQEQIQENQAK	11199
SLQYGSTFGSPEFLQFIK	32273	84.892	+	+		S	10	g925	110	9	9	SLQYGSTFGSPEFLQFIK	32896	125.61	+	+		S	10	g925	110	34	21	SLQYGSTFGSPEFLQFIK	32989	63.727	+	+		S	10	g925	110	11	8	SLQYGSTFGSPEFLQFIK	33158	97.86	+	+		S	10	g925	110	8	4	SLQYGSTFGSPEFLQFIK	31591
SLSSPEQIK	10909	65.246	+	+		S	3	g4483	74	1	1	SLSSPEQIK	10726	71.877	+	+		S	3	g4483	74	11	11
SLSSPEQIK	10909	65.246	+	+		S	4	g4483	75	1	1	SLSSPEQIK	10726	71.877	+	+		S	4	g4483	75	11	11
SLVEFISK	22555	58.815	+	+		S	7	g5078	233	2	2	SLVEFISK	21701	51.346	+	+		S	7	g5078	233	4	4
SMNHHEKLR	5729	54.722	+			H	5	g1762	131	1	1
SNDSSYETSSIIDK	14486	85.554	+	+		S	10	g1168	51	1	1	SNDSSYETSSIIDK	14263	102.66	+	+		S	10	g1168	51	3	3	SNDSSYETSSIIDK	13783	80.69	+	+		S	10	g1168	51	2	2	SNDSSYETSSIIDK	14002	59.57					10	g1168	51	1	0	SNDSSYETSSIIDK	14541
SNEISSSGTATPK	6892	74.944	+	+		S	6	g8283	20	1	1	SNEISSSGTATPK	6920	56.359	+	+		S	6	g8283	20	2	1													SNEISSSGTATPK	7253	51.927					6	g8283	20	1	0	SNEISSSGTATPK	6900
SNFLVSLISNHTK	26762	23.138	+	+		S	6	g1015	271	1	1	SNFLVSLISNHTK	26572	62.162	+	+		S	6	g1015	271	4	4	SNFLVSLISNHTK	26368	41.967	+	+		S	6	g1015	271	7	7	SNFLVSLISNHTK	25781	40.941	+	+		S	6	g1015	271	7	7	SNFLVSLISNHTK	27173
SNTSLTSPPSPFDFLQK	29912	50.897	+	+		S	10	g4393	38	1	1	SNTSLTSPPSPFDFLQK	29918	88.087	+	+		S	10	g4393	38	2	2	SNTSLTSPPSPFDFLQK	30354	75.89	+	+		S	10	g4393	38	2	1													SNTSLTSPPSPFDFLQK	31250
SPAMVNSQYGK	6987	62.823					7	g3011	330	1	0	SPAMVNSQYGK	7007	105.98					7	g3011	330	3	0																									SPAMVNSQYGK	7455
												SPAMVNNQYGK	7439	47.574					7	g3011	330	4	0
SPFGVNDPHSNHDEDPHAK	8132;8158	39.385					10	g7542	95	3	0	SPFGVNDPHSNHDEDPHAK	7905	29.687					10	g7542	95	17	0	SPFGVNDPHSNHDEDPHAK	7776	31.753					10	g7542	95	8	0	SPFGVNDPHSNHDEDPHAK	8711	31.951					10	g7542	95	9	0	SPFGVNDPHSNHDEDPHAK	8520
SPFSFLPNETK	25672	80.986	+	+		S	4	g5127	25	1	1
SPGFGITLVAESK	25030	42.031	+	+		S	12	g6246	250	1	1	SPGFGITLVAESK	24974	85.885	+	+		S	12	g6246	250	1	1	SPGFGITLVAESK	24218	51.013	+	+		S	12	g6246	250	1	1
SPGNFLLLFK	31118	89.698	+	+		S	1	g8869	1336	1	1	SPGNFLLLFK	30790	70.525					1	g8869	1336	1	0	SPGNFLLLFK	31240	85.666	+	+		S	1	g8869	1336	2	1
SPGNPQPSTQTPLSR	11291	90.614					1	g2983	457	2	0	SPGNPQPSTQTPLSR	11195	85.845					1	g2983	457	1	0	SPGNPQPSTQTPLSR	11146	144.7					1	g2983	457	4	0	SPGNPQPSTQTPLSR	12246	161.99					1	g2983	457	2	0	SPGNPQPSTQTPLSR	11829
SPGNPQPSTQTPLSR	11291	90.614					8	g2983	464	2	0	SPGNPQPSTQTPLSR	11195	85.845					8	g2983	464	1	0	SPGNPQPSTQTPLSR	11146	144.7	+	+		S	8	g2983	464	4	2	SPGNPQPSTQTPLSR	12246	161.99	+	+		S	8	g2983	464	2	2	SPGNPQPSTQTPLSR	11829
SPNESIGQAISK	12250	49.632					1	g1710	279	4	0	SPNESIGQAISK	11259	60.691					1	g1710	279	10	0	SPNESIGQAISK	12094	66.486	+	+		S	1	g1710	279	6	1	SPNESIGQAISK	12304	150.33	+	+		S	1	g1710	279	9	1	SPNESIGQAISK	12653
SPSVAAAAAASVTSSPR	16231	92.039					1	g4364	325	1	0	SPSVAAAAAASVTSSPR	16042	34.685					1	g4364	325	1	0	SPSVAAAAAASVTSSPR	16392	80.469					1	g4364	325	1	0	SPSVAAAAAASVTSSPR	16867	40.52					1	g4364	325	1	0
SPSVAAAAAASVTSSPR	16231	92.039	+	+		S	3	g4364	327	1	1	SPSVAAAAAASVTSSPR	16042	34.685	+	+		S	3	g4364	327	1	1	SPSVAAAAAASVTSSPR	16392	80.469	+	+		S	3	g4364	327	1	1	SPSVAAAAAASVTSSPR	16867	40.52					3	g4364	327	1	0
SPTNSIDYDQR	10140	52.79	+	+		S	5	g5430	418	1	1	SPTNSIDYDQR	10060	64.297	+	+		S	5	g5430	418	2	2	SPTNSIDYDQR	9961	59.542	+	+		S	5	g5430	418	1	1													SPTNSIDYDQR	10862
SQIVGVLDITK	23739	56.548					1	g536	153	2	0	SQIVGVLDITK	23924	82.261					1	g536	153	5	0													SQIVGVLDITK	25144	63.408					1	g536	153	2	0
SQLNDKNEEIEDLRDSVK	15585	53.779	+	+		S	16	g2149	377	2	1	SQLNDKNEEIEDLRDSVK	15677	53.255	+	+		S	16	g2149	377	3	1	SQLNDKNEEIEDLRDSVK	15732	101.92					16	g2149	377	2	0	SQLNDKNEEIEDLRDSVK	16709	47.68	+	+		S	16	g2149	377	4	4
SQSGGGGGGGATQSDASSEVHSLNPVK	13453	16.447					14	g1673	432	2	0	SQSGGGGGGGATQSDASSEVHSLNPVK	13392	60.521	+	+		S	14	g1673	432	7	5	SQSGGGGGGGATQSDASSEVHSLNPVK	13148	67.832	+	+		S	14	g1673	432	7	6	SQSGGGGGGGATQSDASSEVHSLNPVK	13578	46.66	+	+		S	14	g1673	432	6	3	SQSGGGGGGGATQSDASSEVHSLNPVK	13685
SQVLENLR	14621	107.9					1	g5431	671	5	0	SQVLENLR	14406	110.31					1	g5431	671	11	0	SQVLENLR	14130	101.6					1	g5431	671	7	0	SQVLENLR	14913	67.169					1	g5431	671	12	0	SQVLENLR	12986
SQYNDEEITSGGAEK	10370	54.7	+	+		S	10	g125	178	1	1	SQYNDEEITSGGAEK	10279	52.555	+	+		S	10	g125	178	2	2	SQYNDEEITSGGAEK	9994	79.633	+	+		S	10	g125	178	4	4	SQYNDEEITSGGAEK	11217	76.073	+	+		S	10	g125	178	1	1	SQYNDEEITSGGAEK	10893
SSAFSQGAATSR	7909	76.143					1	g4177	671	1	0	SSAFSQGAATSR	7798	100.88					1	g4177	671	6	0													SSAFSQGAATSR	8531	67.726					1	g4177	671	1	0	SSAFSQGAATSR	8344
SSEDIDWEK	14169	90.657					2	g4565	143	2	0	SSEDIDWEK	14463	78.192					2	g4565	143	2	0	SSEDIDWEK	13945	93.267	+	+		S	2	g4565	143	3	3	SSEDIDWEK	14502	62.582					2	g4565	143	1	0	SSEDIDWEK	14531
SSHQALVELFR	20964	50.95					1	g3444	1772	3	0	SSHQALVELFR	20414	66.617					1	g3444	1772	20	0	SSHQALVELFR	21026	93.096					1	g3444	1772	1	0	SSHQALVELFR	22408	51.567					1	g3444	1772	8	0	SSHQALVELFR	21639
SSHQDNEIKPSSVDNQNDQPK	6824	16.299					1	g2953	849	2	0	SSHQDNEIKPSSVDNQNDQPK	6662	28.813					1	g2953	849	5	0	SSHQDNEIKPSSVDNQNDQPK	6628	29.118					1	g2953	849	1	0	SSHQDNEIKPSSVDNQNDQPK	7503	20.256					1	g2953	849	3	0
SSHQDNEIKPSSVDNQNDQPK	6824	16.299					2	g2953	850	2	0	SSHQDNEIKPSSVDNQNDQPK	6662	28.813					2	g2953	850	5	0	SSHQDNEIKPSSVDNQNDQPK	6628	29.118					2	g2953	850	1	0	SSHQDNEIKPSSVDNQNDQPK	7503	20.256					2	g2953	850	3	0
SSHQDNEIKPSSVDNQNDQPK	6824	16.299					12	g2953	860	2	0	SSHQDNEIKPSSVDNQNDQPK	6662	28.813					12	g2953	860	5	0	SSHQDNEIKPSSVDNQNDQPK	6628	29.118					12	g2953	860	1	0	SSHQDNEIKPSSVDNQNDQPK	7503	20.256					12	g2953	860	3	0
SSHSSSLVSQLNQTLGK	19710	130.95	+	+		S	5	g3243	26	2	2	SSHSSSLVSQLNQTLGK	19315	101.04	+	+		S	5	g3243	26	6	5	SSHSSSLVSQLNQTLGK	18773	92.8	+	+		S	5	g3243	26	4	4	SSHSSSLVSQLNQTLGK	20550	120.54	+	+		S	5	g3243	26	8	6	SSHSSSLVSQLNQTLGK	19446
SSLIGLGVSLDDRPDGTSLVK	25531	39.387					2	g2892	653	5	0	SSLIGLGVSLDDRPDGTSLVK	25878;25899	29.999					2	g2892	653	11	0	SSLIGLGVSLDDRPDGTSLVK	26383	96.718					2	g2892	653	6	0	SSLIGLGVSLDDRPDGTSLVK	27361	63.165					2	g2892	653	5	0	SSLIGLGVSLDDRPDGTSLVK	25956
SSLVEVQLLESK	23817	61.815	+	+		S	11	g968	187	11	11	SSLVEVQLLESK	24471	129.16	+	+		S	11	g968	187	16	16	SSLVEVQLLESK	24701	91.549	+	+		S	11	g968	187	13	13	SSLVEVQLLESK	25131	125.74	+	+		S	11	g968	187	13	13	SSLVEVQLLESK	24233
SSNTSSESNQVTLNHGSNLSLIK	17197;17210	23.208					2	g10220	495	2	0	SSNTSSESNQVTLNHGSNLSLIK	16863	36.9					2	g10220	495	6	0	SSNTSSESNQVTLNHGSNLSLIK	17358	51.029					2	g10220	495	1	0	SSNTSSESNQVTLNHGSNLSLIK	18215	76.492					2	g10220	495	4	0	SSNTSSESNQVTLNHGSNLSLIK	17524
SSNYSIAIINSK	18985	97.734	+	+		S	11	g3547	195	2	2	SSNYSIAIINSK	18879	82.489	+	+		S	11	g3547	195	6	6	SSNYSIAIINSK	18366	134.57	+	+		S	11	g3547	195	4	4	SSNYSIAIINSK	19885	97.734	+	+		S	11	g3547	195	4	4	SSNYSIAIINSK	18340
SSPFETSIIDQVR	23020	70.977					1	g3216	11	1	0	SSPFETSIIDQVR	23026	55.314					1	g3216	11	1	0	SSPFETSIIDQVR	22042	59.542					1	g3216	11	1	0													SSPFETSIIDQVR	22526
SSPYSNLKEPIVYFNNPK	22107	45.384					1	g3325	22	1	0	SSPYSNLKEPIVYFNNPK	22233	47.64					1	g3325	22	4	0	SSPYSNLKEPIVYFNNPK	20847	48.623					1	g3325	22	3	0	SSPYSNLKEPIVYFNNPK	23103	49.606					1	g3325	22	4	0	SSPYSNLKEPIVYFNNPK	19398
												SSPYSNLK	9518	87.284					1	g3325	22	4	0													SSPYSNLK	9653	51.43					1	g3325	22	3	0
SSTGTFIPPVVNYTER	25035	69.721					2	g5648	533	1	0	SSTGTFIPPVVNYTER	25082	44.299					2	g5648	533	1	0
SSTQEEQAPQAEEVASR	9604	45.257					1	g3373	447	1	0	SSTQEEQAPQAEEVASR	9538	36.847					1	g3373	447	1	0	SSTQEEQAPQAEEVASR	9233	60.628					1	g3373	447	2	0	SSTQEEQAPQAEEVASR	10091	35.737					1	g3373	447	1	0	SSTQEEQAPQAEEVASR	10099
SSTSTTTNVGASTR	6067	48.004	+	+		S	4	g6965	55	1	1	SSTSTTTNVGASTR	5964	56.225	+	+		S	4	g6965	55	2	2																									SSTSTTTNVGASTR	6236
STDVNHIPSHATVSK	7492	31.345	+	+		S	14	g6509	2082	7	6	STDVNHIPSHATVSK	7566	37.657	+	+		S	14	g6509	2082	19	19	STDVNHIPSHATVSK	7356	39.266	+	+		S	14	g6509	2082	24	19	STDVNHIPSHATVSK	8502	25.066	+	+		S	14	g6509	2082	4	4	STDVNHIPSHATVSK	7825
STEIAVDLEHHDYR	15242	37.77					1	g4206	250	1	0	STEIAVDLEHHDYR	15142	21.841					1	g4206	250	2	0																									STEIAVDLEHHDYR	15918
STENSVLSR	8587	47.603	+	+		S	8	g1831	609	4	4	STENSVLSR	8489	105.57	+	+		S	8	g1831	609	12	12	STENSVLSR	8618	95.741	+	+		S	8	g1831	609	2	2	STENSVLSR	9681	52.255	+	+		S	8	g1831	609	6	6	STENSVLSR	8993
STEQHESLEAIGIEDHESFVEPVVSSK	21852	26.13	+	+		S	26	g6130	184	7	7	STEQHESLEAIGIEDHESFVEPVVSSK	22454;22502	154.14	+	+		S	26	g6130	184	15	15	STEQHESLEAIGIEDHESFVEPVVSSK	22529	142.21	+	+		S	26	g6130	184	12	12	STEQHESLEAIGIEDHESFVEPVVSSK	23016	143.8	+	+		S	26	g6130	184	9	9	STEQHESLEAIGIEDHESFVEPVVSSK	23219
STESADLAIK	12389	66.692	+	+		S	4	g4301	97	1	1													STESADLAIK	12044	60.019	+	+		S	4	g4301	97	2	2	STESADLAIK	12929	66.692	+	+		S	4	g4301	97	4	4	STESADLAIK	11836
																																				STESADLAIKK	9467	46.462	+	+		S	4	g4301	97	2	2
STGADSSSSTLSSQSASAAR	7614	37.954					6	g6675	126	2	0	STGADSSSSTLSSQSASAAR	7234	77.912	+	+		S	6	g6675	126	11	5	STGADSSSSTLSSQSASAAR	7265	49.12					6	g6675	126	1	0	STGADSSSSTLSSQSASAAR	8037	33.685	+	+		S	6	g6675	126	3	1
STIFKDEVK	11560	74.92					1	g5865	103	1	0	STIFKDEVK	11379	119.21					1	g5865	103	3	0	STIFKDEVK	11036	116.37					1	g5865	103	3	0	STIFKDEVK	11985	116.37					1	g5865	103	2	0	STIFKDEVK	11720
STLFSETSVNLDR	21886	89.548					1	g2814	70	2	0	STLFSETSVNLDR	21552	129.89					1	g2814	70	3	0	STLFSETSVNLDR	22125	124.1					1	g2814	70	3	0	STLFSETSVNLDR	23025	57.836					1	g2814	70	1	0	STLFSETSVNLDR	19876
STLINTLCGGNSIVPTSSTATQDPFTK	27485	86.131	+	+		S	18	g1487	54	1	1	STLINTLCGGNSIVPTSSTATQDPFTK	27866	110.44	+	+		S	18	g1487	54	4	4													STLINTLCGGNSIVPTSSTATQDPFTK	28384	73.109	+	+		S	18	g1487	54	2	2	STLINTLCGGNSIVPTSSTATQDPFTK	28114
																								KSINFSIMIIGESGSGRSTLINTLCGGNSIVPTSVTATQDPFTK	26270	6.4483					35	g1487	54	1	0
STNAAINDVQEK	8593	80.706					1	g6403	630	2	0	STNAAINDVQEK	8517	84.507					1	g6403	630	6	0	STNAAINDVQEK	8622	157.38					1	g6403	630	8	0	STNAAINDVQEK	9594	73.951					1	g6403	630	4	0	STNAAINDVQEK	9022
STPSPATIESATTNETDTQHEHSNEPEK	12339	11.003					10	g1340	386	1	0	STPSPATIESATTNETDTQHEHSNEPEK	12171	17.435	+	+		S	10	g1340	386	2	1	STPSPATIESATTNETDTQHEHSNEPEK	12347;12387	22.122					10	g1340	386	3	0	STPSPATIESATTNETDTQHEHSNEPEK	13377	64.733					10	g1340	386	4	0	STPSPATIESATTNETDTQHEHSNEPEK	12684
STTNSESLNQLSK	11101	83.397	+	+		S	12	g2149	39	1	1	STTNSESLNQLSK	11013	69.786	+	+		S	12	g2149	39	4	4	STTNSESLNQLSK	10890	38.238	+	+		S	12	g2149	39	2	2	STTNSESLNQLSK	12032	94.465	+	+		S	12	g2149	39	2	2	STTNSESLNQLSK	11581
STVSNSTSNINVPSTLR	17335	60.628					14	g5345	132	1	0
SVASPSISSQTSEAESHSTVSHSK	9411;9418	18.904					8	g4115	172	2	0	SVASPSISSQTSEAESHSTVSHSK	9378	25.022	+			S	8	g4115	172	5	1																									SVASPSISSQTSEAESHSTVSHSK	10039
SVASPSISSQTSEAESHSTVSHSK	9411;9418	18.904					18	g4115	182	2	0	SVASPSISSQTSEAESHSTVSHSK	9378	25.022	+	+		S	18	g4115	182	5	1																									SVASPSISSQTSEAESHSTVSHSK	10039
SVASPSISSQTSEAESHSTVSHSK	9411;9418	18.904					21	g4115	185	2	0	SVASPSISSQTSEAESHSTVSHSK	9378	25.022	+	+		S	21	g4115	185	5	1																									SVASPSISSQTSEAESHSTVSHSK	10039
SVDPVGAAEPGEVQK	11349	54.471					1	g6509	1432	5	0	SVDPVGAAEPGEVQK	11233	45.829					1	g6509	1432	15	0	SVDPVGAAEPGEVQK	11014	55.314					1	g6509	1432	13	0	SVDPVGAAEPGEVQK	13791	35.317					1	g6509	1432	10	0	SVDPVGAAEPGEVQK	13235;13558
																																																SVDPVGAAEPGEVQKLPANHPTAR	14678
SVDPVGVAEPGGVQK	12739	89.805					1	g7614	1433	7	0	SVDPVGVAEPGGVQK	14459	75.695					1	g7614	1433	13	0	SVDPVGVAEPGGVQK	13587	85.924					1	g7614	1433	1	0
SVEQPQQQSHPAIAAQNTSQSR	8049	18.772					9	g12320	246	9	0	SVEQPQQQSHPAIAAQNTSQSR	7984	24.875	+	+		S	9	g12320	246	27	3	SVEQPQQQSHPAIAAQNTSQSR	8041	39.647	+	+		S	9	g12320	246	16	2	SVEQPQQQSHPAIAAQNTSQSR	8891;8915	68.88	+	+		S	9	g12320	246	17	3	SVEQPQQQSHPAIAAQNTSQSR	8499
SVEQPQQQSHPAIAAQNTSQSR	8049	18.772					19	g12320	256	9	0	SVEQPQQQSHPAIAAQNTSQSR	7984	24.875					19	g12320	256	27	0	SVEQPQQQSHPAIAAQNTSQSR	8041	39.647	+	+		S	19	g12320	256	16	2	SVEQPQQQSHPAIAAQNTSQSR	8891;8915	68.88	+			S	19	g12320	256	17	1	SVEQPQQQSHPAIAAQNTSQSR	8499
SVESTFTNLFSEK	27794	141.88	+	+		S	11	g1483	37	2	1	SVESTFTNLFSEK	27381	138.71	+	+		S	11	g1483	37	14	3	SVESTFTNLFSEK	28120	101.93	+	+		S	11	g1483	37	13	2	SVESTFTNLFSEK	27142	101.95	+	+		S	11	g1483	37	7	3	SVESTFTNLFSEK	28682
SVFGDKEFNDK	13593	72.34					1	g1817	219	2	0	SVFGDKEFNDK	13334	88.338					1	g1817	219	12	0	SVFGDKEFNDK	13328	62.799					1	g1817	219	7	0	SVFGDKEFNDK	13996	47.915					1	g1817	219	5	0	SVFGDKEFNDK	13925
																																																SVFGDKEFNDKYHVGAVNSINWAR	21888
SVSSEELDKPGDEPSSK	8349	26.808					3	g5644	235	2	0	SVSSEELDKPGDEPSSK	8284	42.382					3	g5644	235	5	0	SVSSEELDKPGDEPSSK	8312	50.653	+	+		S	3	g5644	235	5	4	SVSSEELDKPGDEPSSK	9314;9346	91.914	+			S	3	g5644	235	6	2	SVSSEELDKPGDEPSSK	8757
SVSSEELDKPGDEPSSK	8349	26.808					15	g5644	247	2	0	SVSSEELDKPGDEPSSK	8284	42.382	+	+		S	15	g5644	247	5	1	SVSSEELDKPGDEPSSK	8312	50.653	+	+		S	15	g5644	247	5	1	SVSSEELDKPGDEPSSK	9314;9346	91.914	+	+		S	15	g5644	247	6	4	SVSSEELDKPGDEPSSK	8757
SVTLQIWDTAGQER	24254	174.42					1	g2119	58	1	0	SVTLQIWDTAGQER	24088	256.19					1	g2119	58	8	0	SVTLQIWDTAGQER	23518	190.15					1	g2119	58	1	0
SVVVVEDK	10407	89.296					1	g5165	501	1	0																																					SVVVVEDK	10742
SVVVVEDKLEEVKPVEQK	17629	59.281					1	g5165	501	1	0	SVVVVEDKLEEVKPVEQK	17577	57.708					1	g5165	501	2	0																									SVVVVEDKLEEVKPVEQK	18117
SWLHGMINPASK	13593	55.261					1	g3187	100	1	0	SWLHGMINPASK	13840	61.375					1	g3187	100	3	0	SWLHGMINPASK	13455	90.827					1	g3187	100	3	0
SYEPSHNQGYSDSAVQGNYSTANPSK	11096	56.947					1	g6509	1784	14	0	SYEPSHNQGYSDSAVQGNYSTANPSK	9714	17.794					1	g6509	1784	26	0	SYEPSHNQGYSDSAVQGNYSTANPSK	11061;11085	64.27					1	g6509	1784	27	0	SYEPSHNQGYSDSAVQGNYSTANPSK	12012	76.198					1	g6509	1784	14	0	SYEPSHNQGYSDSAVQGNYSTANPSK	11408
																								NYEPSHNQGYSDSAVQGNYSTANPSK	10954;10968	50.945					1	g6509	1784	22	0	NYEPSHNQGYSDSAVQGNYSTANPSK	11911	48.286					1	g6509	1784	15	0
																																																SYEPSHNQGYSDSAVQGNYSTANPSKSEVLDSK	14105
SYFDQLVNLHQSNK	22513	49.5	+	+		S	12	g1110	350	1	1	SYFDQLVNLHQSNK	22909	67.964	+	+		S	12	g1110	350	2	2	SYFDQLVNLHQSNK	22843	157.68	+	+		S	12	g1110	350	5	5	SYFDQLVNLHQSNK	24117	120.77	+	+		S	12	g1110	350	2	1	SYFDQLVNLHQSNK	22860
SYLEQAWGR	19813	139.31					1	g883	603	1	0	SYLEQAWGR	19303	141.78					1	g883	603	4	0	SYLEQAWGR	19478	124.83					1	g883	603	4	0	SYLEQAWGR	20716	97.798					1	g883	603	4	0	SYLEQAWGR	19898
SYQGSSTVGR	5904	56.432					1	g5241	1085	3	0	SYQGSSTVGR	5958	56.729					1	g5241	1085	2	0													SYQGSSTVGR	6353	90.657					1	g5241	1085	9	0	SYQGSSTVGR	6189
SYSLAIDNVDR	18574	86.624					1	g3926	1357	2	0	SYSLAIDNVDR	18211	78.655					1	g3926	1357	10	0	SYSLAIDNVDR	18750	96.89					1	g3926	1357	3	0	SYSLAIDNVDR	18033	102.61					1	g3926	1357	6	0	SYSLAIDNVDR	16008
SYTEIIDDWESNSTATR	26047	116.54					11	g4920	311	1	0																									SYTEIIDDWESNSTATR	27244	51.218					11	g4920	311	1	0
TAYSDIMANWFHIK	25509	41.644					4	g3442	292	1	0	TAYSDIMANWFHIK	31727	68.277	+	+		S	4	g3442	292	1	1	TAYSDIMANWFHIK	23934	41.644					4	g3442	292	1	0	TAYSDIMANWFHIK	25429	51.211					4	g3442	292	4	0	TAYSDIMANWFHIK	24664
												TAYNDIMANWFHIK	27684	53.124				S	4	g3442	292	5	0
TDLSINLYK	21203	47.657	+	+		S	4	g632	316	3	3	TDLSINLYK	20998	84.498	+	+		S	4	g632	316	5	5	TDLSINLYK	19390	69.825	+	+		S	4	g632	316	2	2	TDLSINLYK	21783	60.436	+	+		S	4	g632	316	6	6	TDLSINLYK	20023
TDSGFPVAFLAR	28839	63.216	+	+		S	3	g2671	78	4	4	TDSGFPVAFLAR	29005	54.608	+	+		S	3	g2671	78	10	10	TDSGFPVAFLAR	28234	56.258	+	+		S	3	g2671	78	11	10	TDSGFPVAFLAR	29446	45.368	+	+		S	3	g2671	78	7	7	TDSGFPVAFLAR	27465
TDSPDDIGSFK	15054	51.436	+	+		S	3	g3387	160	3	3	TDSPDDIGSFK	14829	91.584	+	+		S	3	g3387	160	7	7
TDSSDDIGSFK	13479	55.084	+	+		S	3	g6015	159	1	1	TDSSDDIGSFK	12823	51.276	+	+		S	3	g6015	159	3	3	TDSSDDIGSFK	13051	58.592	+	+		S	3	g6015	159	4	4	TDSSDDIGSFK	14103	127.94	+	+		S	3	g6015	159	4	4	TDSSDDIGSFK	13725
TDTFNLESFSK	22758	47.706	+	+		S	10	g6334	91	8	8	TDTFNLESFSK	23022	73.499	+	+		S	10	g6334	91	20	20	TDTFNLESFSK	22790	51.092	+	+		S	10	g6334	91	20	19	TDTFNLESFSK	23992	123.63	+	+		S	10	g6334	91	11	11	TDTFNLESFSK	22151
TEYFSAPLNYQSDPILSGVYQQNK	28824	45.784	+			S	17	g5262	174	1	1	TEYFSAPLNYQSDPILSGVYQQNK	28877	126.48	+	+		S	17	g5262	174	12	12													TEYFSAPLNYQSDPILSGVYQQNK	29457	45.011	+	+		S	17	g5262	174	6	6
TFTDAESGHK	5934	47.603	+	+		S	7	g2013	77	1	1	TFTDAESGHK	5994	35.652					7	g2013	77	1	0													TFTDAESGHK	6384	73.887	+	+		S	7	g2013	77	9	5	TFTDAESGHK	5975
TGICGSDIHYYAHGSIGPFVLR	23212	47.392					15	g1676	50	1	0	TGICGSDIHYYAHGSIGPFVLR	24480	52.541	+	+		S	15	g1676	50	11	7	TGICGSDIHYYAHGSIGPFVLR	21867	35.703					15	g1676	50	2	0	TGICGSDIHYYAHGSIGPFVLR	25695	52.909	+	+		S	15	g1676	50	7	6
												KTGICGSDIHYYAHGSIGPFVLR	21834	60.464	+	+		S	16	g1676	50	2	1													KTGICGSDIHYYAHGSIGPFVLR	22784	46.839	+	+		S	16	g1676	50	1	1
																																																KTGICGSDIHYYAHGMIGPFVLR	33360
TIASETTTEK	6362	72.643	+	+		S	4	g5644	799	1	1	TIASETTTEK	6387	73.985	+	+		S	4	g5644	799	1	1													TIASETTTEK	6897	96.331	+	+		S	4	g5644	799	2	2
TLDFTKNSGTVNGDILPSVALD	21326	20.814					2	g6127	348	1	0	TLDFTKNSGTVNGDILPSVALD	21534	16.93					2	g6127	348	1	0	TLDFTKNSGTVNGDILPSVALD	20499	15.481					2	g6127	348	1	0
TLELPSDIPSTIPANTK	24890	56.654					10	g3632	10	1	0	TLELPSDIPSTIPANTK	24850	105.65	+	+		S	10	g3632	10	2	1	TLELPSDIPSTIPANTK	25202	108.72					10	g3632	10	2	0	TLELPSDIPSTIPANTK	26363	84.102					10	g3632	10	2	0	TLELPSDIPSTIPANTK	26066
TLHQSFNLLNSAFR	24888	49.188	+	+		S	11	g4834	56	2	1	TLHQSFNLLNSAFR	24679	108.97	+	+		S	11	g4834	56	6	4	TLHQSFNLLNSAFR	24783	61.23	+	+		S	11	g4834	56	2	2	TLHQSFNLLNSAFR	25873	54.812	+	+		S	11	g4834	56	2	2	TLHQSFNLLNSAFR	25510
TLIELTKQVSLIFPMNLNNSK	24262	28.813					9	g5439	300	5	0	TLIELTKQVSLIFPMNLNNSK	25013	26.237					9	g5439	300	34	0	TLIELTKQVSLIFPMNLNNSK	25783	25.544					9	g5439	300	14	0	TLIELTKQVSLIFPMNLNNSK	25874	22.375					9	g5439	300	9	0	TLIELTKQVSLIFPMNLNNSK	25113
TLMFTSAK	13362	49.097	+	+		S	6	g5762	82	1	1	TLMFTSAK	13250	54.157	+	+		S	6	g5762	82	2	2													TLMFTSAK	14499	45.335	+	+		S	6	g5762	82	2	2	TLMFTSAK	14061
TLSATFVAPAELIK	27894	57.836					3	g6115	155	1	0	TLSATFVAPAELIK	27741	82.171	+	+		S	3	g6115	155	4	4	TLSATFVAPAELIK	26309	45.879					3	g6115	155	1	0	TLSATFVAPAELIK	29768	56.225	+	+		S	3	g6115	155	4	4
TLSYQTGLGLNAEEK	19248	96.604	+			S	3	g5667	31	2	2	TLSYQTGLGLNAEEK	19355	80.69	+	+		S	3	g5667	31	2	2	TLSYQTGLGLNAEEK	18983	96.64	+	+		S	3	g5667	31	5	5	TLSYQTGLGLNAEEK	20183	73.466	+	+		S	3	g5667	31	2	2	TLSYQTGLGLNAEEK	18588
TMFEAFTGSNIAVEK	17731	42.001					9	g169	686	1	0	TMFEAFTGSNIAVEK	17679	49.5					9	g169	686	7	0	TMFEAFTGSNIAVEK	16125	40.589					9	g169	686	1	0	TMFEAFTGSNIAVEK	18527	41.54					9	g169	686	2	0	TMFEAFTGSNIAVEK	18331;18337
TNQQSQQFLIPIEIK	28422	78.903					5	g5266	306	1	0	TNQQSQQFLIPIEIK	28333	86.114					5	g5266	306	3	0	TNQQSQQFLIPIEIK	28746	96.745					5	g5266	306	2	0	TNQQSQQFLIPIEIK	29914	91.093	+	+		S	5	g5266	306	2	2	TNQQSQQFLIPIEIK	28992
TNTSDQLNAISDK	12163;12184	47.559					4	g8611	6	1	0	TNTSDQLNAISDK	11144;11169	45.879	+			S	4	g8611	6	3	1													TNTSDQLNAISDK	12185	48.004	+			S	4	g8611	6	4	2	TNTSDQLNAISDK	12437
TPESTIVQAFIEAR	29806	142.07	+	+		S	4	g3511	792	1	1	TPESTIVQAFIEAR	29532	154.66	+	+		S	4	g3511	792	11	10	TPESTIVQAFIEAR	30410	76.262	+	+		S	4	g3511	792	6	5	TPESTIVQAFIEAR	31154	54.276	+	+		S	4	g3511	792	4	3	TPESTIVQAFIEAR	30431
TPGGGGFGESLSGELNFPVESSHPSVLTGSVGVR	27953	54.375	+	+		S	10	g7464	1271	2	1	TPGGGGFGESLSGELNFPVESSHPSVLTGSVGVR	28101	44.757					10	g7464	1271	1	0																									TPGGGGFGESLSGELNFPVESSHPSVLTGSVGVR	28566
TPLHWAVSFNNPDLVQYILSK	32709	80.156	+	+		S	20	g3614	63	2	2	TPLHWAVSFNNPDLVQYILSK	33876	96.718	+	+		S	20	g3614	63	6	6	TPLHWAVSFNNPDLVQYILSK	32659	91.64	+	+		S	20	g3614	63	4	4	TPLHWAVSFNNPDLVQYILSK	33788	102.07	+	+		S	20	g3614	63	2	2	TPLHWAVSFNNPDLVQYILSK	31876
TQEGLELLDSTSDSTYIK	25570	142.45	+	+		S	14	g5564	452	1	1	TQEGLELLDSTSDSTYIK	25518	156.6	+	+		S	14	g5564	452	4	4	TQEGLELLDSTSDSTYIK	25752	123.38	+	+		S	14	g5564	452	2	1	TQEGLELLDSTSDSTYIK	26640	105.46	+	+		S	14	g5564	452	4	3	TQEGLELLDSTSDSTYIK	25863
TQETLEPAYAPSESDHADDQNTGSSSSSK	12661;12691;12752	54.683					14	g5931	130	1	0	TQETLEPAYAPSESDHADDQNTGSSSSSK	12572;12686	22.081					14	g5931	130	6	0	TQETLEPAYAPSESDHADDQNTGSSSSSK	12338	24.618					14	g5931	130	3	0	TQETLEPAYAPSESDHADDQNTGSSSSSK	13217	20.261					14	g5931	130	3	0	TQETLEPAYAPSESDHADDQNTGSSSSSK	13165
												TQETLEPAYAPSESDHADDQNTGSSSSSKPVSNHR	10403	13.245					14	g5931	130	1	0	TQETLEPAYAPSESDHADDQNTGSSSSSKPVSNHR	10109	23.891					14	g5931	130	3	0													TQETLEPAYAPSESDHADDQNTGSSSSSKPVSNHR	11024
TQSNYKLPILIR	21585	35.737	+			S	3	g2498	41	1	1	TQSNYKLPILIR	19226	28.806					3	g2498	41	2	0	TQSNYKLPILIR	20133	36.847					3	g2498	41	2	0	TQSNYKLPILIR	21408	36.847					3	g2498	41	2	0	TQSNYKLPILIR	19313
TSALMENFR	13532	71.379					2	g1967	112	1	0	TSALMENFR	13386	83.313	+	+		S	2	g1967	112	3	1	TSALMENFR	13125	107.66					2	g1967	112	1	0	TSALMENFR	14020	87.251	+	+		S	2	g1967	112	3	1	TSALMENFR	13753
																																				KTSALMENFR	14055	34.206				S	3	g1967	112	1	0
TSEGVDESSVLETR	14797	122.7	+	+		S	9	g5433	564	15	13	TSEGVDESSVLETR	13663	66.289	+	+		S	9	g5433	564	42	34	TSEGVDESSVLETR	14731	192.3	+	+		S	9	g5433	564	35	26	TSEGVDESSVLETR	14722	100.93	+	+		S	9	g5433	564	28	23	TSEGVDESSVLETR	15110
TSLESSKPFK	9636	26.786					5	g5886	1062	1	0													TSLESSKPFK	9334	33.039	+	+		S	5	g5886	1062	2	2
																																				SMRTSLESSK	11024	63.48					8	g5886	1062	1	0
TSLTMPTSEK	8055	65.305					2	g5790	654	1	0	TSLTMPTSEK	7915	60.019	+	+		S	2	g5790	654	6	1	TSLTMPTSEK	7729	74.464					2	g5790	654	2	0	TSLTMPTSEK	8883	76.1					2	g5790	654	7	0	TSLTMPTSEK	8614
TSNVNQLPSQNLR	13276	78.653					9	g1913	35	1	0	TSNVNQLPSQNLR	13089	84.507					9	g1913	35	3	0	TSNVNQLPSQNLR	12409	70.488					9	g1913	35	2	0	TSNVNQLPSQNLR	13680	41.684					9	g1913	35	2	0	TSNVNQLPSQNLR	13302
TSTFAWSSK	16050	57.708	+	+		S	8	g2901	16	1	1	TSTFAWSSK	15623	60.828	+	+		S	8	g2901	16	4	4													TSTFAWSSK	17078	70.256	+	+		S	8	g2901	16	3	3
TTDDDDEIIESLEMIMR	20647	38.634					10	g5314	540	1	0	TTDDDDEIIESLEMIMR	22739	37.995					10	g5314	540	3	0	TTDDDDEIIESLEMIMR	23160	37.681					10	g5314	540	6	0	TTDDDDEIIESLEMIMR	18832	16.685					10	g5314	540	1	0	TTDDDDEIIESLEMIMR	22497
TTLSNDQLINSIDK	20834	143.79	+	+		S	11	g1609	335	2	2	TTLSNDQLINSIDK	20720	118.48	+	+		S	11	g1609	335	4	4	TTLSNDQLINSIDK	18297	38.238					11	g1609	335	1	0	TTLSNDQLINSIDK	20565	88.441	+	+		S	11	g1609	335	4	4	TTLSNDQLINSIDK	18966
TTNEQEAGQSEDSESETK	5285	34.179					10	g4085	187	2	0	TTNEQEAGQSEDSESETK	5286	43.382					10	g4085	187	1	0													TTNEQEAGQSEDSESETK	5490	88.087	+	+		S	10	g4085	187	2	1	TTNEQEAGQSEDSESETK	5354
TTSIYNNDDTITDEQIPK	18792	63.76	+	+		S	3	g3167	708	1	1	TTSIYNNDDTITDEQIPK	18700	77.185	+			S	3	g3167	708	1	1	TTSIYNNDDTITDEQIPK	18990	86.803	+	+		S	3	g3167	708	2	2	TTSIYNNDDTITDEQIPK	20086	96.591	+	+		S	3	g3167	708	2	2
TVADDQPADAQPGSAPQPTATNPSSNQSQQQQQQPR	11058	25.222	+	+		S	28	g1183	215	2	1	TVADDQPADAQPGSAPQPTATNPSSNQSQQQQQQPR	11093;11123	86.145	+	+		S	28	g1183	215	9	7	TVADDQPADAQPGSAPQPTATNPSSNQSQQQQQQPR	10994	27.715	+	+		S	28	g1183	215	9	2	TVADDQPADAQPGSAPQPTATNPSSNQSQQQQQQPR	11687	38.198	+	+		S	28	g1183	215	8	3	TVADDQPADAQPGSAPQPTATNPSSNQSQQQQQQPR	11657
TVNDKPEFDSSNQR	8233	27.335					11	g8567	331	2	0	TVNDKPEFDSSNQR	8301	30.961	+	+		S	11	g8567	331	2	1	TVNDKPEFDSSNQR	7733	58.071	+	+		S	11	g8567	331	2	1													TVNDKPEFDSSNQR	8500
TVQLDSSIVDVLPGSPGR	27321	154.65	+	+		S	6	g3928	461	5	4	TVQLDSSIVDVLPGSPGR	25597	115.78	+	+		S	6	g3928	461	30	26	TVQLDSSIVDVLPGSPGR	27386	122.34	+	+		S	6	g3928	461	14	12	TVQLDSSIVDVLPGSPGR	26841	47.752	+	+		S	6	g3928	461	21	16	TVQLDSSIVDVLPGSPGR	27724
TWAYESGLLNNVK	24706	117.7	+	+		S	6	g5165	324	1	1	TWAYESGLLNNVK	24568	101.97	+	+		S	6	g5165	324	4	3	TWAYESGLLNNVK	24479	94.804	+	+		S	6	g5165	324	1	1													TWAYESGLLNNVK	25443
TYEYSTLYVDYQHLLSR	28276	40.856					16	g3179	128	1	0	TYEYSTLYVDYQHLLSR	28247	70.584	+	+		S	16	g3179	128	3	1	TYEYSTLYVDYQHLLSR	28261	40.856					16	g3179	128	2	0	TYEYSTLYVDYQHLLSR	29732	74.428	+	+		S	16	g3179	128	2	2	TYEYSTLYVDYQHLLSR	28333
TYKEESELVEGEENTQSDQDIAR	15022	154.42	+	+		S	17	g2615	133	1	1	TYKEESELVEGEENTQSDQDIAR	14775	114.04	+	+		S	17	g2615	133	4	4	TYKEESELVEGEENTQSDQDIAR	14216;14222	125.04	+	+		S	17	g2615	133	6	6	TYKEESELVEGEENTQSDQDIAR	15412;15433	192.11	+	+		S	17	g2615	133	2	2	TYKEESELVEGEENTQSDQDIAR	14969
TYRPVEVSK	7530	56.258	+	+		S	8	g3203	1292	1	1	TYRPVEVSK	7365	72.643	+	+		S	8	g3203	1292	16	16	TYRPVEVSK	7414	52.49	+	+		S	8	g3203	1292	2	2	TYRPVEVSK	7802	42.348	+	+		S	8	g3203	1292	6	6	TYRPVEVSK	7864
VAISVSQDQTIR	14956	65.627	+	+		S	4	g5471	205	2	2	VAISVSQDQTIR	12918	50.353	+	+		S	4	g5471	205	4	4	VAISVSQDQTIR	15019	74.841	+	+		S	4	g5471	205	2	2	VAISVSQDQTIR	15603	67.113	+	+		S	4	g5471	205	1	1	VAISVSQDQTIR	15273
VASASASGTLVVSK	11987	98.353	+	+		S	5	g10310	340	1	1	VASASASGTLVVSK	11796	99.215	+	+		S	5	g10310	340	3	3																									VASASASGTLVVSK	12310
												NLHPWAITSVSFSPSGDKVASASASGTLVVSK	24243	50.464	+	+		S	23	g10310	340	2	2
VASEETDDVTSTK	6933	61.353	+	+		S	3	g4566	102	7	7	VASEETDDVTSTK	6846	162.36	+	+		S	3	g4566	102	18	15																									VASEETDDVTSTK	7267
VASEETDDVTSTKGDEVEVLK	14936	66.874	+	+		S	3	g4566	102	4	4	VASEETDDVTSTKGDEVEVLK	14752	108.71	+	+		S	3	g4566	102	8	8																									VASEETDDVTSTKGDEVEVLK	15649
VASEQPPSDIVEK	12130	63.624					8	g11311	681	3	0	VASEQPPSDIVEK	12000	75.197					8	g11311	681	12	0	VASEQPPSDIVEK	12119	48.981					8	g11311	681	12	0	VASEQPPSDIVEK	13213	82.831	+	+		S	8	g11311	681	10	1	VASEQPPSDIVEK	12516
VASQLVEEENEQR	11275	40.154	+	+		S	3	g8683	106	8	3	VASQLVEEENEQR	11435	166.97	+	+		S	3	g8683	106	21	13	VASQLVEEENEQR	11169	55.353	+	+		S	3	g8683	106	22	14	VASQLVEEENEQR	11970	102.52	+	+		S	3	g8683	106	14	12	VASQLVEEENEQR	11599
VASTQLSADPNVK	11413	51.276	+	+		S	7	g5294	79	3	2	VASTQLSADPNVK	11338	106.62	+	+		S	7	g5294	79	15	12	VASTQLSADPNVK	10974	73.067	+	+		S	7	g5294	79	9	5	VASTQLSADPNVK	11856	99.568	+	+		S	7	g5294	79	12	11	VASTQLSADPNVK	10767
VASVSASGTLVVSK	15110	81.625	+	+		S	5	g3353	340	1	1	VASVSASGTLVVSK	14819	107.85	+	+		S	5	g3353	340	3	3	VASVSASGTLVVSK	15139;15260	105.03	+	+		S	5	g3353	340	3	3	VASVSASGTLVVSK	16112	129.84	+	+		S	5	g3353	340	2	2
VCEDGESVVGNSPR	10190	48.741	+	+		S	7	g10212	257	2	1	VCEDGESVVGNSPR	10286	72.652	+	+		S	7	g10212	257	5	5	VCEDGESVVGNSPR	10002	54.143	+	+		S	7	g10212	257	5	4	VCEDGESVVGNSPR	11230	67.153	+	+		S	7	g10212	257	3	1	VCEDGESVVGNSPR	10407
VDEAHQVVLDVHDQAVNYQEQVGSQYSSIK	23413	129.03	+	+		S	27	g4710	590	3	3	VDEAHQVVLDVHDQAVNYQEQVGSQYSSIK	23464	59.971	+	+		S	27	g4710	590	7	7	VDEAHQVVLDVHDQAVNYQEQVGSQYSSIK	23087	69.201	+	+		S	27	g4710	590	14	14													VDEAHQVVLDVHDQAVNYQEQVGSQYSSIK	23117
VDNSQTSTELESTPLSK	15596	62.891	+			S	16	g4649	28	1	1	VDNSQTSTELESTPLSK	13405	41.401	+			S	16	g4649	28	5	3
VEETNNVEEGVSPLTVEESKPAAPVEPQVPGDEGLTEVQR	23256	49.767					19	g11231	855	1	0	VEETNNVEEGVSPLTVEESKPAAPVEPQVPGDEGLTEVQR	23071	36.473					19	g11231	855	7	0	VEETNNVEEGVSPLTVEESKPAAPVEPQVPGDEGLTEVQR	23766	53.493					19	g11231	855	6	0	VEETNNVEEGVSPLTVEESKPAAPVEPQVPGDEGLTEVQR	24504;24529	66.419					19	g11231	855	8	0	VEETNNVEEGVSPLTVEESKPAAPVEPQVPGDEGLTEVQR	23800
VEETNNVEEGVSPLTVEETKPAAPVEPQVPGDEGLTEVQR	23517	35.613					19	g11231	855	1	0	VEETNNVEEGVSPLTVEETKPAAPVEPQVPGDEGLTEVQR	23315	34.227					19	g11231	855	2	0
VENETSTSASDDFK	9717	71.555					10	g1231	208	1	0	VENETSTSASDDFK	9534	105.17	+	+		S	10	g1231	208	5	3	VENETSTSASDDFK	8632	69.979					10	g1231	208	2	0	VENETSTSASDDFK	10136	71.555	+	+		S	10	g1231	208	4	1	VENETSTSASDDFK	9803
VENSVINEGLR	15323	125.48	+	+		S	4	g1325	879	2	2	VENSVINEGLR	15295	110.47	+	+		S	4	g1325	879	6	6	VENSVINEGLR	15342	112.36	+	+		S	4	g1325	879	2	2	VENSVINEGLR	15812	123.75	+	+		S	4	g1325	879	5	5	VENSVINEGLR	14542
VESSETTDTSEVETR	7917	102.4					10	g6880	587	4	0	VESSETTDTSEVETR	7846	86.313	+	+		S	10	g6880	587	17	4	VESSETTDTSEVETR	7756	86.313					10	g6880	587	2	0
VFQSGDLANLSGLDWDDLSR	31166	89.648					4	g9076	95	1	0	VFQSGDLANLSGLDWDDLSR	31842	88.561	+			S	4	g9076	95	3	1	VFQSGDLANLSGLDWDDLSR	30537	109.83	+			S	4	g9076	95	2	2	VFQSGDLANLSGLDWDDLSR	31989	85.457					4	g9076	95	3	0	VFQSGDLANLSGLDWDDLSR	32737
VFQSGDLANLSGLDWDDLSR	31166	89.648	+	+		S	11	g9076	102	1	1	VFQSGDLANLSGLDWDDLSR	31842	88.561	+	+		S	11	g9076	102	3	3	VFQSGDLANLSGLDWDDLSR	30537	109.83	+	+		S	11	g9076	102	2	2	VFQSGDLANLSGLDWDDLSR	31989	85.457	+	+		S	11	g9076	102	3	3	VFQSGDLANLSGLDWDDLSR	32737
VFQSGDLANLSGLDWDDLSR	31166	89.648	+	+		S	19	g9076	110	1	1	VFQSGDLANLSGLDWDDLSR	31842	88.561	+	+		S	19	g9076	110	3	3	VFQSGDLANLSGLDWDDLSR	30537	109.83	+	+		S	19	g9076	110	2	2	VFQSGDLANLSGLDWDDLSR	31989	85.457	+	+		S	19	g9076	110	3	3	VFQSGDLANLSGLDWDDLSR	32737
VGHGESLDKPK	5263	46.706	+	+		S	6	g7685	785	1	1	VGHGESLDKPK	5159	61.962	+	+		S	6	g7685	785	7	6
VHAKPEQIQEILESSNVETK	19040	52.19	+	+		S	15	g585	382	2	1	VHAKPEQIQEILESSNVETK	19042	99.409	+	+		S	15	g585	382	6	5	VHAKPEQIQEILESSNVETK	19264	109.5	+	+		S	15	g585	382	1	1	VHAKPEQIQEILESSNVETK	19816	29.729	+	+		S	15	g585	382	7	6	VHAKPEQIQEILESSNVETK	19526
VHQTSTIIDALEEFSR	29070	103.61	+	+		S	5	g6850	1832	2	1	VHQTSTIIDALEEFSR	28715	128.9	+	+		S	5	g6850	1832	10	4	VHQTSTIIDALEEFSR	29475	88.992	+	+		S	5	g6850	1832	5	2	VHQTSTIIDALEEFSR	29041	96.666	+	+		S	5	g6850	1832	5	4	VHQTSTIIDALEEFSR	26097;26108
VIDYEGVDSLSILELQLACSQR	32926	92.098	+	+		S	20	g4483	335	2	1	VIDYEGVDSLSILELQLACSQR	33654	125.88	+	+		S	20	g4483	335	5	4	VIDYEGVDSLSILELQLACSQR	33546	135.49	+	+		S	20	g4483	335	5	5													VIDYEGVDSLSILELQLACSQR	33988
																																																LLNIIKDDKVIDYEGVDSLSILELQLACSQR	33270
VIEVPESQFQK	15190	46.158	+	+		S	7	g6001	202	7	4	VIEVPESQFQK	16972	133.12	+	+		S	7	g6001	202	17	10	VIEVPESQFQK	14660	48.794	+	+		S	7	g6001	202	21	13	VIEVPESQFQK	17151	56.563	+	+		S	7	g6001	202	20	11	VIEVPESQFQK	17836
VIIGNKLNEMNK	25230	80.239					6	g10620	155	1	0	VIIGNKLNEMNK	24599	58.676					6	g10620	155	5	0	VIIGNKLNEMNK	25289	53.775					6	g10620	155	15	0	VIIGNKLNEMNK	25512	71.379					6	g10620	155	2	0
VIISEGTEDIAIK	20536	113.93	+	+		S	4	g2769	410	4	4	VIISEGTEDIAIK	20413	115.78	+	+		S	4	g2769	410	7	6	VIISEGTEDIAIK	20710	137.98	+	+		S	4	g2769	410	7	6	VIISEGTEDIAIK	19493	75.294	+	+		S	4	g2769	410	4	4	VIISEGTEDIAIK	20995
VLDLEKPDMVVLTGDQIFGDASPDSESSAFK	28737	46.149					25	g8447	462	1	0																																					VLDLEKPDMVVLTGDQIFGDASPDSESSAFK	27895
VLIASGPFSNTNK	23559	47.603					11	g4112	362	1	0	VLIASGPFSNTNK	23386	58.676					11	g4112	362	5	0	VLIASGPFSNTNK	20574	47.198					11	g4112	362	9	0	VLIASGPFSNTNK	23834	40.724					11	g4112	362	1	0	VLIASGPFSNTNK	24152
																								VLIASGPFSNSNK	19753	99.815					11	g4112	362	2	0	VLIASGPFSNSNK	21067	59.908					11	g4112	362	2	0	VLIASGPFSNSNK	20674
VLILHEFADFK	23214	49.418	+			L	4	g4082	824	1	1	VLILHEFADFK	25405	60.973	+			L	4	g4082	824	4	4	VLILHEFADFK	24092	87.616	+			L	4	g4082	824	5	5													VLILHEFADFK	23814
VLNLNYNMLTYVSK	17180	34.755					1	g1803	235	1	0	VLNLNYNMLTYVSK	17739	34.692					1	g1803	235	5	0	VLNLNYNMLTYVSK	17286	40.715					1	g1803	235	2	0	VLNLNYNMLTYVSK	16704	34.692					1	g1803	235	1	0	VLNLNYNMLTYVSK	17620
VLNQSLNSEIK	14756	116.52	+	+		S	5	g7116	349	3	3	VLNQSLNSEIK	14303	118.18	+	+		S	5	g7116	349	8	8	VLNQSLNSEIK	14149	73.985	+	+		S	5	g7116	349	7	7	VLNQSLNSEIK	15018	152.28	+	+		S	5	g7116	349	5	5	VLNQSLNSEIK	14913
VLQQINSTNLK	13847	107.15	+	+		S	7	g1483	362	12	10	VLQQINSTNLK	13514	161.79	+	+		S	7	g1483	362	21	21	VLQQINSTNLK	13689	93.178	+	+		S	7	g1483	362	14	13	VLQQINSTNLK	14797	111.06	+	+		S	7	g1483	362	10	10	VLQQINSTNLK	14081
VLSNQYGVPIYDK	19688	91.313	+	+		S	3	g10812	161	1	1	VLSNQYGVPIYDK	19519	108.35	+	+		S	3	g10812	161	5	5	VLSNQYGVPIYDK	19061	79.659	+	+		S	3	g10812	161	3	2	VLSNQYGVPIYDK	20642	75.695	+	+		S	3	g10812	161	6	4
VLSNQYGVPIYDKK	16404	28.546				S	3	g10812	161	1	0	VLSNQYGVPIYDKK	16233	42.568				S	3	g10812	161	3	0													VLSNQYGVPIYDKK	16606	46.318				S	3	g10812	161	1	0	VLSNQYGVPIYDKK	15768
VNEETPADSVSTDKDK	7459	42.708					9	g5644	155	1	0	VNEETPADSVSTDKDK	7324	40.693	+	+		S	9	g5644	155	3	2																									VNEETPADSVSTDKDK	7596
																																				VNEETPADMVSTDK	17031	40.715					9	g5644	155	1	0
VNEISSQYSNDIQR	13807	123.8	+	+		S	5	g4576	502	2	2	VNEISSQYSNDIQR	14104	147.72	+	+		S	5	g4576	502	4	4	VNEISSQYSNDIQR	13699	55.401	+	+		S	5	g4576	502	6	6	VNEISSQYSNDIQR	14980	154.66	+	+		S	5	g4576	502	2	2
VNSVLSLPAVQK	22322	50.297	+	+		S	6	g6071	231	2	2	VNSVLSLPAVQK	21884	57.348	+	+		S	6	g6071	231	9	9	VNSVLSLPAVQK	21309	67.113	+	+		S	6	g6071	231	8	8	VNSVLSLPAVQK	22775	79.16	+	+		S	6	g6071	231	9	9	VNSVLSLPAVQK	20990
VNWTFMVFDR	15709	44.447					3	g4385	755	1	0	VNWTFMVFDR	13790	44.447					3	g4385	755	4	0													VNWTFMVFDR	13878	41.979					3	g4385	755	2	0
VNYMAPEITLIK	23926	46.462					4	g2033	371	2	0	VNYMAPEITLIK	25037	42.19					4	g2033	371	1	0													VNYMAPEITLIK	25207	43.442					4	g2033	371	1	0	VNYMAPEITLIK	24634
VPNYYVTSNHQSLPSSFNTK	18608	39.992	+	+		S	15	g2667	342	1	1	VPNYYVTSNHQSLPSSFNTK	18486	65.085	+	+		S	15	g2667	342	2	2	VPNYYVTSNHQSLPSSFNTK	16938	47.688	+	+		S	15	g2667	342	1	1	VPNYYVTSNHQSLPSSFNTK	19460	60.708	+	+		S	15	g2667	342	2	2	VPNYYVTSNHQSLPSSFNTK	19154
VPPQQQQQQQQQK	17330	20.857	+			K	13	g354	93	1	1	VPPQQQQQQQQQK	17151	35.677	+			K	13	g354	93	1	1
VPPQQQQQQQQQSQSQYSDSSDEINLEDHLR	17364	79.365				K	13	g354	93	1	0	VPPQQQQQQQQQSQSQYSDSSDEINLEDHLR	17694	61.45				K	13	g354	93	6	0																									VPPQQQQQQQQQSQSQYSDSSDEINLEDHLR	16807;16890
												VPPQQQQQQQQQKQK	30025	18.596	+	+		K	13	g354	93	1	1
VPPQQQQQQQQQSQSQYSDSSDEINLEDHLR	17364	79.365					15	g354	95	1	0	VPPQQQQQQQQQSQSQYSDSSDEINLEDHLR	17694	61.45				K	15	g354	95	6	0																									VPPQQQQQQQQQSQSQYSDSSDEINLEDHLR	16807;16890
												VPPQQQQQQQQQKQK	30025	18.596	+	+		K	15	g354	95	1	1
VPPQQQQQQQQQSQSQYSDSSDEINLEDHLR	17364	79.365					21	g354	101	1	0	VPPQQQQQQQQQSQSQYSDSSDEINLEDHLR	17694	61.45	+	+		S	21	g354	101	6	1																									VPPQQQQQQQQQSQSQYSDSSDEINLEDHLR	16807;16890
VPSINSPYVPNAGPYAPSTHQR	16881;16893	34.914	+	+		S	18	g5561	716	2	1	VPSINSPYVPNAGPYAPSTHQR	16625	12.929	+	+		S	18	g5561	716	9	1	VPSINSPYVPNAGPYAPSTHQR	16564	9.8124	+	+		S	18	g5561	716	9	2	VPSINSPYVPNAGPYAPSTHQR	18366;18406	60.133	+	+		S	18	g5561	716	5	3	VPSINSPYVPNAGPYAPSTHQR	19480;19554
VQELNSEINDLK	17914	54.198					6	g4469	213	1	0	VQELNSEINDLK	18053	62.166	+	+		S	6	g4469	213	1	1	VQELNSEINDLK	18057	90.142	+	+		S	6	g4469	213	2	2													VQELNSEINDLK	18397
												KVQELNSEINDLK	15526	114.82	+	+		S	7	g4469	213	2	1	KVQELNSEINDLK	13743	113.63				S	7	g4469	213	1	0													KVQELNSEINDLK	15614
												VQELNEEINDLKITLNELTMEQK	28574	20.256				S	6	g4469	213	1	0
VQISEINK	11564	51.335	+	+		S	4	g8059	140	2	2	VQISEINK	11372	58.917	+	+		S	4	g8059	140	5	5	VQISEINK	10719	60.972	+	+		S	4	g8059	140	7	6	VQISEINK	12078	51.43	+	+		S	4	g8059	140	3	2	VQISEINK	10909
VSEEAIPESSSSSLTSELEK	20670	67.136	+	+		S	10	g8229	127	2	2	VSEEAIPESSSSSLTSELEK	20845	102.73	+	+		S	10	g8229	127	6	5																									VSEEAIPESSSSSLTSELEK	21132
VSEEAIPESSSSSLTSELEK	20670	67.136	+	+		S	12	g8229	129	2	1	VSEEAIPESSSSSLTSELEK	20845	102.73	+	+		S	12	g8229	129	6	4																									VSEEAIPESSSSSLTSELEK	21132
VSFSSPFSPTSPFTR	27346	65.395	+	+		S	4	g5894	123	2	2													VSFSSPFSPTSPFTR	27720	44.616	+	+		S	4	g5894	123	2	2													VSFSSPFSPTSPFTR	28383
VSLAVSCIPADKPLDGEVLK	23144	53.553					2	g1771	1453	2	0	VSLAVSCIPADKPLDGEVLK	22858	72.21					2	g1771	1453	9	0	VSLAVSCIPADKPLDGEVLK	23294	58.49					2	g1771	1453	6	0	VSLAVSCIPADKPLDGEVLK	23931	35.973	+	+		S	2	g1771	1453	4	1	VSLAVSCIPADKPLDGEVLK	23967
VSQVGEGTYGK	7764	45.368					2	g5339	181	1	0	VSQVGEGTYGK	7872	60.518	+	+		S	2	g5339	181	1	1													VSQVGEGTYGK	8492	50.353	+	+		S	2	g5339	181	1	1	VSQVGEGTYGK	7924
VTDSLGNEYR	10755	161.79	+	+		S	4	g2004	69	3	3	VTDSLGNEYR	10577	196.99	+	+		S	4	g2004	69	9	9	VTDSLGNEYR	11114	88.181	+	+		S	4	g2004	69	4	4	VTDSLGNEYR	11616	66.568	+	+		S	4	g2004	69	5	5	VTDSLGNEYR	10887
VTNSINVHLLDLENELIEQR	29148	47.062	+			R	20	g5062	134	8	8	VTNSINVHLLDLENELIEQR	29948	34.179	+			R	20	g5062	134	20	19	VTNSINVHLLDLENELIEQR	29717	40.725	+			R	20	g5062	134	16	12	VTNSINVHLLDLENELIEQR	30723	34.179	+			R	20	g5062	134	8	8	VTNSINVHLLDLENELIEQR	30602
VVLGVIGCPNLSENIVSNEEHSGVVGGLYSAVK	30211	40.254					12	g1438	162	1	0	VVLGVIGCPNLSENIVSNEEHSGVVGGLYSAVK	30176	51.566					12	g1438	162	1	0
VVSIGVSVDDLLADPTNTK	29326	140.08	+	+		S	7	g2244	713	7	3	VVSIGVSVDDLLADPTNTK	29431	142.85	+	+		S	7	g2244	713	22	16	VVSIGVSVDDLLADPTNTK	29212	130.07	+	+		S	7	g2244	713	22	12	VVSIGVSVDDLLADPTNTK	30607	144.27	+	+		S	7	g2244	713	15	7	VVSIGVSVDDLLADPTNTK	29546
VVVLFTDLSDLK	31258	108.67	+	+		S	9	g3036	512	1	1	VVVLFTDLSDLK	31317	108.67	+	+		S	9	g3036	512	3	3
VWYSAIIEK	24220	56.258	+	+		S	4	g3596	426	2	2	VWYSAIIEK	24031	56.434	+	+		S	4	g3596	426	4	4	VWYSAIIEK	24195	62.582	+	+		S	4	g3596	426	2	2	VWYSAIIEK	24518	57.859	+	+		S	4	g3596	426	2	2	VWYSAIIEK	25136
												LVLLGNLKVWYMAIIEKNENDYER	26946	35.421				S	12	g3596	426	1	0
VYQESQVSPPSR	9775	61.65					11	g2200	387	1	0	VYQESQVSPPSR	8576	67.726	+			S	11	g2200	387	5	2																									VYQESQVSPPSR	9976
VYSVNLLSLLK	32349	99.815	+	+		S	8	g2269	942	1	1	VYSVNLLSLLK	32577	136.57	+	+		S	8	g2269	942	7	7	VYSVNLLSLLK	32963	68.893	+	+		S	8	g2269	942	1	1	VYSVNLLSLLK	33989	79.974	+	+		S	8	g2269	942	2	2	VYSVNLLSLLK	33782
WIYHELFSETNGDAELDAVSSLFK	33252	109.08	+	+		S	20	g9188	73	1	1	WIYHELFSETNGDAELDAVSSLFK	33708	99.441	+	+		S	20	g9188	73	1	1	WIYHELFSETNGDAELDAVSSLFK	34037	109.75	+	+		S	20	g9188	73	1	1													WIYHELFSETNGDAELDAVSSLFK	34011
YALFADADGATSFPDVAK	27666	87.498	+	+		S	12	g10543	165	2	1	YALFADADGATSFPDVAK	27453	150.49	+	+		S	12	g10543	165	4	4
YASSTAELFSK	17740	77.379	+	+		S	4	g4903	334	1	1	YASSTAELFSK	17650	63.32	+	+		S	4	g4903	334	3	3	YASSTAELFSK	17425	74.841	+	+		S	4	g4903	334	2	2													YASSTAELFSK	18245
YAVGLQPSSK	12873	72.607	+	+		S	8	g3475	34	3	2	YAVGLQPSSK	12854	58.433	+	+		S	8	g3475	34	6	5	YAVGLQPSSK	12630	58.916					8	g3475	34	1	0	YAVGLQPSSK	13489	67.507	+	+		S	8	g3475	34	2	2	YAVGLQPSSK	12778
YDTIVIGSGLAGLTTTYQLSK	30568	170.49	+	+		S	20	g3422	37	5	5	YDTIVIGSGLAGLTTTYQLSK	30826	192.32	+	+		S	20	g3422	37	31	25	YDTIVIGSGLAGLTTTYQLSK	30922	105.46	+	+		S	20	g3422	37	18	15	YDTIVIGSGLAGLTTTYQLSK	32344	130.98	+	+		S	20	g3422	37	19	17	YDTIVIGSGLAGLTTTYQLSK	29549
YEALEIDWDSNSEALIYNDK	28862	94.728					10	g2622	119	2	0	YEALEIDWDSNSEALIYNDK	29040	131.53	+	+		S	10	g2622	119	10	3	YEALEIDWDSNSEALIYNDK	29664	71.879					10	g2622	119	1	0	YEALEIDWDSNSEALIYNDK	30607	133.14	+	+		S	10	g2622	119	5	2
YHSTQHSPVAAK	5217	37.968	+			S	7	g2875	85	1	1	YHSTQHSPVAAK	5203	26.412	+			S	7	g2875	85	1	1													YHSTQHSPVAAK	5287	31.348	+			S	7	g2875	85	3	2	YHSTQHSPVAAK	5245
YLDLSLQTPESLNPK	25405	68.355	+	+		S	11	g3901	175	6	4	YLDLSLQTPESLNPK	25665	105.46	+	+		S	11	g3901	175	9	6	YLDLSLQTPESLNPK	25495	113.63	+	+		S	11	g3901	175	11	10	YLDLSLQTPESLNPK	25532	66.595	+	+		S	11	g3901	175	5	4	YLDLSLQTPESLNPK	25790
YLISDDLSLASTVAR	27968	95.018	+	+		S	8	g679	27	1	1	YLISDDLSLASTVAR	28307	75.479	+	+		S	8	g679	27	3	3	YLISDDLSLASTVAR	24809	78.692	+	+		S	8	g679	27	1	1	YLISDDLSLASTVAR	29089	106.49	+	+		S	8	g679	27	2	2	YLISDDLSLASTVAR	25082
YLISDDLSLASTVAR	27968	95.018	+	+		S	11	g679	30	1	1	YLISDDLSLASTVAR	28307	75.479	+	+		S	11	g679	30	3	3	YLISDDLSLASTVAR	24809	78.692					11	g679	30	1	0	YLISDDLSLASTVAR	29089	106.49	+	+		S	11	g679	30	2	2	YLISDDLSLASTVAR	25082
YLISLLEK	26073	72.485	+	+		S	4	g863	71	1	1	YLISLLEK	26893	64.265	+	+		S	4	g863	71	3	3	YLISLLEK	25740	64.265	+	+		S	4	g863	71	2	2	YLISLLEK	27105	81.191	+	+		S	4	g863	71	1	1	YLISLLEK	25207
YLISLLEKDDVK	23355	77.662	+	+		S	4	g863	71	1	1	YLISLLEKDDVK	24039	88.056	+	+		S	4	g863	71	1	1
YPQKPIIINITLSNGHNLFQTATINGTILDNDK	28288	36.972					13	g1951	56	1	0	YPQKPIIINITLSNGHNLFQTATINGTILDNDK	28583	46.557					13	g1951	56	3	0	YPQKPIIINITLSNGHNLFQTATINGTILDNDK	28372	38.57					13	g1951	56	2	0													YPQKPIIINITLSNGHNLFQTATINGTILDNDK	28064
												YPQKPIIINITLSNGHNLFQTATINGTILDNDKWVNR	28458	48.388					13	g1951	56	1	0
YPSNLLIEPNNYINVYNK	27703	91.093					3	g3669	799	1	0	YPSNLLIEPNNYINVYNK	27714	166.24	+	+		S	3	g3669	799	3	1
YSEFQQLVSDLSR	31023	114.86	+	+		S	2	g199	35	1	1	YSEFQQLVSDLSR	30756	172.8	+	+		S	2	g199	35	1	1	YSEFQQLVSDLSR	30222	158.41	+	+		S	2	g199	35	2	2	YSEFQQLVSDLSR	31953	107.03	+	+		S	2	g199	35	2	2	YSEFQQLVSDLSR	31369
YSEFQQLVSDLSR	31023	114.86	+	+		S	9	g199	42	1	1	YSEFQQLVSDLSR	30756	172.8	+	+		S	9	g199	42	1	1	YSEFQQLVSDLSR	30222	158.41	+	+		S	9	g199	42	2	2	YSEFQQLVSDLSR	31953	107.03	+	+		S	9	g199	42	2	2	YSEFQQLVSDLSR	31369
YSNSINGYTSLNITK	19863	86.114	+	+		S	4	g654	321	7	7	YSNSINGYTSLNITK	20354	129.34	+	+		S	4	g654	321	15	14	YSNSINGYTSLNITK	19842	82.543	+	+		S	4	g654	321	15	14	YSNSINGYTSLNITK	20933	133.32	+	+		S	4	g654	321	10	8	YSNSINGYTSLNITK	20234
YTASQIENIEHFLSAIYLTNKK	32656	78.413	+	+		S	14	g549	279	1	1	YTASQIENIEHFLSAIYLTNKK	32740	60.765	+	+		S	14	g549	279	3	3	YTASQIENIEHFLSAIYLTNKK	32085	34.914	+	+		S	14	g549	279	2	2	YTASQIENIEHFLSAIYLTNKK	33886	52.483	+	+		S	14	g549	279	3	2	YTASQIENIEHFLSAIYLTNKK	32393
YTGGSDFSDLNLPTK	20211	52.928					8	g4999	109	1	0	YTGGSDFSDLNLPTK	20403	72.29	+	+		S	8	g4999	109	3	2	YTGGSDFSDLNLPTK	20247	43.084					8	g4999	109	1	0	YTGGSDFSDLNLPTK	22411	68.515	+	+		S	8	g4999	109	5	3	YTGGSDFSDLNLPTK	20814
YTNSILSK	12609	84.568	+	+		S	4	g4648	233	1	1	YTNSILSK	12339	101.41	+	+		S	4	g4648	233	9	8	YTNSILSK	12167	56.659	+	+		S	4	g4648	233	4	3	YTNSILSK	12931	108.7	+	+		S	4	g4648	233	9	8
YTPETIIDIPLDSK	28456	63.727	+	+		S	13	g1136	311	1	1	YTPETIIDIPLDSK	28471	77.593	+	+		S	13	g1136	311	3	3	YTPETIIDIPLDSK	28521	58.172					13	g1136	311	1	0	YTPETIIDIPLDSK	29121	42.809	+	+		S	13	g1136	311	1	1
YTQSGGVRPFGIATLIAGFDVR	32141	57.826	+	+		S	4	g3258	122	4	4	YTQSGGVRPFGIATLIAGFDVR	33649	116.94	+	+		S	4	g3258	122	9	8	YTQSGGVRPFGIATLIAGFDVR	32468	57.142	+	+		S	4	g3258	122	5	4	YTQSGGVRPFGIATLIAGFDVR	33587	97.5	+	+		S	4	g3258	122	6	4	YTQSGGVRPFGIATLIAGFDVR	31760
YTQSGGVRPFGIATLIAGFDVRDDVPK	31330	26.659				S	4	g3258	122	1	0	YTQSGGVRPFGIATLIAGFDVRDDVPK	32337	27.143	+			S	4	g3258	122	7	1	YTQSGGVRPFGIATLIAGFDVRDDVPK	31135	22.239				S	4	g3258	122	4	0	YTQSGGVRPFGIATLIAGFDVRDDVPK	30337	38.386	+			S	4	g3258	122	6	1	YTQSGGVRPFGIATLIAGFDVRDDVPK	30451
YVLFADADGATSFPDVAK	28413	89.013	+	+		S	12	g2238	165	1	1	YVLFADADGATSFPDVAK	28195	105.03	+	+		S	12	g2238	165	3	3	YVLFADADGATSFPDVAK	27529	89.013	+	+		S	12	g2238	165	1	1	YVLFADADGATSFPDVAK	29987	130.07	+	+		S	12	g2238	165	5	5	YVLFADADGATSFPDVAK	28459
																																																YVLFADADGATPFPDVAK	19821
YVSLLALQLSER	27980	121.83	+	+		S	3	g879	550	2	2	YVSLLALQLSER	28286	109.42	+	+		S	3	g879	550	6	6	YVSLLALQLSER	28311	43.419	+	+		S	3	g879	550	8	8	YVSLLALQLSER	29241	100.48	+	+		S	3	g879	550	3	3
												AANDLACLMFGVLK	12225	41.54	+	+		L	13	g603	466	2	2	AANDLACLMFGVLK	12120	50.284	+	+		L	13	g603	466	1	1
												ADSGLESEWQVSR	18928	105.46	+	+		S	7	g2405	82	1	1																									ADSGLESEWQVSR	19142
												AEQQSIEELQSQR	12956	90.653	+	+		S	11	g2217	189	3	2	AEQQSIEELQSQR	12285	87.363	+	+		S	11	g2217	189	2	2	AEQQSIEELQSQR	13361;13401	101.95	+	+		S	11	g2217	189	1	1	AEQQSIEELQSQR	13201
												AIFETSVELK	21710	65.305	+	+		S	6	g2222	247	1	1
												ALHSQSPNAK	10309	67.169	+	+		A	9	g3129	927	2	2													ALHSQSPNAK	10027	43.808	+	+		A	9	g3129	927	2	2
												ALIAQGISTTIGVLPNIVSAYPK	33442	72.145	+	+		S	19	g4262	201	4	2	ALIAQGISTTIGVLPNIVSAYPK	33418	27.127	+	+		S	19	g4262	201	8	2
												ALLSHSAQGGK	6335	19.627	+	+		S	6	g4814	325	1	1
												AQDTDTDQGQSAENYSDEKVEAGDNQEPR	9957	28.776					11	g6992	1513	3	0	AQDTDTDQGQSAENYSDEKVEAGDNQEPR	10067	15.61					11	g6992	1513	1	0	AQDTDTDQGQSAENYSDEKVEAGDNQEPR	10683	16.601					11	g6992	1513	1	0
												AQNIFSPEEYAK	19645	70.977	+	+		S	6	g1044	176	1	1
												ATANQISLYEPISSLLDSTR	31640	94.532					18	g5113	421	4	0													ATANQISLYEPISSLLDSTR	33187	44.807					18	g5113	421	1	0
												AVALYSAAQSADALVDFPLDTASK	31843	113.59	+	+		S	23	g5360	405	2	1	AVALYSAAQSADALVDFPLDTASK	30507	26.005					23	g5360	405	1	0
												AVFSEAQNYLQQYVLTTDSFTAAR	32185	63.979	+			S	4	g550	95	3	2
												AVYQSNQNYSGTK	7811	73.499	+	+		S	5	g6091	406	2	2																									AVYQSNQNYSGTK	8213
												CGYGELSLPENEPGSSIMPGK	22118	42.789					16	g4292	316	2	0																									CGYGELSLPENEPGSSIMPGK	22412
												CLCADESYWSELASCDCSSYDSNVSAQDLR	23705	35.66					14	g9037	65	4	0
												CLCADESYWSELATCDCSSYDSNVSAQDLR	23749;23779	43.554					14	g9037	65	2	0
												CLCADESYWSELASCDCSSYDSNVSAQELR	24894	63.323					14	g11711	65	2	0													CLCADESYWSELASCDCSSYDSNVSAQELR	28018	119.85					14	g11711	65	2	0
												CLCADESYWSELATCDCSSYDSNVSAQELR	26689	86.953					14	g11711	65	1	0
												CSECFSIVQDFLHDR	30137	62.861	+	+		S	6	g8722	21	2	1																									CSECFSIVQDFLHDR	28314
												DGKILFAGLDVFENEPK	20061	52.344					1	g615	297	2	0	DGKILFAGLDVFENEPK	19366	41.54					1	g615	297	1	0	DGKILFAGLDVFENEPK	24890	42.095					1	g615	297	1	0
												DGTYLAVAYDTDSNSR	19460	36.847					15	g7997	337	1	0
												DKSETLLK	8891	84.498	+	+		S	3	g4266	258	2	2													DKSETLLK	9230	87.251	+	+		S	3	g4266	258	1	1	DKSETLLK	9282
												DLGADHTLDYNDADVVSK	17821	89.468	+	+		S	17	g3524	217	2	2																									DLGADHTLDYNDADVVSK	17828
												DLNLLMHQLEDMGVEIVGTK	29637	30.094					6	g1405	1039	2	0	DLNLLMHQLEDMGVEIVGTK	29705	35.389					6	g1405	1039	2	0
												DLNLLNHQLEDMGVEIVGTK	29442	43.12					6	g1405	1039	2	0													DLNLLNHQLEDMGVEIVGTK	30417	58.997					6	g1405	1039	2	0
												DLNLLSHQLEDMGVEIVGTK	27554	43.12					6	g1405	1039	1	0	DLNLLSHQLEDMGVEIVGTK	28376	56.055					6	g1405	1039	1	0	DLNLLSHQLEDMGVEIVGTK	28908	40.81					6	g1405	1039	2	0
												DNMVSQGDEK	16239	41.429					3	g1913	50	1	0	DNMVSQGDEK	14512	47.082					3	g1913	50	1	0
												DPFEAITPIDHSEPTEQPFTR	25086	45.707	+	+		S	12	g752	453	1	1
												DQSDQFYDAPESFLQTHLGK	25994	65.784	+	+		S	12	g711	420	1	1
												DSDLISLLNHVTTR	28552	67.022					2	g1948	1627	1	0	DSDLISLLNHVTTR	29365	68.44					2	g1948	1627	1	0	DSDLISLLNHVTTR	30163	84.566					2	g1948	1627	2	0
												DSESGKVEEEGQLEVLK	16866	58.688					2	g5405	28	1	0
												DSFENVIFSICR	31931	128.03	+	+		S	9	g663	116	1	1
												DSTFILNAK	19419	114.6					2	g5156	373	3	0	DSTFILNAK	19246	48.561					2	g5156	373	3	0	DSTFILNAK	20797	89.55					2	g5156	373	4	0	DSTFILNAK	19609
												DSVMTSDGFQDYK	14104	56.359	+	+		S	6	g5428	535	1	1													DSVMTSDGFQDYK	15211	94.363	+	+		S	6	g5428	535	2	2	DSVMTSDGFQDYK	14882
												DVKSSSSAPPAAAPPTGTSTSK	16030	21.616					7	g5561	504	3	0
												SSSSAPPAAAPPTGTSTSK	8245	29.912					4	g5561	504	1	0	SSSSAPPAAAPPTGTSTSK	8073	51.939					4	g5561	504	2	0	SSSSAPPAAAPPTGTSTSK	8978	43.813					4	g5561	504	3	0
												DVYSILTSK	23797	59.35	+	+		S	4	g3951	288	2	2	DVYSILTSK	23818	49.536	+	+		S	4	g3951	288	1	1	DVYSILTSK	25034	69.812	+	+		S	4	g3951	288	2	2
												DYCYISEDYQQEIK	21060	75.695					6	g5284	257	1	0	DYCYISEDYQQEIK	19485	73.951	+	+		S	6	g5284	257	1	1
												DYIEALPEDMREEVFANYVR	25890	47.204				S	17	g949	2359	1	0
												EEVFASYVR	16419	60.59	+	+		S	6	g949	2359	1	1																									EEVFASYVR	19113
												EDLQQNNDKQNSQQDIK	6032	27.85					12	g10688	103	2	0																									EDLQQNNDKQNSQQDIK	6492
												EDQFNETHSFCQK	11330	32.068	+	+		S	9	g1541	254	2	2													EDQFNETHSFCQK	11863	28.433	+	+		S	9	g1541	254	1	1
												EEEVPLASTEEQEETPSIVVNEEATSSLNLDEK	26015	33.544					8	g11231	780	1	0
												EESENLFNEK	14778	106.42	+	+		S	3	g4915	148	1	1													EESENLFNEK	15737	93.267	+	+		S	3	g4915	148	2	2
												EEYDEFDILEK	6944	24.291					6	g3580	275	1	0	EEYDEFDILEK	6536	24.291					6	g3580	275	1	0													EEYDEFDILEK	7184
												EEYDERDILEK	19681	22.917					6	g3580	275	1	0
												EFIDNIGSDFAGQFFK	32871	62.408					8	g505	551	1	0
												EFISSALVQQSAAAAQIATQAGGANNLGNR	29793	101.59					5	g5217	358	2	0
												EHQSDYSDASSKPPSLPSR	10394	25.508					10	g3196	346	1	0
												EHQSDYSDASSKPPSLPSR	10394	25.508					11	g3196	347	1	0
												EIDNQPFDYQSIYEKPQK	20718	72.819	+	+		S	11	g8948	588	2	2													EIDNQPFDYQSIYEKPQK	21349	62.475	+	+		S	11	g8948	588	1	1
												EIESNEQLEK	8483	107.69	+	+		S	4	g3386	591	4	4													EIESNEQLEK	9548	46.129	+	+		S	4	g3386	591	3	2
												EIFSGQSK	9306	71.342	+			S	4	g1274	220	3	3													EIFSGQSK	10329	76.774	+	+		S	4	g1274	220	2	2	EIFSGQSK	9465
												EINDEDSSSNYYR	10769	107.83	+	+		S	8	g4920	345	1	1																									EINDEDSSSNYYR	11362
												EINDEDSSSNYYR	10769	107.83	+	+		S	9	g4920	346	1	1																									EINDEDSSSNYYR	11362
												ELEKLIELSR	8808	28.958					1	g2216	82	1	0
												ELSDSQTTHLHEVTSFLETNFHK	23468	21.011					3	g3909	550	1	0																									ELSDSQTTHLHEVTSFLETNFHK	24235
												ENGATYLSWNDIQFLPDAMK	26877	41.401					4	g712	442	1	0
												EQNEYDSEVSSVASIVK	23806	88.092	+	+		S	14	g1105	325	1	1																									EQNEYDSEVSSVASIVK	24010
												ESGSDENYDLADGTMGCGR	12597	52.265					2	g7601	344	2	0	ESGSDENYDLADGTMGCGR	11392	42.789					2	g7601	344	1	0	ESGSDENYDLADGTMGCGR	12126	41.644					2	g7601	344	1	0
												ESLNYCLQNHFK	17015	26.659					2	g6089	84	1	0													ESLNYCLQNHFK	17748	53.237					2	g6089	84	1	0
												ESNIGSLCQLTTLLQK	30218	94.191					2	g6371	427	1	0													ESNIGSLCQLTTLLQK	31236	105.65					2	g6371	427	1	0	ESNIGSLCQLTTLLQK	31497
												ESPPIISENVPSSLPK	22367	92.856					2	g9450	333	3	0	ESPPIISENVPSSLPK	22806	87.18					2	g9450	333	2	0	ESPPIISENVPSSLPK	23793	45.257					2	g9450	333	3	0
												ESPPIISENVPSSLPK	22367	92.856	+	+		S	7	g9450	338	3	3	ESPPIISENVPSSLPK	22806	87.18	+	+		S	7	g9450	338	2	2	ESPPIISENVPSSLPK	23793	45.257					7	g9450	338	3	0
												ETLQTYQQSIR	12150	89.247	+	+		S	9	g4550	41	2	1													ETLQTYQQSIR	13599	94.692					9	g4550	41	2	0
												ETVPISDQEAFATVTR	22568	47.712					6	g8021	420	1	0	ETVPISDQEAFATVTR	20634	59.898	+	+		S	6	g8021	420	1	1	ETVPISDQEAFATVTR	22424	72.496	+	+		S	6	g8021	420	2	1	ETVPISDQEAFATVTR	22566
												EVLHIYGINSVTIQPEFSNSK	22892	53.585	+	+		S	18	g235	467	6	5	EVLHIYGINSVTIQPEFSNSK	26962	27.32					18	g235	467	1	0	EVLHIYGINSVTIQPEFSNSK	27661	102.92	+	+		S	18	g235	467	1	1
												EVPNYDLSAQAK	14519	91.636	+	+		S	8	g56	231	2	2	EVPNYDLSAQAK	14028	103.26	+	+		S	8	g56	231	4	4	EVPNYDLSAQAK	15283	82.261	+	+		S	8	g56	231	2	2	EVPNYDLSAQAK	15008
												FADELVQDQPTGTSSSK	14423	57.019					14	g897	340	2	0
												FADELVQDQPTGTSSSK	14423	57.019					15	g897	341	2	0
												FAQSESFDNHLNVDPNNTER	16635	15.725					4	g2705	108	2	0													FAQSESFDNHLNVDPNNTER	17744	36.744	+			S	4	g2705	108	2	1	FAQSESFDNHLNVDPNNTER	17417
												FDGWESAHGNAGTDSPQSHR	10003	47.082					6	g3464	569	3	0	FDGWESAHGNAGTDSPQSHR	9689	28.891					6	g3464	569	4	0	FDGWESAHGNAGTDSPQSHR	10856	41.53					6	g3464	569	6	0	FDGWESAHGNAGTDSPQSHR	9853
												FENIEQLSSNEISK	20995	84.718	+	+		S	8	g3215	311	1	1
												FGASGTEFASSDVSK	14947	96.745	+	+		S	10	g2814	1362	2	2	FGASGTEFASSDVSK	15215	75.088	+	+		S	10	g2814	1362	2	2	FGASGTEFASSDVSK	15818	119.39	+	+		S	10	g2814	1362	1	1	FGASGTEFASSDVSK	15861
												FGFDPATVAK	13917	21.372					5	g11581	259	1	0																									FGFDPATVAK	14541
												FHHSLTSGVDNILFADSANK	21842;21870	121.51	+	+		S	4	g4369	546	2	2													FHHSLTSGVDNILFADSANK	22440	69.024	+	+		S	4	g4369	546	1	1
																																				KFHHSLTSGVDNILFADSANK	24742	11.249				S	5	g4369	546	1	0
												FIEGKPAGSK	20431	64.567					7	g9877	1353	1	0													FIEGKPAGSK	21687	75.189					7	g9877	1353	2	0	FIEGKPAGSK	19894
												FINSEGEVEVTLSGDQELPFLDEGK	31537	69.693	+	+		S	13	g5434	167	3	3	FINSEGEVEVTLSGDQELPFLDEGK	29562	33.596					13	g5434	167	2	0	FINSEGEVEVTLSGDQELPFLDEGK	31998	47.105	+			S	13	g5434	167	1	1	FINSEGEVEVTLSGDQELPFLDEGK	30894
												FLEESEALQR	16308	105.78	+	+		S	5	g333	287	2	2	FLEESEALQR	15843	105.78	+	+		S	5	g333	287	2	2	FLEESEALQR	16641	99.802	+	+		S	5	g333	287	1	1	FLEESEALQR	15489
												FLGFDSIK	25545	66.073	+	+		S	6	g5555	90	1	1
												FLGIITQAIQSK	23780	78.939	+	+		S	11	g3098	516	2	2													FLGIITQAIQSK	25596	85.533	+	+		S	11	g3098	516	1	1
												FLGTLTGNEVPSDR	20487	136.48					12	g3394	744	1	0													FLGTLTGNEVPSDR	21542	166.55					12	g3394	744	2	0	FLGTLTGNEVPSDR	21147
												FLQDESAASTR	10629	51.436	+	+		S	9	g458	38	10	5	FLQDESAASTR	10463	82.287	+	+		S	9	g458	38	3	1	FLQDESAASTR	10460;10472	84.213	+	+		S	9	g458	38	6	4	FLQDESAASTR	10920
												FLQQQSVVTIWLYEQTQSR	28366;28388	60.564					5	g11596	23	2	0	FLQQQSVVTIWLYEQTQSR	26842;26864	58.577					5	g11596	23	1	0
												FNCIAPGAIGGTEGMSR	17914	44.616					16	g6285	212	1	0
												FNLTGLNSEVSK	21657	84.882	+	+		S	8	g6261	49	2	2	FNLTGLNSEVSK	20675	75.566	+	+		S	8	g6261	49	3	3													FNLTGLNSEVSK	21510
												FNQAVSDFNFYQDSNPTEVK	21252	29.689					14	g6676	3319	1	0
												FPQQSQQSNISSVANK	11908	38.875					5	g5978	505	2	0
												FQDNSTATSGGSK	16159	45.161					1	g5941	259	1	0
												FSDQPGSIFSPR	21565	112.13	+	+		S	7	g4205	282	2	2													FSDQPGSIFSPR	22694	72.096					7	g4205	282	2	0	FSDQPGSIFSPR	22388
												FSDTQQSISSNCR	9162	67.726	+	+		S	7	g7280	644	2	2	FSDTQQSISSNCR	9090	56.359	+	+		S	7	g7280	644	1	1
												FSINPLNFISVEK	32885	69.451					10	g7865	192	4	0													FSINPLNFISVEK	33845	84.687					10	g7865	192	4	0
												FTFDFFTSNFKPADVDIIR	29419	52.298					8	g626	1319	1	0
												FTNFSMSPK	11492	46.447	+	+		S	5	g3203	1057	2	2
												FVEYGASQHDTESENGK	9012;9034	28.549					13	g170	152	2	0													FVEYGASQHDTESENGK	9394	30.974					13	g170	152	1	0	FVEYGASQHDTESENGK	9286
												FVEYGTSQHDIESENGK	11956	41.412	+	+		S	13	g7677	152	2	1
												FVVVAGASFNDLSYQIAR	29044	133.71	+	+		S	8	g1144	388	1	1													FVVVAGASFNDLSYQIAR	30598	120.87	+	+		S	8	g1144	388	1	1
												GDTDADFYDLSQR	19625	45.661	+	+		S	11	g854	514	2	1													GDTDADFYDLSQR	20656	49.777					11	g854	514	1	0	GDTDADFYDLSQR	20627
												GESLSMVMDR	9756	57.859	+	+		S	5	g2734	155	2	2													GESLSMVMDR	10222	54.066	+	+		S	5	g2734	155	3	3	GESLSMVMDR	9292
												GESQLESLK	13078	45.335					1	g7600	291	1	0
												GFDISEPFINK	25796	84.083	+	+		S	5	g2641	88	2	2
												GFETASHNLASFGGSGGQFAVSLAK	24072	16.712					6	g7464	491	3	0													GFETASHNLASFGGSGGQFAVSLAK	25562	42.347					6	g7464	491	3	0
												GGYLDSVYYDR	15691	54.608	+	+		S	6	g3101	186	2	2
												GHGSTDLSFETGYGQQQHQHHR	8983	25.916					4	g4077	639	4	0	GHGSTDLSFETGYGQQQHQHHR	9060	57.366					4	g4077	639	2	0	GHGSTDLSFETGYGQQQHQHHR	10061;10102	58.024					4	g4077	639	2	0	GHGSTDLSFETGYGQQQHQHHR	9472
												GIDFSSGSSFR	19166	73.985	+	+		S	5	g4845	191	2	2	GIDFSSGSSFR	18660	44.203	+	+		S	5	g4845	191	7	7
												GIGFVPSVKPVVPQNQLVSK	20506	22.01					7	g11076	161	4	0													GIGFVPSVKPVVPQNQLVSK	22913	19.587					7	g11076	161	4	0
												GIGFVPSVKPVVPQNQLVTK	20571	24.714					7	g6132	161	4	0
												GIIASWPYDSNISR	25106	40.154					10	g3259	254	3	0	GIIASWPYDSNISR	24452	108.47	+	+		S	10	g3259	254	3	2
												GIKFTFMVVGEEGTGK	18486	25.59					12	g5762	44	1	0
												GISDSLVSVR	18592	74.464	+	+		S	3	g8284	16	3	3	GISDSLVSVR	18179	62.582	+	+		S	3	g8284	16	1	1	GISDSLVSVR	19299	44.82	+	+		S	3	g8284	16	3	3	GISDSLVSVR	18508
												GKVPEHITLPSEK	10571	21.942				S	11	g6005	799	2	0
												VPEHITLPSEK	12081	17.211	+	+		S	9	g6005	799	4	2													VPEHITLPSEK	13178	22.578	+	+		S	9	g6005	799	1	1
												GLGTLVPNEPTK	22173	39.305					8	g2023	404	1	0
												GLSASSTIDLSK	16568	63.624	+	+		S	3	g178	461	2	2													GLSASSTIDLSK	17119	83.438	+	+		S	3	g178	461	1	1	GLSASSTIDLSK	15564
												GLSTQLDAIPQVFQESDFR	30800	77.185	+	+		S	16	g330	248	5	2	GLSTQLDAIPQVFQESDFR	31231	38.366					16	g330	248	3	0	GLSTQLDAIPQVFQESDFR	32270	57.159	+	+		S	16	g330	248	3	3	GLSTQLDAIPQVFQESDFR	32124
												GNAESSLPYLK	18464	72.643	+	+		S	5	g4529	804	5	5	GNAESSLPYLK	18549	71.614	+	+		S	5	g4529	804	1	1	GNAESSLPYLK	19716	63.184	+	+		S	5	g4529	804	1	1
												GSPGFTDTISVSLNNPSR	23569	49.298					2	g5004	289	2	0	GSPGFTDTISVSLNNPSR	22338	69.108					2	g5004	289	2	0	GSPGFTDTISVSLNNPSR	23549	58.32					2	g5004	289	1	0	GSPGFTDTISVSLNNPSR	23292
												GSPGFTDTISVSLNNPSR	23569	49.298	+	+		S	12	g5004	299	2	1	GSPGFTDTISVSLNNPSR	22338	69.108	+	+		S	12	g5004	299	2	2	GSPGFTDTISVSLNNPSR	23549	58.32	+	+		S	12	g5004	299	1	1	GSPGFTDTISVSLNNPSR	23292
												GSSHPNIVNFIDSYLLK	31959	63.337					3	g2205	1004	5	0	GSSHPNIVNFIDSYLLK	31309	32.366					3	g2205	1004	1	0	GSSHPNIVNFIDSYLLK	33162	46.543					3	g2205	1004	1	0	GSSHPNIVNFIDSYLLK	33357
												GSTGGGSGGDGVNGNAIK	7934	16.123	+			K	18	g5704	258	1	1
																																				GSTGGGSGGDGVNGNAISILK	20311	35.35					18	g5704	258	1	0
												GTSTGLHHDHADNLYILVSGK	18047	44.729	+	+		S	19	g363	301	1	1	GTSTGLHHDHADNLYILVSGK	17690	54.271	+	+		S	19	g363	301	3	3	GTSTGLHHDHADNLYILVSGK	17721	15.506	+	+		S	19	g363	301	1	1	GTSTGLHHDHADNLYILVSGK	16749
												GVSSSWIEQLEK	24942	46.844	+	+		S	4	g1144	765	1	1
												HDVMAHVHVFGETCPYAAGIIHLGATSCFVTDNADLIFLR	17226	1.1381					16	g507	97	1	0
												HFQNPPGQPSLLENPQAEAELVDQGAEQPK	21113	70.213					10	g9522	257	2	0													HFQNPPGQPSLLENPQAEAELVDQGAEQPK	24414	106.28					10	g9522	257	3	0
												HLQVAFSGLVQNTADSLGR	25545	101.92	+	+		S	16	g5484	436	2	1	HLQVAFSGLVQNTADSLGR	25967	160.31	+	+		S	16	g5484	436	2	1
												HLSLEKDLK	19158	31.952	+			L	4	g6403	301	1	1													HLSLEKDLK	18573	28.945	+			L	4	g6403	301	1	1	HLSLEKDLK	19550
												HQSSSSNLASPVEEK	8077	32.498					4	g5241	507	5	0	HQSSSSNLASPVEEK	8137	71.98					4	g5241	507	3	0	HQSSSSNLASPVEEK	9051	79.346	+	+		S	4	g5241	507	3	1
																																																HQSPSSNLASPVEEK	9333
												HQTTHQGLFGSTR	8304	33.787					11	g7559	331	2	0	HQTTHQGLFGSTR	8091	91.62					11	g7559	331	2	0
												HSLDNALSLK	14300	89.679	+	+		S	8	g4767	812	3	3													HSLDNALSLK	15162	120.45	+	+		S	8	g4767	812	3	3	HSLDNALSLK	14808
												HTYSFGNPDILPMFAFGDGVVPGR	30636	43.176				S	7	g5368	146	2	0
												HTYSFGSPDILPMFAFGDGVVPGR	30209;30223	87.319	+	+		S	7	g5368	146	5	2																									HTYSFGSPDILPMFAFGDGVVPGR	30910
												HVLSIITTTESPALLR	24034	68.536	+	+		S	4	g1316	482	4	3													HVLSIITTTESPALLR	25623	29.099	+	+		S	4	g1316	482	2	2	HVLSIITTTESPALLR	25260
												HVSYLTEESGLSSIIR	23361	100.56					13	g1415	387	1	0
												IAFSSVDHSINYEPGIVLTQNYSTHYK	23634	61.602					4	g6471	1001	4	0													IAFSSVDHSINYEPGIVLTQNYSTHYK	25074	58.812					4	g6471	1001	3	0
												IALANSNK	7761	62.464	+	+		S	6	g4804	528	1	1													IALANSNK	7927	52.716	+	+		S	6	g4804	528	3	3
												IAQAQAQASLSSSQR	9184	73.848	+	+		S	9	g5894	265	5	3	IAQAQAQASLSSSQR	9113	84.718	+	+		S	9	g5894	265	8	3	IAQAQAQASLSSSQR	10190	84.289	+	+		S	9	g5894	265	3	1	IAQAQAQASLSSSQR	9951
												IDAPDVVSNSPR	14272	103.22	+	+		S	10	g1044	955	1	1													IDAPDVVSNSPR	15597	112.13	+	+		S	10	g1044	955	1	1
												IDINDEENIKYWYIK	34025	27.029					12	g3528	79	1	0													IDINDEENIKYWYIK	35046	24.558					12	g3528	79	1	0
												IEALEKVTYEDVYQHFTQNIWQK	27583	19.897	+			K	23	g3643	715	1	1
												IEETNNVEEGVSPLTVEESKPAAPVEPQVPGDEGLTEVQR	23301;23318	82.789					19	g1340	855	4	0
												IEQIDSNTVEITEIPVK	23423	55.452					6	g527	954	3	0	IEQIDSNTVEITEIPVK	22580	38.634					6	g527	954	1	0													IEQIDSNTVEITEIPVK	24531;24594
												IESVPTDEIDTK	14848	89.548	+	+		S	3	g5576	365	6	6	IESVPTDEIDTK	14891	65.5	+	+		S	3	g5576	365	3	3
												IFLNSNK	11756	85.265	+	+		S	5	g7949	105	1	1													IFLNSNK	12888	119.57	+	+		S	5	g7949	105	3	3	IFLNSNK	11750
												IGSGFDVATAIYGSIVYR	33748	19.791	+	+		S	14	g4871	204	2	2	IGSGFDVATAIYGSIVYR	31902	28.869	+	+		S	14	g4871	204	1	1
												IHYVHSNVQDILNCLLGCNDADASSALK	30753	76.777					6	g8144	126	1	0																									IHYVHSNVQDILNCLLGCNDADASSALK	31274
												IIAYNWMTQFMSIDSHNGNNNK	16835	11.788					7	g2936	91	1	0													IIAYNWMTQFMSIDSHNGNNNK	17681	11.788					7	g2936	91	2	0
												IIQKPYQLFHYYFLSEK	26315	35.64					15	g2200	23	1	0
												IISESLINLYNQSIK	28611	164.9	+	+		S	13	g715	703	3	2	IISESLINLYNQSIK	27292	117.98	+	+		S	13	g715	703	1	1	IISESLINLYNQSIK	30175	191.52	+	+		S	13	g715	703	2	2	IISESLINLYNQSIK	29870
												IIVYLQGGPGFPCPVPTSNSGK	26049	54.834	+	+		S	20	g624	87	5	4													IIVYLQGGPGFPCPVPTSNSGK	26717	26.462					20	g624	87	1	0
												IKDDQTTTSSVTNQK	5815	57.328	+	+		S	9	g5263	137	1	1													IKDDQTTTSSVTNQK	6355	41.967	+	+		S	9	g5263	137	4	4	IKDDQTTTSSVTNQK	6225
												IKWPSVLGTFSLK	29823	53.754					5	g8809	464	2	0
												ILGLQIGTPSEK	20456	56.563					10	g7859	38	3	0	ILGLQIGTPSEK	21391	107.79					10	g7859	38	2	0	ILGLQIGTPSEK	22784	121.5	+	+		S	10	g7859	38	2	2	ILGLQIGTPSEK	20518
												ILMGTILR	24109	58.167					3	g2187	12	1	0
												ILSLLYAFPK	31147	61.962	+			S	3	g1267	851	2	2	ILSLLYAFPK	31585	69.825	+	+		S	3	g1267	851	2	2	ILSLLYAFPK	32628	73.26	+	+		S	3	g1267	851	2	2
												ILTGSCVGLDPSTDNSHFTDLLHLIR	30514	23.209	+	+		S	16	g6107	830	2	1
												INSILTSVIQSYIDKR	31860	95.428	+	+		S	11	g6652	730	3	2													INSILTSVIQSYIDKR	33250	90.561	+	+		S	11	g6652	730	2	2	INSILTSVIQSYIDKR	33172
												INSIPSSNYR	11694	65.305	+	+		S	6	g5160	248	2	1
												INSIPSSNYRPK	10689	34.685	+	+		S	6	g5160	248	10	10	INSIPSSNYRPK	10339	58.476	+	+		S	6	g5160	248	4	4	INSIPSSNYRPK	11549	106.29	+	+		S	6	g5160	248	6	6	INSIPSSNYRPK	11390
												INSIPSSNYR	11694	65.305				S	7	g5160	249	2	0
												INSIPSSNYRPK	10689	34.685	+	+		S	7	g5160	249	10	7	INSIPSSNYRPK	10339	58.476	+	+		S	7	g5160	249	4	2	INSIPSSNYRPK	11549	106.29	+	+		S	7	g5160	249	6	5	INSIPSSNYRPK	11390
												IPTSESILPPSNLTDIESFDQNHEVSPK	27013	46.307					4	g3207	43	2	0
												IQSPYLDESQFHIK	21048	85.837	+	+		S	3	g1105	74	4	3													IQSPYLDESQFHIK	21684	46.276	+	+		S	3	g1105	74	3	3	IQSPYLDESQFHIK	21408
												ISDNTSIGGLSSSSSVIENVASK	19976	29.733					11	g3237	72	3	0													ISDNTSIGGLSSSSSVIENVASK	21697	36.022					11	g3237	72	1	0
												ISDNTSIGGLSSSSSVIENVASK	19976	29.733					14	g3237	75	3	0													ISDNTSIGGLSSSSSVIENVASK	21697	36.022					14	g3237	75	1	0
												ISLNIIDTPNFANSINCDDDFK	31275;31309	156.17	+	+		S	14	g1487	95	3	3
												ISSLELENK	14094	100.02	+	+		S	2	g8229	175	5	5	ISSLELENK	13884	78.516	+	+		S	2	g8229	175	3	3	ISSLELENK	14710	175.38	+	+		S	2	g8229	175	2	2	ISSLELENK	14614
												ISSNGQQVTCVVQENAANDPNNQWEIVPTSEGANK	22630	19.118					30	g1533	389	1	0
												ISSVDAEVIDNPLLK	27144	55.452					3	g5596	384	1	0	ISSVDAEVIDNPLLK	26836	52.928					3	g5596	384	1	0	ISSVDAEVIDNPLLK	26412	56.225					3	g5596	384	1	0	ISSVDAEVIDNPLLK	27203
												ISVIDISGTIFR	31407	262.63	+	+		S	2	g4037	105	10	10	ISVIDISGTIFR	30650	51.092	+	+		S	2	g4037	105	2	2	ISVIDISGTIFR	31979	107.95	+	+		S	2	g4037	105	10	10	ISVIDISGTIFR	28863
												ITDFGFCAQINEINSK	24724	39.73					15	g2205	1100	1	0
												ITEILESSSSFLDNSETK	23624	41.242					10	g233	99	2	0
												IVGFDGPAREDIPK	14476	35.737					5	g2678	182	1	0
												IVLPSQVVSHQSLFSNK	20089	16.123					5	g3549	728	4	0													IVLPSQVVSHQSLFSNK	22022	30.974					5	g3549	728	4	0
												IVSIQNSSFDPLNNLIK	30619	151.26	+	+		S	3	g9563	991	2	2																									IVSIQNSSFDPLNNLIK	31609
												IVYEFISQNVPSSK	23141	77.674	+	+		S	12	g2340	233	1	1																									IVYEFISQNVPSSK	23520
																																																IVYEFISQNVPSSKK	17187
												IWDFFDSIPER	31972	79.974	+	+		S	7	g4814	386	2	2	IWDFFDSIPER	30620	43.651					7	g4814	386	1	0
												IYGELLDPNMENEVR	21093	42.718					10	g5360	127	1	0
												IYGELLDPNSENEVR	21145	61.344					10	g5360	127	1	0
												IYYELSNQHLYLDELEFNKPEVQK	25606	39.767					6	g1857	62	5	0	IYYELSNQHLYLDELEFNKPEVQK	26059	33.024					6	g1857	62	1	0	IYYELSNQHLYLDELEFNKPEVQK	27013	57.61					6	g1857	62	2	0	IYYELSNQHLYLDELEFNKPEVQK	26742
												KDDTITTTTQEESSSHNSSGSINR	7627	32.952					13	g944	199	4	0	KDDTITTTTQEESSSHNSSGSINR	7465	14.064	+			S	13	g944	199	3	1	KDDTITTTTQEESSSHNSSGSINR	8348	50.426	+	+		S	13	g944	199	3	1	KDDTITTTTQEESSSHNSSGSINR	8120
												KFQRQLMTMSQK	25482	48.64					7	g11504	282	2	0
												KFQRQLMTMSQK	25482	48.64					9	g11504	284	2	0
												KGDSAQLGLNIPLSDFYNGK	27948	70.02	+	+		S	14	g1468	144	1	1																									KGDSAQLGLNIPLSDFYNGK	27915
												KLEAVLPSK	12187	85.733	+	+		S	8	g1609	174	4	4	KLEAVLPSK	12116	73.985	+	+		S	8	g1609	174	2	2													KLEAVLPSK	12717
												KLTIGEQEFSVPSLVLK	27559	66.12	+	+		S	10	g330	824	3	2													KLTIGEQEFSVPSLVLK	29068	61.87	+	+		S	10	g330	824	2	2	KLTIGEQEFSVPSLVLK	28716
												LTIGEQEFSVPSLVLK	30846	66.023	+	+		S	9	g330	824	2	2	LTIGEQEFSVPSLVLK	31248	40.767	+	+		S	9	g330	824	1	1
												KLYPDYYSIIK	21435	71.03	+	+		S	8	g2720	1236	1	1	KLYPDYYSIIK	20300	52.579	+	+		S	8	g2720	1236	1	1													KLYPDYYSIIK	22226
												LYPDYYSIIK	24359	60.019	+	+		S	7	g2720	1236	2	2													LYPDYYSIIK	25938	50.805	+	+		S	7	g2720	1236	2	1	LYPDYYSIIK	25622
												KMLLLETNER	23466	59.8					5	g2162	161	3	0	KMLLLETNER	23896	73.26					5	g2162	161	10	0	KMLLLETNER	21434	48.796					5	g2162	161	5	0	KMLLLETNER	22244
												KNIQFSNNELALEELK	27526	28.58					2	g6969	98	7	0																									KNIQFSNNELALEELK	29485
												KPLIIVATSSPYDFFYNK	28817	38.057					9	g3586	527	1	0													KPLIIVATSSPYDFFYNK	30374	41.348					9	g3586	527	2	0
												KSSSLSVSSPSSR	18804	19.058					2	g983	425	1	0
												KSSSLSVSSPSSR	18804	19.058					3	g983	426	1	0
												KSSSLSVSSPSSR	18804	19.058					4	g983	427	1	0
												KSSSLSVSSPSSR	18804	19.058					6	g983	429	1	0
												KSSSLSVSSPSSR	18804	19.058					8	g983	431	1	0
												KSSSLSVSSPSSR	18804	19.058					9	g983	432	1	0
												KSSSLSVSSPSSR	18804	19.058					11	g983	434	1	0
												KSSSLSVSSPSSR	18804	19.058					12	g983	435	1	0
												LAFDELDSSQTTATATTPNSSGSPGSYDSANPPR	21243	26.167					21	g2316	387	1	0
												LAHGIIEISTIFK	27368	56.951	+	+		S	9	g7424	298	2	2																									LAHGIIEISTIFK	25059
												LASSQQQTETASYR	7752	93.058					4	g6495	503	1	0
												LASSQQQTETASYR	7752	93.058					12	g6495	511	1	0
												LAYSPLYEAPASK	19614	94.465	+	+		S	4	g1336	72	2	2													LAYSPLYEAPASK	20361	84.31	+	+		S	4	g1336	72	1	1	LAYSPLYEAPASK	18825
												LCQNDSSILSR	13610	81.338	+	+		S	6	g663	94	1	1													LCQNDSSILSR	14188	70.1	+	+		S	6	g663	94	2	2
												LDELLQFNGFNGNANEVIFLNK	21758	13.872					7	g215	590	1	0																									LDELLQFNGFNGNANEVIFLNK	33951
												LDINSDWSLPFSFDSHR	19991	25.319					5	g3011	851	3	0													LDINSDWSLPFSFDSHR	31507	50.831					5	g3011	851	1	0
												LDLQSPEITK	17722	93.111	+	+		S	5	g1990	950	2	2	LDLQSPEITK	17819	51.276	+	+		S	5	g1990	950	1	1	LDLQSPEITK	18588	89.047	+	+		S	5	g1990	950	2	2
												LEQLITVSQTK	18172	93.096	+	+		S	8	g5171	72	3	3													LEQLITVSQTK	18795	63.624	+	+		S	8	g5171	72	2	2	LEQLITVSQTK	18872
												LFEVYQKVSK	11114	27.481					8	g1197	108	1	0	LFEVYQKVSK	10650	26.673					8	g1197	108	2	0
												LFNTNFDVMDENNR	22283	117.67				S	12	g5716	88	2	0													LFNTNFDVMDENNR	23468	68.069				S	12	g5716	88	1	0
												LFNTNFDVMDESNR	21600	75.819	+	+		S	12	g5716	88	3	2													LFNTNFDVMDESNR	21056	55.401	+	+		S	12	g5716	88	4	1
												LGQSLIDQFHEFAK	26280	103.76	+	+		S	4	g2223	128	10	8	LGQSLIDQFHEFAK	24690	87.989	+	+		S	4	g2223	128	3	2	LGQSLIDQFHEFAK	26406	45.864	+	+		S	4	g2223	128	6	4	LGQSLIDQFHEFAK	24568
												LHNHQQSQQYIPR	7051	28.903	+	+		S	7	g7	509	4	1
												LIDSTIENLVESK	25259	45.661	+	+		S	4	g3410	1576	2	1
												LIISQVEK	16697	89.55	+	+		V	6	g4576	727	1	1
												LINLQDEWGNLSVR	27347	66.595					12	g2556	386	1	0													LINLQDEWGNLSVR	27605	61.815					12	g2556	386	1	0
												LISLGYTSNNYFEYDLNANK	28463	111.39					8	g3313	357	3	0																									LISLGYTSNNYFEYDLNANK	29141
												LISLVNVSLVQDELYNR	31954	128.85	+	+		S	8	g1957	990	1	1
												LITAASSINGTFYGK	21740	109.24	+	+		S	6	g8809	121	1	1
												LIWSPFVDSIYSK	31268	87.363	+	+		S	12	g264	130	2	2
												LIYDELLTPNYNKR	26043	14.03	+			R	14	g3126	1031	2	2	LIYDELLTPNYNKR	26521	20.381	+			R	14	g3126	1031	1	1													LIYDELLTPNYNKR	27475
												LKEESAEPEAVVDTAEESSAVIDSLLEK	32142	33.601					5	g7565	1379	1	0													LKEESAEPEAVVDTAEESSAVIDSLLEK	33657	33.916					5	g7565	1379	1	0
												LLAAASLNYDSSTAGGSGGGAR	17941	109.83	+	+		S	12	g3334	1239	4	4													LLAAASLNYDSSTAGGSGGGAR	19407	144.68	+	+		S	12	g3334	1239	3	3	LLAAASLNYDSSTAGGSGGGAR	19032
												LLDPSVTLLK	24342	44.753					5	g3976	443	1	0	LLDPSVTLLK	24749	58.433	+	+		S	5	g3976	443	3	2													LLDPSVTLLK	25119
												LLDSELANNIR	20169	89.247	+	+		S	4	g3729	117	1	1	LLDSELANNIR	19549	48.423	+	+		S	4	g3729	117	2	2	LLDSELANNIR	20578	64.711	+	+		S	4	g3729	117	3	3
												LLESHQDLFLQSISHPLTNELCEGSLADFK	29743	135.41	+	+		S	4	g7922	11	1	1													LLESHQDLFLQSISHPLTNELCEGSLADFK	30447	110.9					4	g7922	11	1	0
												LLESHQDLFLQSISHPLTNELCEGSLADFK	29743	135.41	+	+		S	25	g7922	32	1	1													LLESHQDLFLQSISHPLTNELCEGSLADFK	30447	110.9	+	+		S	25	g7922	32	1	1
												LLGYSLALSSLIK	31248	96.113	+	+		S	9	g6471	664	5	4
												LLKQSNNTSTDLILWDSNK	21176	15.592					15	g2774	270	1	0
												LLLEVHLQEYHILSPSVFKPLEK	29133	18.919					16	g5906	562	1	0
												LLPLSQR	14790	69.432					5	g6471	1458	2	0													LLPLSQR	15799	68.398					5	g6471	1458	1	0
												LLSQKPNLR	9469	59.597	+	+		S	3	g181	250	4	4	LLSQKPNLR	9292	74.301	+	+		S	3	g181	250	2	1	LLSQKPNLR	10339	61.582	+	+		S	3	g181	250	2	2	LLSQKPNLR	10131
												LLSSSYVTPTQATK	15468	53.528	+	+		S	3	g9553	662	4	3													LLSSSYVTPTQATK	17053	91.961	+	+		S	3	g9553	662	2	2
												LLTDLVLSVNPNDFQNNR	29780	36.112					8	g3909	143	1	0													LLTDLVLSVNPNDFQNNR	30973	74.46	+	+		S	8	g3909	143	1	1	LLTDLVLSVNPNDFQNNR	31893
												LNAKPQSSPLLSSTPPSVSK	13716	35.421					17	g3575	63	3	0	LNAKPQSSPLLSSTPPSVSK	15939	31.488					17	g3575	63	2	0	LNAKPQSSPLLSSTPPSVSK	15032	47.32					17	g3575	63	1	0
												PQSSPLLSSTPPSVSK	16840	85.522					13	g3575	63	5	0													PQSSPLLSSTPPSVSK	16543	44.616					13	g3575	63	2	0
												LNEIISSLSFK	22893	61.65					6	g4875	902	4	0													LNEIISSLSFK	24981	53.756	+	+		S	6	g4875	902	1	1
												LNGQALAGPLFQYLPAMVSSSNWR	32794	47.554	+	+		S	19	g883	379	2	2													LNGQALAGPLFQYLPAMVSSSNWR	34150;34186	62.005	+	+		S	19	g883	379	2	2
												LNKPNASPVSK	6060	25.701	+	+		S	10	g5908	715	3	3																									LNKPNASPVSK	6429
												LNQLISQLSQTSTTANDPNDANTNLK	21136	36.13					6	g4167	57	1	0	LNQLISQLSQTSTTANDPNDANTNLK	21050	40.404					6	g4167	57	2	0	LNQLISQLSQTSTTANDPNDANTNLK	21789	47.237					6	g4167	57	1	0	LNQLISQLSQTSTTANDPNDANTNLK	20597
												LNSNSASNTTTVYINDK	13480	91.914	+			S	3	g1773	305	2	1	LNSNSASNTTTVYINDK	13433	37.426					3	g1773	305	1	0	LNSNSASNTTTVYINDK	14554	109.84	+			S	3	g1773	305	2	2
												LNTSSSVFQK	12798	99.802	+	+		S	6	g2692	229	2	1																									LNTSSSVFQK	11142
												LNWIISHGEK	17612	37.6	+	+		S	6	g1610	178	3	3													LNWIISHGEK	17601	24.254	+	+		S	6	g1610	178	1	1	LNWIISHGEK	18216
												LNYTIDK	11819	106.42	+	+		D	6	g2251	284	1	1
												LPYPCELDIRDYISLEEIMEELDLGPNGGLMYALERLDK	30712	12.147					36	g271	78	1	0
												LQATLLAPSLEFLHSK	28575	20.954	+	+		S	15	g982	2931	1	1
												LQLTLISK	22172	113.71	+	+		S	7	g1167	282	3	3													LQLTLISK	23594	113.5	+	+		S	7	g1167	282	2	2
												LQNVFNLLPNLMQQSGSDLDGGSDSSHALATAFTVK	33301	60.527					15	g152	251	3	0	LQNVFNLLPNLMQQSGSDLDGGSDSSHALATAFTVK	32450	56.637					15	g152	251	3	0	LQNVFNLLPNLMQQSGSDLDGGSDSSHALATAFTVK	34058	67.871					15	g152	251	1	0	LQNVFNLLPNLMQQSGSDLDGGSDSSHALATAFTVK	32753
																								LQNVFNLLPNLMQQMGSDLDGGSDSSHALATAFTVK	31739	38.288					15	g152	251	1	0
												LQQSNLAFER	14965;14986	85.731	+	+		S	4	g1104	760	1	1	LQQSNLAFER	15077	88.136	+	+		S	4	g1104	760	1	1	LQQSNLAFER	16211	128.36	+	+		S	4	g1104	760	2	2	LQQSNLAFER	15903
												LQSDASCIR	8126	89.355	+	+		S	3	g1013	12	3	3													LQSDASCIR	8850	111.95	+	+		S	3	g1013	12	3	3	LQSDASCIR	8589
												LQSIPTDSK	9799	101.72	+	+		S	8	g6115	176	4	4	LQSIPTDSK	9146	65.246	+	+		S	8	g6115	176	1	1	LQSIPTDSK	10275	67.494	+	+		S	8	g6115	176	2	2
												LQSLGHIK	9395	50.632	+	+		S	3	g3524	221	2	2
												LQYVPNSAK	11712	84.743	+	+		S	7	g2399	167	2	2	LQYVPNSAK	11334	79.474	+	+		S	7	g2399	167	2	2	LQYVPNSAK	12091	115.49	+	+		S	7	g2399	167	2	2	LQYVPNSAK	11073
												LSAAIVFQLVR	31261	171.73	+	+		S	2	g1420	312	2	2
												LSDDSDSLITK	14160	95.775	+	+		S	7	g2323	485	1	1
												LSDIHVLLGNK	19432	57.204	+	+		S	2	g577	292	6	3	LSDIHVLLGNK	19394	28.806	+	+		S	2	g577	292	2	1	LSDIHVLLGNK	20508	30.205					2	g577	292	2	0	LSDIHVLLGNK	19659
												LSGNELAIWRPSTDEYTLEEGNEFKPK	24927	46.404					12	g577	204	2	0
												LSLLNEWEISK	28448	94.692	+	+		S	2	g4044	640	2	2													LSLLNEWEISK	22437	47.823	+	+		S	2	g4044	640	3	2	LSLLNEWEISK	29341
												LSNSLFSK	16110	96.027	+	+		S	4	g1415	570	4	4													LSNSLFSK	17330	60.019	+	+		S	4	g1415	570	1	1
												LSNVPIDWQQLQSTDK	23270	65.574					13	g1785	404	1	0
												LSSSLSSR	7169	75.738	+	+		S	3	g670	48	1	1
												LSTPIPTPSPSHR	14446	55.353	+	+		S	9	g5086	56	3	2													LSTPIPTPSPSHR	14852	56.043					9	g5086	56	1	0	LSTPIPTPSPSHR	14597
												LTNSPHHNR	6919	44.447					7	g287	121	1	0													LTNSPHHNR	7893	67.032					7	g287	121	3	0
												LTSFVENR	13387	53.878	+	+		S	3	g5026	478	2	2													LTSFVENR	14515	89.046	+	+		S	3	g5026	478	2	2	LTSFVENR	14134
												LTSSNNAELK	6847	42.864	+	+		S	4	g3112	1293	2	1													LTSSNNAELK	7710	94.309	+	+		S	4	g3112	1293	2	2	LTSSNNAELK	7276
												LVADLIQSDSGDR	18581	42.802					10	g949	551	2	0	LVADLIQSDSGDR	17267	62.466					10	g949	551	2	0	LVADLIQSDSGDR	19951	91.549					10	g949	551	1	0
												LVSILQFSEK	26079	76.1					8	g2897	579	3	0	LVSILQFSEK	26070	80.219					8	g2897	579	2	0	LVSILQFSEK	26988	88.948					8	g2897	579	4	0	LVSILQFSEK	26160
												LVTQSDLDQEVK	14280	95.523	+	+		S	5	g845	963	2	2	LVTQSDLDQEVK	14566	55.721	+	+		S	5	g845	963	1	1	LVTQSDLDQEVK	14030	123.63	+	+		S	5	g845	963	3	3	LVTQSDLDQEVK	14894
												LWTYFLGPETEHESSK	24562	50.653	+	+		S	15	g2094	326	2	2													LWTYFLGPETEHESSK	25702	77.324	+	+		S	15	g2094	326	1	1
												LYPITQMVEWPWK	19325	37.191	+			W	12	g3119	280	1	1
												LYPITQMVEWPWKMSEINFK	31057	22.653				W	12	g3119	280	1	0	LYPITQMVEWPWKMSEINFK	29063	32.181					12	g3119	280	1	0
												LYQELLSTGEGTNIVRPPSR	21998	127.97					19	g2773	760	4	0													LYQELLSTGEGTNIVRPPSR	23032	110.77					19	g2773	760	1	0
												LYSLELDSDNSNCLR	22208	93.258	+	+		S	3	g4262	246	3	3	LYSLELDSDNSNCLR	22486	134.2	+	+		S	3	g4262	246	1	1	LYSLELDSDNSNCLR	23660	122.7	+	+		S	3	g4262	246	2	2	LYSLELDSDNSNCLR	22858
												MENEVVYGNSLETITTDCKPLNK	21069	45.011					3	g1209	42	1	0
												MFQHLITDDQDSVK	14461	78.653	+	+		S	12	g4024	230	3	3	MFQHLITDDQDSVK	13143	144.65	+	+		S	12	g4024	230	2	2	MFQHLITDDQDSVK	14872	98.353	+	+		S	12	g4024	230	2	2	MFQHLITDDQDSVK	14990
												MGSKHTQELENLR	25134	64.73					2	g8526	1	3	0	MGSKHTQELENLR	26360	45.307					2	g8526	1	2	0	MGSKHTQELENLR	27830	77.379					2	g8526	1	2	0
												MISIIQNGISQLSSVSGLDEANLK	30584	53.998					13	g9020	12	1	0													MISIIQNGISQLSSVSGLDEANLK	29627	55.128	+			S	13	g9020	12	1	1
												MLFNDPFTAATR	26657	47.559				S	4	g4648	221	1	0
												MLFSDPFTAATR	26044	87.298	+	+		S	4	g4648	221	4	4	MLFSDPFTAATR	26471	96.171	+	+		S	4	g4648	221	4	4	MLFSDPFTAATR	27766	72.006	+	+		S	4	g4648	221	11	11
												MNTVTANTYDFSLK	20899	43.308	+			T	3	g2324	2	1	1													MNTVTANTYDFSLK	21967	43.308	+			T	3	g2324	2	1	1
												MNTVTANTYDFSLK	20899	43.308					5	g2324	4	1	0													MNTVTANTYDFSLK	21967	43.308					5	g2324	4	1	0
												MNTVTANTYDFSLK	20899	43.308					8	g2324	7	1	0													MNTVTANTYDFSLK	21967	43.308					8	g2324	7	1	0
												MQKEELIK	20575	62.659					3	g3709	2	1	0													MQKEELIK	20859	44.961					3	g3709	2	1	0
												MQKEELIK	20575	62.659	+	+		K	8	g3709	7	1	1													MQKEELIK	20859	44.961	+	+		K	8	g3709	7	1	1
												MSIFGAVCLGRPMVLAEQIDQTK	31575	22.123					9	g396	8	1	0
																																																MSIFGAVCFGR	6596
												NAAGGGSSTNPSSSSSGGAQDSAQENMTITILNR	16625	44.916					22	g7216	40	1	0	NAAGGGSSTNPSSSSSGGAQDSAQENMTITILNR	15781	40.328					22	g7216	40	1	0	NAAGGGSSTNPSSSSSGGAQDSAQENMTITILNR	18064	48.697					22	g7216	40	2	0
																																				NAAGGGSSTNPSSSSSGGAQDEAQENMTITILNR	19020;19040	33.62					22	g7216	40	1	0
												NAVTWGVFPSK	23950	70.552	+	+		S	10	g3240	567	6	6													NAVTWGVFPSK	23285	39.923	+	+		S	10	g3240	567	3	3	NAVTWGVFPSK	24403
												NDTLQGIPTRDDENIDDSPR	15347	31.358					18	g2205	339	3	0	NDTLQGIPTRDDENIDDSPR	15720	58.073					18	g2205	339	1	0	NDTLQGIPTRDDENIDDSPR	16634	31.358					18	g2205	339	2	0	NDTLQGIPTRDDENIDDSPR	16325
												NESPSQFVSGKTHIDWALLR	21190	21.803					1	g5866	645	1	0	NESPSQFVSGKTHIDWALLR	20481	21.803					1	g5866	645	1	0	NESPSQFVSGKTHIDWALLR	21587	21.803					1	g5866	645	3	0
												NETFSEIASK	14267	65.535	+	+		S	5	g2659	145	3	2	NETFSEIASK	14187	50.034	+	+		S	5	g2659	145	2	2	NETFSEIASK	13677	61.78	+	+		S	5	g2659	145	4	4	NETFSEIASK	12872
												NEYSSLDSDILGSHSNNVPR	18723	21.006					15	g2729	51	1	0																									NEYSSLDSDILGSHSNNVPR	17176
												NFVEELKEPTTAESSGNSDQPAIPEEPNPASPLK	22575	26.005					31	g1018	79	1	0																									NFVEELKEPTTAESSGNSDQPAIPEEPNPASPLK	23724
												NFYTVIPSVGELIEAHPNTDEESR	30292	44.258					8	g2222	356	3	0
												NHIDSCLENSTSLR	12782	42.001					10	g2452	715	1	0																									NHIDSCLENSTSLR	13613
												NHIDSCLENSTSLR	12782	42.001					12	g2452	717	1	0																									NHIDSCLENSTSLR	13613
												NHPWFSEVVWEK	23447	90.697	+	+		S	6	g3525	357	6	2	NHPWFSEVVWEK	25319	67.214	+	+		S	6	g3525	357	7	2	NHPWFSEVVWEK	24545	90.913	+	+		S	6	g3525	357	4	2	NHPWFSEVVWEK	25915
												NILESFSEQK	21088	95.358	+	+		S	7	g4940	127	3	2	NILESFSEQK	21285	85.731	+	+		S	7	g4940	127	3	3	NILESFSEQK	22007	132.76	+	+		S	7	g4940	127	3	2	NILESFSEQK	21609
												NIPSGLLLPQEK	23534	52.79	+			S	4	g169	122	3	3
												NIQLSENGLESVQTIVR	25742	118.47	+	+		S	5	g2858	85	4	3	NIQLSENGLESVQTIVR	25551	44.511	+	+		S	5	g2858	85	3	1	NIQLSENGLESVQTIVR	27239	65.231	+	+		S	5	g2858	85	1	1	NIQLSENGLESVQTIVR	25852
												NLFQSESHISVK	16617	108.43	+	+		S	5	g1431	380	11	11	NLFQSESHISVK	16433	78.342	+	+		S	5	g1431	380	4	4	NLFQSESHISVK	17380	32.439	+	+		S	5	g1431	380	12	11	NLFQSESHISVK	16498
												NLFSDFSVLK	29572	48.794					7	g4173	340	1	0																									NLFSDFSVLK	31255
												NLIQPLLSPSVWQFR	33438	157.68	+	+		S	10	g5913	725	6	2	NLIQPLLSPSVWQFR	33409	92.866	+	+		S	10	g5913	725	17	8
												NLSSFQDHK	12430	56.547	+			K	9	g2416	332	1	1
												NNALSLLVR	23237	75.692	+	+		S	5	g5078	1638	3	3
												NNIVSISSNIGTHIK	19174	31.089	+	+		S	5	g4920	11	3	2
												NNWAPLKPWVSAK	21782	22.857	+	+		S	11	g6010	381	2	2
												NPLDLELNELHVASNFNEVR	28581	230.97	+	+		S	14	g2261	138	6	4													NPLDLELNELHVASNFNEVR	29110	67.396	+	+		S	14	g2261	138	4	4
												NPLTHGYGSNLFTDYEIVCR	24381	85.054					9	g7949	47	1	0	NPLTHGYGSNLFTDYEIVCR	24476	64.723					9	g7949	47	2	0													NPLTHGYGSNLFTDYEIVCR	24164
												NPVPVGSVLTMNSSISYTEHLHDYDQIK	15016	17.076					24	g133	397	1	0
												NPYIVTSSLSSK	17278	45.158	+	+		S	10	g2882	144	1	1																									NPYIVTSSLSSK	17575
												NQDENEFDDETANLTLSR	20956	150.12	+	+		S	17	g8263	327	2	2	NQDENEFDDETANLTLSR	21234	150.12	+	+		S	17	g8263	327	2	2
												NQFGGPLSSSPEDVSQK	16293	90.926	+	+		S	8	g1044	1003	3	3	NQFGGPLSSSPEDVSQK	16657;16712	84.365	+	+		S	8	g1044	1003	2	2	NQFGGPLSSSPEDVSQK	17718	102.87	+	+		S	8	g1044	1003	2	2	NQFGGPLSSSPEDVSQK	16969
												NSEITEELR	12333	74.376	+	+		S	2	g5823	593	11	8
												NSLVEVIK	18243	71.379	+	+		S	2	g3245	112	2	2													NSLVEVIK	18201	63.419	+	+		S	2	g3245	112	1	1	NSLVEVIK	18810
												NSQEDTPANEPESTLQSQR	11885	14.614					17	g3322	362	1	0																									NSQEDTPANEPESTLQSQR	12404
												NTAGQPSEESSASPK	5472	42.556					7	g2632	86	1	0													NTAGQPSEESSASPK	5876	48.741					7	g2632	86	1	0
												NTHNRLSLFTVFTYFPWLFNSFR	26268	19.722					5	g6294	289	1	0
												NTSALTNYLISYTILTGK	32653	127.71	+	+		S	3	g11338	174	4	2													NTSALTNYLISYTILTGK	34108	63.436					3	g11338	174	2	0
												NTSGGDSLPSSSSTSASTNATSGTSSLSLNK	15884	38.185					10	g355	464	1	0													NTSGGDSLPSSSSTSASTNATSGTSSLSLNK	16398	29.14					10	g355	464	1	0
																																				KNTSGGDSLPSSSSTSASTNATSGTSSLSLNK	14244	9.0653					11	g355	464	1	0
												NVASPSQHQQQQPPPPQALPLSESLIK	22736	39.153					6	g6794	560	1	0
												NYISVLHK	13491	89.369	+	+		S	4	g6471	97	1	1
												PASSIYDSFSNHNR	14841	23.138	+	+		S	8	g8495	493	2	2													PASSIYDSFSNHNR	15720	38.028	+	+		S	8	g8495	493	1	1	PASSIYDSFSNHNR	15426
												PISEPPAKPTVSGHTPVDQTLSK	13322	42.863	+	+		S	3	g2859	62	2	2
												TTPNTPKPISEPPAKPTVSGHTPVDQTLSK	13570	48.18				S	10	g2859	62	3	0																									TTPNTPKPISEPPAKPTVSGHTPVDQTLSK	14010
												PISEPPAKPTVSGHTPVDQTLSK	13322	42.863	+	+		S	22	g2859	81	2	2
												TTPNTPKPISEPPAKPTVSGHTPVDQTLSK	13570	48.18	+	+		S	29	g2859	81	3	3																									TTPNTPKPISEPPAKPTVSGHTPVDQTLSK	14010
												PSKPEYIKDPPR	7861	20.857					2	g3366	870	1	0
												PVSDLQDSRPVSDLQDAPR	16077	38.017					12	g7565	806	1	0
												QDSPTGIIDTIASQNIISK	29140	24.679	+	+		S	13	g617	306	2	1													QDSPTGIIDTIASQNIISK	30693	22.189	+	+		S	13	g617	306	1	1
												QDVNPVLSESEK	13767	44.097					8	g538	176	1	0													QDVNPVLSESEK	14796	61.353	+	+		S	8	g538	176	2	2	QDVNPVLSESEK	14309
												QEQVNHVPSIYSAPR	14329	61.807	+	+		S	12	g453	722	2	2	QEQVNHVPSIYSAPR	13437	32.341	+	+		S	12	g453	722	1	1	QEQVNHVPSIYSAPR	15593	31.42	+	+		S	12	g453	722	1	1	QEQVNHVPSIYSAPR	15217
												QHESELNSEFTQVLTQDEQNELDELSK	28181	26.9					4	g8790	772	3	0													QHESELNSEFTQVLTQDEQNELDELSK	29710	61.101					4	g8790	772	1	0
												QIASGAETHVIEALR	18750	70.281	+	+		S	4	g4781	265	2	2													QIASGAETHVIEALR	19103	61.641	+	+		S	4	g4781	265	3	3
												QIFSNSPSDAIDLLMK	27701	98.407	+	+		S	8	g7764	332	2	1													QIFSNSPSDAIDLLMK	28251	57.836					8	g7764	332	2	0	QIFSNSPSDAIDLLMK	27946
												QLFEFNHDNLSLIPTVLNK	29879	47.09					11	g6471	1218	2	0
												QLGTNVEPSSR	9025	62.823					9	g1044	723	5	0	QLGTNVEPSSR	9112	61.65					9	g1044	723	1	0	QLGTNVEPSSR	10126	53.751					9	g1044	723	2	0	QLGTNVEPSSR	9776
												QLILHYVAESSLQDSAK	21259	66.577	+	+		S	15	g1683	559	1	1													QLILHYVAESSLQDSAK	22329	80.361	+	+		S	15	g1683	559	2	2	QLILHYVAESSLQDSAK	22018
												QLPILISQK	22397	53.753	+	+		S	7	g5535	230	1	1																									QLPILISQK	22709
												QLPVFCQLLVKFPSTK	30774	59.261	+	+		S	14	g4024	333	1	1																									QLPVFCQLLVKFPSTK	31178
												QLSTPHLNLPNDSSNPIWNHDTIFDVVGSK	29405	42.536	+	+		S	29	g718	315	1	1													QLSTPHLNLPNDSSNPIWNHDTIFDVVGSK	30039	11.234	+	+		S	29	g718	315	1	1
												QLVTYDAFDTILSGQSVDSISSATSDYVK	31812	151.95	+	+		S	13	g3387	801	2	2													QLVTYDAFDTILSGQSVDSISSATSDYVK	33344	121.02	+	+		S	13	g3387	801	2	2	QLVTYDAFDTILSGQSVDSISSATSDYVK	32632
												QQDLYPSGNNYISNVATNK	19945	62.088					13	g8307	49	1	0
												QQHGIGSTSSQSSSQYLAQEK	10038	23.912	+	+		S	12	g6107	200	8	4	QQHGIGSTSSQSSSQYLAQEK	10127	21.569	+			S	12	g6107	200	2	1	QQHGIGSTSSQSSSQYLAQEK	11101	24.548	+			S	12	g6107	200	4	1
												QQIHPTNQPAVPSSAPASK	9684	21.987	+			S	18	g1462	302	1	1	QQIHPTNQPAVPSSAPASK	8682	24.594	+			S	18	g1462	302	1	1	QQIHPTNQPAVPSSAPASK	10593	25.888	+			S	18	g1462	302	2	2	QQIHPTNQPAVPSSAPASK	10460
												QQIHPTNQPAVPSSAPASKPFVTPISSASTSSR	17445	53.987				S	18	g1462	302	2	0													QQIHPTNQPAVPSSAPASKPFVTPISSASTSSR	18522	40.8				S	18	g1462	302	2	0
												QSEGVISSPLYFWDTK	30597	61.038					2	g2582	903	1	0
												QSENQHPHEDNATQYTPR	6170	23.1					2	g2205	616	4	0																									QSENQHPHEDNATQYTPR	6775
												QSLSDDVR	8800	52.482	+	+		S	4	g469	14	1	1
												QSNESSVTTTTSTTQNSK	5861	52.576					2	g3550	333	1	0
												QSNESSVTTTTSTTQNSKPVVTK	8011	31.775					2	g3550	333	4	0																									QSNESSVTTTTSTTQNSKPVVTK	8626
																								QVNESSVTTTTSTTQNSKPVVTK	12523	18.825					2	g3550	333	4	0	QVNESSVTTTTSTTQNSKPVVTK	12341	18.719					2	g3550	333	11	0
												QSPASFTYSSENFAAIDNK	22282	58.21	+	+		S	10	g7464	550	4	1																									QSPASFTYSSENFAAIDNK	22830
												QSQNEEENQGLGIK	11117	45.829					2	g4708	555	1	0
												QSSTFHQQQQQSQQQQQQQGHR	5051	47.047					12	g4027	105	1	0
												QTDPALLQNSTIVK	18560	81.525	+	+		S	10	g6471	678	4	1	QTDPALLQNSTIVK	19146	77.062					10	g6471	678	1	0	QTDPALLQNSTIVK	20091	136.53	+	+		S	10	g6471	678	2	2	QTDPALLQNSTIVK	19159
												QTFELAYCTAATFSSAGPR	26642	103.88	+	+		S	15	g133	359	2	2
												QTISSIPSAVVK	18391	62.78	+	+		S	4	g1709	1087	2	2													QTISSIPSAVVK	19410	86.276	+	+		S	4	g1709	1087	2	2	QTISSIPSAVVK	19067
												QYFYTGGSENVLK	20271	64.82					8	g4833	252	2	0	QYFYTGGSENVLK	20166	40.589	+	+		S	8	g4833	252	2	1													QYFYTGGSENVLK	20482
												QYQQQQQSGLGQDNNNTPR	7942	67.449	+			S	8	g3203	2184	6	2	QYQQQQQSGLGQDNNNTPR	7996	46.621					8	g3203	2184	1	0	QYQQQQQSGLGQDNNNTPR	8262	18.296	+			S	8	g3203	2184	2	1	QYQQQQQSGLGQDNNNTPR	8708
												RVESLTEER	7335	42.718	+	+		S	4	g5827	395	1	1	RVESLTEER	6988	72.643					4	g5827	395	1	0
												SAGISDNSGQLSYSVPSR	16912	50.563	+	+		S	12	g944	441	1	1
												SAGYVMTAAENPR	9639	62.466					1	g3237	328	1	0													SAGYVMTAAENPR	9481	40.715					1	g3237	328	1	0
												SAIGLNEDSGNDHK	8652	36.445					1	g4818	624	1	0													SAIGLNEDSGNDHK	9562	22.097					1	g4818	624	1	0
												SAPNNAFNR	8037	50.127					1	g2608	126	1	0													SAPNNAFNR	8622	57.281					1	g2608	126	2	0	SAPNNAFNR	8202
												SASTTKPPSTGFTFGAPAK	16333	16.487					1	g11905	730	1	0	SASTTKPPSTGFTFGAPAK	16616	40.645					1	g11905	730	2	0													SASTTKPPSTGFTFGAPAK	17251
												SDFQQLYTIFQLR	33908	82.171					1	g2836	408	1	0	SDFQQLYTIFQLR	33833	42.209					1	g2836	408	1	0	SDFQQLYTIFQLR	33970	52.344					1	g2836	408	1	0
												SDIPEVEFSR	19449	43.282					1	g1744	748	1	0													SDIPEVEFSR	20645	68.846					1	g1744	748	2	0
												SDNGPVLALNVALSTLVRPVINNGVISLNSK	29743	59.971					1	g8533	73	4	0
												SDNIEPLLSPIK	24795	72.434					1	g5662	304	2	0													SDNIEPLLSPIK	25504	62.466					1	g5662	304	2	0
												SDNSQTSTELESTPLSK	14648	88.087					1	g10269	13	3	0	SDNSQTSTELESTPLSK	14824	80.469					1	g10269	13	5	0	SDNSQTSTELESTPLSK	14308	53.967					1	g10269	13	5	0	SDNSQTSTELESTPLSK	15052
												SDNSQTSTELESTPLSK	14648	88.087	+	+		S	16	g10269	28	3	3	SDNSQTSTELESTPLSK	14824	80.469	+	+		S	16	g10269	28	5	4	SDNSQTSTELESTPLSK	14308	53.967	+			S	16	g10269	28	5	4	SDNSQTSTELESTPLSK	15052
												SDVVTPQQQALNSGLR	17164	84.718					1	g4059	548	1	0	SDVVTPQQQALNSGLR	15592	43.991					1	g4059	548	1	0	SDVVTPQQQALNSGLR	16992	63.76					1	g4059	548	3	0	SDVVTPQQQALNSGLR	17780
												SEASVQVWWR	20460	123.92					1	g818	386	2	0
												SEEFEGVHTCTLNDR	13665	53.3					1	g2423	278	2	0
																																				RSEEFEGVHTCTLNDR	12229	75.97					2	g2423	278	2	0
												SEFLELTGDNETEGFIK	27488	132.59					1	g5906	1032	2	0
												SEFVISDCPSAK	16181	63.283					10	g1744	295	3	0													SEFVISDCPSAK	17139	60.641	+	+		S	10	g1744	295	1	1
												SELELLR	19834	83.614	+	+		S	1	g982	2204	4	4													SELELLR	18912	81.297	+	+		S	1	g982	2204	4	4
												SEQDLIQDYGSR	16447	103.22					1	g2640	109	1	0
												SEQTGDLPIPFYFR	31276	73.499					1	g330	661	1	0	SEQTGDLPIPFYFR	29886	94.616					1	g330	661	1	0	SEQTGDLPIPFYFR	32764	67.726					1	g330	661	2	0
												SESLTELFWTK	29740	74.162					1	g3497	323	2	0													SESLTELFWTK	30289	70.1					1	g3497	323	1	0	SESLTELFWTK	29920
												SEVFNYLTSLSAK	27412	55.452					1	g6471	13	1	0	SEVFNYLTSLSAK	27492	80.979					1	g6471	13	2	0
												SEYTSSQLNER	7943	53.683					1	g2651	70	7	0	SEYTSSQLNER	8587	53.683					1	g2651	70	1	0	SEYTSSQLNER	9581	109.29					1	g2651	70	2	0
												SFLGGSTSASTSTSTSHDEK	10465	61.181					1	g10840	822	3	0	SFLGGSTSASTSTSTSHDEK	10509	69.122					1	g10840	822	11	0	SFLGGSTSASTSTSTSHDEK	11500	44.238					1	g10840	822	4	0	SFLGGSTSASTSTSTSHDEK	10924
												SFLSSASSSIVSENK	21244	103.46	+	+		S	5	g4791	142	1	1
												SFQQIQQQQQQQHQNQQQFSPSIK	15255	53.747					1	g5848	116	2	0	SFQQIQQQQQQQHQNQQQFSPSIK	15079	49.287					1	g5848	116	2	0	SFQQIQQQQQQQHQNQQQFSPSIK	15753	21.022					1	g5848	116	1	0
												SFQTFTDTVPPEAGTQFHAIDQGNASSK	22708	43.206	+	+		S	26	g11036	199	2	1													SFQTFTDTVPPEAGTQFHAIDQGNASSK	23743	56.903	+	+		S	26	g11036	199	1	1
												SFTLSDQAAHLLFSANR	27698	63.76					14	g7515	67	1	0	SFTLSDQAAHLLFSANR	27120	104.87					14	g7515	67	1	0													SFTLSDQAAHLLFSANR	26947
												SFVSLESINK	21060	75.378					1	g4834	705	4	0													SFVSLESINK	22273	75.378					1	g4834	705	1	0	SFVSLESINK	21832
												SFYEYFPNPK	23548	60.91					1	g5584	387	1	0													SFYEYFPNPK	24783	62.546					1	g5584	387	1	0
												SGFGYNPSIGPISNTITLESSSVLLNKR	30720	64.289					22	g200	45	1	0													SGFGYNPSIGPISNTITLESSSVLLNKR	30255	52.391					22	g200	45	1	0
												SGTNDPSLSTWK	15510	70.808					1	g7171	410	1	0	SGTNDPSLSTWK	15504	54.471					1	g7171	410	2	0													SGTNDPSLSTWK	16210
												SGTSSQYIPIPR	16234	44.309	+	+		S	5	g2052	102	6	6													SGTSSQYIPIPR	18681	45.161	+	+		S	5	g2052	102	2	2
												SGVSYELEEHLLPDVK	24940	58.824	+	+		S	4	g2323	328	2	2													SGVSYELEEHLLPDVK	25621	37.042	+	+		S	4	g2323	328	1	1	SGVSYELEEHLLPDVK	25616
												SIDFPWESAR	26509	55.064					1	g4519	435	2	0	SIDFPWESAR	26609	71.614					1	g4519	435	3	0	SIDFPWESAR	27464	62.463					1	g4519	435	1	0
												SIEDNSIEENNR	9504	72.006	+	+		S	6	g8263	204	1	1	SIEDNSIEENNR	9359	62.303	+	+		S	6	g8263	204	1	1													SIEDNSIEENNR	10264
												SIEWIDIEGWNSIGGSEIGTNR	32143	228.73					1	g4997	622	7	0	SIEWIDIEGWNSIGGSEIGTNR	30833	77.754					1	g4997	622	1	0	SIEWIDIEGWNSIGGSEIGTNR	33553;33584	271.41					1	g4997	622	6	0	SIEWIDIEGWNSIGGSEIGTNR	33458
																																				TIEWIDIEGWNSIGGSEIGTNR	26777	23.842					1	g4997	622	1	0
												SIFNLLASK	27985	67.993	+	+		S	8	g4191	366	7	7	SIFNLLASK	28066	47.603	+	+		S	8	g4191	366	2	2	SIFNLLASK	29602	67.993	+	+		S	8	g4191	366	4	4	SIFNLLASK	28932
												SILINTITDESVDHSLK	23228	63.827					15	g233	644	1	0
												SILNPYCAVDPNGFWR	30683	103.44					1	g8076	62	2	0
												SILQALSIALSK	33317	78.342					1	g4799	808	1	0
												SILQALSIALSK	33317	78.342	+	+		S	7	g4799	814	1	1
												SIPISNVSPIDPK	20684	51.979	+	+		S	5	g1917	707	2	2	SIPISNVSPIDPK	20625	44.564	+	+		S	5	g1917	707	3	2
												SISDLNPETQLK	18705	60.398					1	g382	73	1	0	SISDLNPETQLK	16746	50.108					1	g382	73	1	0													SISDLNPETQLK	17530
												SITNLLYLPR	28151	55.37					1	g5171	319	4	0	SITNLLYLPR	27700	48.283					1	g5171	319	7	0	SITNLLYLPR	28405	73.248					1	g5171	319	1	0	SITNLLYLPR	28285
												SITQSLNGEIQNFHAILDQTVSK	31584	119.79	+	+		S	5	g1038	51	4	1	SITQSLNGEIQNFHAILDQTVSK	29822	31.976					5	g1038	51	1	0	SITQSLNGEIQNFHAILDQTVSK	31995	21.011	+	+		S	5	g1038	51	3	1	SITQSLNGEIQNFHAILDQTVSK	31394
												SIVEFPNTQTVTLYGK	25628	90.926					1	g3289	76	2	0
												SIVENAQSTLK	14370	60.064	+	+		S	8	g3154	58	1	1	SIVENAQSTLK	13465	136.57	+	+		S	8	g3154	58	5	5	SIVENAQSTLK	14355	63.426	+	+		S	8	g3154	58	1	1	SIVENAQSTLK	13277
												SIYGDSFNDENFILK	25605	67.153					1	g5268	113	2	0	SIYGDSFNDENFILK	26799	74.76					1	g5268	113	7	0	SIYGDSFNDENFILK	28081	68.44					1	g5268	113	4	0	SIYGDSFNDENFILK	25267
												SIYTPLSEPNEK	17899	94.616	+	+		S	7	g8860	240	2	2	SIYTPLSEPNEK	17748	52.705	+	+		S	7	g8860	240	1	1	SIYTPLSEPNEK	18902	107.58	+	+		S	7	g8860	240	2	2
												SKLDELQK	7644	86.794					1	g1943	1901	1	0
												SKPMQELSESGPLTQADVVYFQK	22793	48.182					1	g5827	22	1	0																									SKPMQELSESGPLTQADVVYFQK	22992
												SLFGTGDR	14356	94.262					1	g6451	1279	1	0
												SLGLEGQAMLK	20240	44.377	+			L	10	g1391	134	2	2	SLGLEGQAMLK	18704	40.021	+			L	10	g1391	134	1	1
												SLGTSGPPLGYQGPPLR	21788	54.7	+	+		S	5	g3112	375	1	1
												SLGYLTAEANEQK	16591	181.87					1	g823	248	2	0	SLGYLTAEANEQK	16404	50.791					1	g823	248	6	0	SLGYLTAEANEQK	17403	156.48					1	g823	248	3	0	SLGYLTAEANEQK	16696
												SLILTVLGER	28205	78.516					1	g1311	219	3	0													SLILTVLGER	29839	69.812					1	g1311	219	2	0
												SLIQLSYVSK	21943	84.213	+	+		S	9	g6471	2028	3	3													SLIQLSYVSK	23117	68.557	+	+		S	9	g6471	2028	1	1
												SLNASIVTTER	15361	74.841					1	g3884	89	3	0	SLNASIVTTER	14901	78.932					1	g3884	89	1	0	SLNASIVTTER	15131	58.37					1	g3884	89	1	0	SLNASIVTTER	15349
												SLNDIVILCQNTVVHNQVFVYNSVVLPHK	30339	47.12					1	g5021	417	2	0
												SLPDQIWDLCHLTSLNVASNNLTSFPK	32687	23.394					14	g1948	766	1	0
												SLQNSSHELYMMLQGTALTVFSNNTR	29599	46.296				S	11	g2223	149	2	0
												SLQNSSHELYSMLQGTALTVFSNNTR	28482	55.158	+	+		S	11	g2223	149	1	1
												SLSQTDPTMVR	10017	46.462	+	+		S	3	g4544	216	4	2													SLSQTDPTMVR	10802	63.216	+	+		S	3	g4544	216	4	1	SLSQTDPTMVR	10143
												SLTNLQQYSPGAK	16970	56.359	+	+		S	9	g49	117	3	3	SLTNLQQYSPGAK	15510	66.595	+	+		S	9	g49	117	1	1	SLTNLQQYSPGAK	16891	130.01	+	+		S	9	g49	117	3	3
												SLVSLSK	20879	51.456	+	+		S	4	g1387	4	1	1													SLVSLSK	21688	62.659	+	+		S	4	g1387	4	1	1
												SLYTSNYFFGTGSENR	23957	74.46					13	g2845	1208	1	0													SLYTSNYFFGTGSENR	25524	100.19					13	g2845	1208	2	0	SLYTSNYFFGTGSENR	24520
												SMAPNNLLNEVVVQAGNR	25779	52.93					1	g301	702	1	0													SMAPNNLLNEVVVQAGNR	26463	49.463					1	g301	702	1	0
												SMLGGWESEK	12843	49.418	+	+		S	8	g5297	120	2	1
												SNAIAPGPIDGTEGMSR	14485	44.457					16	g3081	212	2	0
												SNLSQANEAFVR	15161	69.979					1	g793	189	1	0													SNLSQANEAFVR	16081	66.595					1	g793	189	1	0	SNLSQANEAFVR	15514
												SNPTTPNAALYVTSSLNPSK	23733;23807	67.605	+	+		S	19	g11786	50	1	1	SNPTTPNAALYVTSSLNPSK	23266	61.641	+	+		S	19	g11786	50	1	1													SNPTTPNAALYVTSSLNPSK	23598
												SNTVYSGIVHDPYIR	19620	54.234					1	g8750	103	2	0
												SPLMLSEFTGSSNLLSCK	27643	70.622	+	+		S	16	g5790	630	1	1
																								SPLMLSEFTGSSNLLLCK	30084	114.82	+	+		L	16	g5790	630	2	2	SPLMLSEFTGSSNLLLCK	31178	136.93	+	+		L	16	g5790	630	4	4
												SPNTSTNLSIGR	12021	68.786					1	g3915	536	4	0	SPNTSTNLSIGR	12168	61.815					1	g3915	536	4	0	SPNTSTNLSIGR	12832	57.836					1	g3915	536	1	0	SPNTSTNLSIGR	12817
												SPNTSTNLSIGR	12021	68.786	+	+		S	9	g3915	544	4	3	SPNTSTNLSIGR	12168	61.815	+	+		S	9	g3915	544	4	4	SPNTSTNLSIGR	12832	57.836	+	+		S	9	g3915	544	1	1	SPNTSTNLSIGR	12817
												SPWTNVYYPELSSQDVNDAPYPSSILR	30564	79.382					13	g4899	85	3	0	SPWTNVYYPELSSQDVNDAPYPSSILR	29829;29860	86.519					13	g4899	85	2	0	SPWTNVYYPELSSQDVNDAPYPSSILR	31566	89.891					13	g4899	85	2	0	SPWTNVYYPELSSQDVNDAPYPSSILR	30967
												SQNDGVVDNEQAAVYQSWLDDYTSDWYTHAESEGR	32202	44.107					1	g2401	472	1	0
												SQQLDNLSMNEK	10668	81.865				S	10	g7956	103	1	0													SQQLDNLSMNEK	11339	51.092				S	10	g7956	103	2	0
												SQQLDNLSMSEK	9791	41.54	+	+		S	10	g7956	103	2	1													SQQLDNLSMSEK	10428	59.426	+	+		S	10	g7956	103	2	1	SQQLDNLSMSEK	10642
												SQSKPFTLR	9933	73.233					1	g5785	302	3	0													SQSKPFTLR	10910	45.368					1	g5785	302	2	0
												SQSSLFEDLLSNDNLQSEPEVEQSGQQQQEQQPK	30173	37.887					11	g8701	267	1	0
												SQVNDLSQQVLFLAK	28204	92.247					1	g3322	146	1	0																									SQVNDLSQQVLFLAK	29040
												SSEESGLAPQR	7590	85.67	+	+		S	5	g6140	441	2	2													SSEESGLAPQR	8398;8444	54.982	+	+		S	5	g6140	441	2	2	SSEESGLAPQR	8153
												SSIEQEIVTLLK	33215	79.659					1	g6776	265	2	0	SSIEQEIVTLLK	33685	72.006					1	g6776	265	3	0													SSIEQEIVTLLK	34499
												SSNLESPSMSSISSK	9998	45.257					11	g6514	23	1	0
												SSNQIGIFLLTK	28408	119.27					2	g3444	788	6	0													SSNQIGIFLLTK	29382	98.257					2	g3444	788	4	0
												SSPEDIASHIHALYSCK	21458	70.942					2	g5262	83	5	0													SSPEDIASHIHALYSCK	22794	25.995					2	g5262	83	3	0
												SSQALAESVFQSSLTSSTQETAPQHFPDAK	23860	42.973					8	g3733	748	2	0
												SSQALAESVFQSSLTSSTQETAPQHFPDTK	23801	39.384					8	g10840	748	1	0	SSQALAESVFQSSLTSSTQETAPQHFPDTK	24516	54.311					8	g10840	748	2	0	SSQALAESVFQSSLTSSTQETAPQHFPDTK	25292;25350	68.101					8	g10840	748	2	0	SSQALAESVFQSSLTSSTQETAPQHFPDTK	24980;25105
												SSSNGLVVGAGGTSR	11176	45.915					1	g1771	1386	1	0	SSSNGLVVGAGGTSR	10322	37.426					1	g1771	1386	1	0	SSSNGLVVGAGGTSR	12082	54.7					1	g1771	1386	1	0	SSSNGLVVGAGGTSR	11781
												SSSNHVTPDIDEFIIPDDSETPNAPR	24794;24808	52.329	+	+		S	19	g2844	19	5	2													SSSNHVTPDIDEFIIPDDSETPNAPR	26858	48.337					19	g2844	19	3	0	SSSNHVTPDIDEFIIPDDSETPNAPR	28325
												SSSPETDTETETNTK	5762	65.574					2	g3252	641	1	0
												SSSPSSLSLNTSSSSSQSSK	11684	39.005					16	g461	53	1	0
												SSSQLTASEGGSTANAFTSAGSGADFALK	22651	42.659					2	g2316	449	2	0
												SSVGNPVHSLAMTDSTASSSSSNK	15768	53.169				S	12	g5896	12	1	0
												SSVGNPVHSLASTDSTASSSSSNK	15568	66.3	+	+		S	12	g5896	12	4	1																									SSVGNPVHSLASTDSTASSSSSNK	15552
												SSVSNPGYYFTPETK	19773	89.403	+	+		S	4	g183	16	1	1													SSVSNPGYYFTPETK	20591	53.967					4	g183	16	1	0
												STEIDSINSGVK	12902	125.97	+	+		S	9	g2641	318	2	2													STEIDSINSGVK	13512	87.298	+	+		S	9	g2641	318	2	2	STEIDSINSGVK	13244
												STIFNITK	19062	75.243					1	g2053	501	2	0													STIFNITK	19470	56.177					1	g2053	501	1	0	STIFNITK	19596
												STLAISYDFDK	22724	77.379					1	g1417	488	1	0													STLAISYDFDK	23746	77.379					1	g1417	488	2	0
																																																STLAISYDFDKSLLLYR	30714
												STPTTSQPVGTSNLSSSLR	16121	34.179					12	g5894	362	2	0	STPTTSQPVGTSNLSSSLR	16157	88.706	+	+		S	12	g5894	362	4	1	STPTTSQPVGTSNLSSSLR	17244	77.527					12	g5894	362	2	0	STPTTSQPVGTSNLSSSLR	16918
												STQLPVFNSK	18716	74.376					1	g7518	431	2	0													STQLPVFNSK	19727	44.863					1	g7518	431	1	0
												STSPLSTLSSPQYANEK	18992	49.627	+	+		S	9	g653	72	3	3	STSPLSTLSSPQYANEK	18692	51.211	+	+		S	9	g653	72	4	4	STSPLSTLSSPQYANEK	19334	45.79	+	+		S	9	g653	72	2	2	STSPLSTLSSPQYANEK	19500
												STSPSPNVEGLSPQPTK	14422	42.789	+	+		S	5	g1445	748	3	2	STSPSPNVEGLSPQPTK	13531	61.375					5	g1445	748	1	0	STSPSPNVEGLSPQPTK	15740	97.86	+	+		S	5	g1445	748	2	2	STSPSPNVEGLSPQPTK	15401
												SVAPSDVTK	7272	52.591					1	g11231	828	3	0													SVAPSDVTK	8013	62.107					1	g11231	828	1	0	SVAPSDVTK	7891
												SVKFDLQLVNGVK	17904	26.969					1	g1686	101	9	0
												SVLYGQIEYYIK	15501	39.622					1	g5427	194	3	0																									SVLYGQIEYYIK	27269
												SVPIVISDGWWADQWVK	32605	112.51					1	g9188	249	8	0	SVPIVISDGWWADQWVK	33896	101.6					1	g9188	249	8	0													SVPIVISDGWWADQWVK	34024
												SVQFSAK	9087	64.803					1	g5997	154	1	0
												SVSASAGAGSGAGLNSR	8514	62.924					1	g4306	197	10	0	SVSASAGAGSGAGLNSR	8309	41.227					1	g4306	197	3	0	SVSASAGAGSGAGLNSR	9413	56.122					1	g4306	197	2	0	SVSASAGAGSGAGLNSR	9127
												SVSTSSSSPSTSTASPHNLVTSSIDEFIITK	28310	50.492					1	g5954	508	3	0													SVSTSSSSPSTSTASPHNLVTSSIDEFIITK	29391	24.192					1	g5954	508	1	0
												SVTNVDCALK	12575	55.549					1	g4644	661	2	0
												SVVLDSYLPLAFR	32090	108.67	+	+		S	6	g1203	373	1	1	SVVLDSYLPLAFR	32097	122.26	+	+		S	6	g1203	373	3	3													SVVLDSYLPLAFR	32691
												SVVSESVTFESR	16655	50.284					1	g2201	1244	2	0																									SVVSESVTFESR	15701
												SVVSESVTFESR	16655	50.284	+			S	11	g2201	1254	2	2																									SVVSESVTFESR	15701
												SVVVPIEEYQDLNAMASK	23666	51.218					1	g982	2410	2	0													SVVVPIEEYQDLNAMASK	25270	46.069					1	g982	2410	2	0
												SVYSLSVDGYLPK	22126	69.979					1	g9215	377	2	0													SVYSLSVDGYLPK	24170	63.408					1	g9215	377	2	0
												SVYSLSVDGYLPK	22126	69.979	+	+		S	6	g9215	382	2	2													SVYSLSVDGYLPK	24170	63.408	+	+		S	6	g9215	382	2	1
												SYLINLNQSK	19950	66.299					1	g355	100	2	0													SYLINLNQSK	21066	51.436					1	g355	100	2	0
												SYLINLNQSK	19950	66.299	+			S	9	g355	108	2	2													SYLINLNQSK	21066	51.436	+	+		S	9	g355	108	2	2
												SYTMLGGPQLSDPNSK	16364	46.985	+	+		S	11	g3289	153	2	2													SYTMLGGPQLSDPNSK	17526	45.115					11	g3289	153	1	0
												TAASNISSSVEQK	9287	74.841					9	g1597	386	1	0													TAASNISSSVEQK	10156	77.288	+	+		S	9	g1597	386	2	1
												TAPSQALADVTAPTNIYEIQQTK	24650	30.352					4	g2205	823	6	0	TAPSQALADVTAPTNIYEIQQTK	25409	52.202					4	g2205	823	2	0	TAPSQALADVTAPTNIYEIQQTK	26205	70.209					4	g2205	823	2	0	TAPSQALADVTAPTNIYEIQQTK	25918
												TCSYQSLK	8163	122.13	+	+		S	6	g5928	157	6	6	TCSYQSLK	7826	82.671	+	+		S	6	g5928	157	1	1	TCSYQSLK	8992	108.46	+	+		S	6	g5928	157	5	5	TCSYQSLK	8169
												TEASGSSQTFQNVTLNK	15240	67.456					7	g9669	670	1	0
												TESSTNLGCSLDELGR	17357	58.676	+	+		S	3	g949	674	7	5													TESSTNLGCSLDELGR	21212	114.82	+	+		S	3	g949	674	1	1	TESSTNLGCSLDELGR	20407
												TEYVNVLSSPER	18547	69.65	+	+		S	9	g169	717	2	2
												TFTNDLQNMWSSLAK	29207	61.344					4	g5716	220	2	0
												TFTSDLQNMWSSLAK	27072	46.592					4	g5716	220	1	0
												TGSDSESLSDDEQIIFNTHVSK	22032	37.896	+	+		S	3	g6850	886	4	4																									TGSDSESLSDDEQIIFNTHVSK	23234
												TIDYAIK	21301	64.776	+	+		T	1	g3342	354	1	1													TIDYAIK	20252	71.378	+	+		T	1	g3342	354	2	2	TIDYAIK	19577
												TIEFADGSTKSFNLIIETYGLLPNTDFLPKK	30046	15.519					19	g9217	239	1	0
												TLAYSIPIIESLYR	33031	39.918					5	g4187	234	1	0	TLAYSIPIIESLYR	31639	51.092					5	g4187	234	1	0
												TLEAAPLQPSPK	14824	110.38	+	+		S	10	g5266	85	1	1	TLEAAPLQPSPK	14699	137.98	+	+		S	10	g5266	85	2	2	TLEAAPLQPSPK	15521	118.04	+	+		S	10	g5266	85	1	1
												TLESTTEPSDEEK	7933	34.721					9	g4614	338	1	0																									TLESTTEPSDEEK	8425
												TLIDECLDINASR	22778	90.653	+	+		S	12	g101	381	2	1
												TNDYSPQLQSSPAPPPPPTSLQPFPSIGQSQSAPVYHNR	24167	42.385	+	+		S	26	g5561	673	2	1	TNDYSPQLQSSPAPPPPPTSLQPFPSIGQSQSAPVYHNR	21391	7.4351					26	g5561	673	2	0	TNDYSPQLQSSPAPPPPPTSLQPFPSIGQSQSAPVYHNR	23593	26.389					26	g5561	673	4	0
												TSSLSGSQFQFPEPSR	21857	72.958	+	+		S	5	g3768	742	2	2
												TSTLIDNTPSAINPVIQTSLSPIKR	26037	59.324					10	g9715	419	1	0
												TTISISTSNEELAAR	17149	140.39	+	+		S	4	g1044	686	2	2													TTISISTSNEELAAR	18595	146.16	+	+		S	4	g1044	686	1	1	TTISISTSNEELAAR	17799
												TTPSTDLPSGR	9876	46.819					9	g3636	375	1	0	TTPSTDLPSGR	9563	63.184					9	g3636	375	2	0
												TTVTTTETINSPK	10554	78.653	+	+		S	11	g4056	235	4	4	TTVTTTETINSPK	10232	118.28	+	+		S	11	g4056	235	2	2	TTVTTTETINSPK	11398	107.06	+	+		S	11	g4056	235	2	2	TTVTTTETINSPK	10842
												TTVTTTETINSPKPVEENTDKEILDELEILPATK	28240	50.322				S	11	g4056	235	2	0	TTVTTTETINSPKPVEENTDKEILDELEILPATK	28413;28465	90.014				S	11	g4056	235	2	0	TTVTTTETINSPKPVEENTDKEILDELEILPATK	29184	111.5				S	11	g4056	235	2	0	TTVTTTETINSPKPVEENTDKEILDELEILPATK	28539
																								KTTVTTTETINSPK	7888	39.033	+	+		S	12	g4056	235	3	3	KTTVTTTETINSPK	8663	22.154	+	+		S	12	g4056	235	1	1	KTTVTTTETINSPK	8499
												VACIASIIYK	22094	47.187	+	+		S	6	g2362	696	1	1													VACIASIIYK	24554	65.305	+	+		S	6	g2362	696	3	2
												VASADHLK	6820	52.683					4	g2845	36	1	0
												VASEVQELAR	13698	107.1	+	+		S	3	g4048	33	6	5	VASEVQELAR	13218	153.08	+	+		S	3	g4048	33	17	17	VASEVQELAR	14378	116.37	+	+		S	3	g4048	33	10	10	VASEVQELAR	13568;13612
												VDIESGIDINYK	21392	67.704	+	+		S	5	g2857	116	1	1																									VDIESGIDINYK	20647
												VDLQCPIKYGK	7368	26.043					9	g8336	145	1	0
												VEELSNNLSK	11119	82.749	+			S	9	g3386	578	2	2													VEELSNNLSK	11871	58.246	+	+		S	9	g3386	578	1	1
												VESQIELQSPSVEGDSESIVENEDEEESTISEK	22357	58.498					3	g6445	415	2	0
												VFNVAQDYQQSQQVLSGHNLTISSLEFSPDGK	29301	74.404					16	g497	609	2	0													VFNVAQDYQQSQQVLSGHNLTISSLEFSPDGK	30359	54.732					16	g497	609	2	0	VFNVAQDYQQSQQVLSGHNLTISSLEFSPDGK	28711
												VGHGETVDKPK	5154	69.423					6	g5240	785	1	0
												VILDSGIPQQVGVLPVIGDDPMDSLLAEK	32820	43.612					24	g2464	535	1	0													VILDSGIPQQVGVLPVIGDDPMDSLLAEK	33545	42.659					24	g2464	535	1	0
												VISGDLNQSK	8596	96.331	+	+		S	9	g9827	204	2	2													VISGDLNQSK	9528	88.136	+	+		S	9	g9827	204	2	2	VISGDLNQSK	9303
												VIVPQSEYDELVK	21975	80.763	+	+		S	6	g982	2884	1	1	VIVPQSEYDELVK	19081	34.532					6	g982	2884	1	0	VIVPQSEYDELVK	21199	65.5	+	+		S	6	g982	2884	6	6
												VLAGIGGSGINSSVFVIGSEVVPITR	33287	35.016					13	g1664	184	3	0													VLAGIGGSGINSSVFVIGSEVVPITR	33220	40.428					13	g1664	184	1	0
												VLEPTMAADNTAFSPISTRPTSSK	19319	43.162					22	g1346	332	2	0													VLEPTMAADNTAFSPISTRPTSSK	20309	44.258					22	g1346	332	2	0
												VLGIDVESIR	20420	64.654	+	+		S	8	g579	19	5	5													VLGIDVESIR	23089	98.033	+	+		S	8	g579	19	5	5
												VLIELSVQNANVDAQAVHSWFK	28952	32.706	+	+		S	19	g5174	264	2	2													VLIELSVQNANVDAQAVHSWFK	30533	53.553	+	+		S	19	g5174	264	2	2	VLIELSVQNANVDAQAVHSWFK	29574
												VLQNANDLFLSLLK	33386	77.64	+	+		S	11	g463	544	2	2
												VLSHIIANSSEFSQTYSNLYSNR	20158	38.933	+	+		S	21	g3549	1095	2	1
												VLTCQEPEAQSSQK	7841	33.89	+			S	11	g3237	95	2	1													VLTCQEPEAQSSQK	8191	35.414					11	g3237	95	1	0
												VLVAEDNSVNQEVISR	17938	83.314					8	g550	1252	1	0
												VNLFEDR	14446	59.641	+			R	7	g1042	284	1	1
												VPQGVPDLVSGSSSSSTPLNDNLLVTPESLTGLSTSSK	32229	61.28					10	g985	200	2	0	VPQGVPDLVSGSSSSSTPLNDNLLVTPESLTGLSTSSK	32572	99.53	+	+		S	10	g985	200	3	1													VPQGVPDLVSGSSSSSTPLNDNLLVTPESLTGLSTSSK	32275
												VQNSIHNFTDMCFKKCNK	27530	24.538					3	g5595	34	1	0
												VSFDQLQGGK	15792	53.404	+	+		S	2	g10522	249	2	2	VSFDQLQGGK	15577	91.069	+	+		S	2	g10522	249	7	7
												VSHGSQNPLPPLPTSMASQNSQEVVGK	17180	55.985					5	g1445	873	2	0													VSHGSQNPLPPLPTSMASQNSQEVVGK	18176	66.282					5	g1445	873	1	0	VSHGSQNPLPPLPTSMASQNSQEVVGK	18218
												VSQGDLSNFDAACSEIESFKPHESDVER	24020	46.296	+	+		S	14	g1110	141	1	1
												VSSLANLTVTNFIIAR	30470	72.958	+	+		S	3	g2094	1339	2	2
												VVFLDTTISDEVAR	26124	99.522	+	+		S	9	g1020	36	1	1	VVFLDTTISDEVAR	24403	99.522	+	+		S	9	g1020	36	1	1	VVFLDTTISDEVAR	26757	113.69	+	+		S	9	g1020	36	1	1
												VVVTSSFTAIASGK	21447	73.848	+	+		S	12	g5986	136	1	1	VVVTSSFTAIASGK	20949	88.187	+	+		S	12	g5986	136	2	2
												WGIDEFSFIK	32081	78.934	+	+		S	7	g9993	468	3	3	WGIDEFSFIK	31949	75.378	+	+		S	7	g9993	468	2	2	WGIDEFSFIK	32567	56.563	+	+		S	7	g9993	468	2	2	WGIDEFSFIK	32432
												YAIVQVNAFSIFATSK	32398	98.902	+	+		S	15	g11447	91	2	1													YAIVQVNAFSIFATSK	33433	91.858	+	+		S	15	g11447	91	1	1	YAIVQVNAFSIFATSK	33279
												YALDTHLQSEISQHLASSISYFDK	29731	25.15					18	g6108	664	1	0																									YALDTHLQSEISQHLASSISYFDK	30203
												YDHDLVSSSESK	8182	117.7					9	g6854	119	1	0
												YDYGLTLLGLSK	29752	69.721	+	+		S	11	g3366	983	3	3													YDYGLTLLGLSK	31384	78.653	+	+		S	11	g3366	983	3	3
												YFANVSVK	13856	52.786	+	+		S	6	g764	9	1	1													YFANVSVK	14462	55.902	+	+		S	6	g764	9	1	1
												YFLSLAQNQQGSTSGGDGGR	19560	99.941	+	+		S	4	g3794	108	1	1
												YGLVSVDGNSVK	17618	99.568	+	+		S	5	g1573	314	2	2
												YIGSMVADVHR	10839	49.5					4	g5989	249	2	0													YIGSMVADVHR	11623	64.04					4	g5989	249	1	0
																																				YIGNMVADVHR	12794	66.962					4	g5989	249	1	0
												YIPEGIK	14886	66.994					4	g2464	232	1	0
												YLASVYSEQK	13562	82.563	+	+		S	7	g793	335	1	1																									YLASVYSEQK	14391
												YLLSLPTINDTIVNLDR	32486	121.28	+	+		S	4	g1340	108	7	7	YLLSLPTINDTIVNLDR	33365	170.18	+	+		S	4	g1340	108	6	6
												YLQQSQEEQNDVCSACAHGR	9343	79.311	+	+		S	5	g2941	166	10	1	YLQQSQEEQNDVCSACAHGR	8914	69.737					5	g2941	166	4	0	YLQQSQEEQNDVCSACAHGR	10145;10172	97.284					5	g2941	166	3	0	YLQQSQEEQNDVCSACAHGR	9878;9890
												YLQQTQEEQNDVCSACAHGR	9635	40.844				S	5	g2941	166	2	0
												YLVDIGTGYYVEKNADK	21982	20.65					14	g9269	97	1	0
												YLVQQATSK	9726	91.069	+	+		S	8	g1266	640	1	1													YLVQQATSK	10575	104.44	+	+		S	8	g1266	640	2	2
												YNESQQLNGPEGETAFK	15891	50.897	+			S	4	g4576	131	1	1													YNESQQLNGPEGETAFK	16905	129.34	+	+		S	4	g4576	131	1	1	YNESQQLNGPEGETAFK	16633
												YQLCNIINNSGGLPAIQDTEMK	24111	13.455					19	g4933	55	1	0	YQLCNIINNSGGLPAIQDTEMK	25007	13.455					19	g4933	55	1	0													YQLCNIINNSGGLPAIQDTEMK	22825
												YQQFQSLQSSSDEIK	14648	34.378					11	g7060	41	3	0
												YSVSTDLK	12214	58.782	+	+		S	2	g5078	1442	2	2													YSVSTDLK	13465	100.39	+	+		S	2	g5078	1442	2	2
												YVPDIQYSK	15811	48.794	+	+		S	8	g7593	468	1	1	YVPDIQYSK	15468;15583	71.379	+	+		S	8	g7593	468	2	2	YVPDIQYSK	16691	51.193	+	+		S	8	g7593	468	2	2	YVPDIQYSK	16021
												YVSPSWFENSGEQVDLGILTK	31590	99.566					5	g3943	695	2	0
																								AFLLFHHLEEESSKASSSSPSIK	19444	31.358					19	g4703	1459	1	0
																								AFPHLSSLLEEK	22201	42.809					6	g933	609	1	0	AFPHLSSLLEEK	24943	33.685	+	+		S	6	g933	609	1	1	AFPHLSSLLEEK	24631
																								AGNGSAIGGGGNAFGGAYPSFGNLASANKPTK	22847	20.029					20	g6001	769	1	0	AGNGSAIGGGGNAFGGAYPSFGNLASANKPTK	23650	63.403	+	+		S	20	g6001	769	2	1
																								ASSPIEDKESSPSLAGSSTSTPSGTDKK	9510	16.014					3	g1574	881	1	0
																																				ASSPIEDK	6624	55.37	+	+		S	3	g1574	881	1	1
																																				ASSPIEDKESSPSLAGSSTSTPSGTDK	11435	23.566				S	3	g1574	881	2	0
																								AVSLFTKNGGR	27164	81.296					9	g4262	790	1	0
																								DLMEPTSPRNEVEK	17663	66.595					8	g1913	166	1	0
																								EATASNSGLPDAQLSYNTTDSLGIEIPSISR	28194	20.592	+			S	30	g3199	139	2	2	EATASNSGLPDAQLSYNTTDSLGIEIPSISR	30969	97.257	+	+		S	30	g3199	139	2	2	EATASNSGLPDAQLSYNTTDSLGIEIPSISR	30359
																								EELEKNNHDQFK	17908	106.68	+			F	11	g3880	543	3	1	EELEKNNHDQFK	19191	78.939	+			F	11	g3880	543	1	1
																								EGVTSQGNQSSSTYIGSAGK	11024	65.805					5	g2356	33	2	0	EGVTSQGNQSSSTYIGSAGK	12061	47.666					5	g2356	33	1	0	EGVTSQGNQSSSTYIGSAGK	11719
																								EILLEQEK	14128	155.51	+	+		L	4	g5828	160	6	6	EILLEQEK	15431	120.62	+	+		L	4	g5828	160	4	4
																								ENEKVEVPPPPEQPSSEK	10862	32.627	+	+		P	11	g453	957	1	1	ENEKVEVPPPPEQPSSEK	12930	68.261	+	+		P	11	g453	957	3	3
																								VEVPPPPEQPSSEK	12604	56.225				P	7	g453	957	2	0	VEVPPPPEQPSSEK	13455	44.299	+	+		P	7	g453	957	6	1	VEVPPPPEQPSSEK	13338
																								ENISSGSMILTNQDQINTAINK	28652	27.32					8	g5028	186	1	0
																								EQNIHINEQIGILQSEINQHK	22903	53.359					15	g1687	333	1	0	EQNIHINEQIGILQSEINQHK	23306	24.282	+	+		S	15	g1687	333	1	1
																								ESNGYVVDLIELGIVGSMSR	30883	39.219					12	g1801	147	2	0
																								ETKPELGPIVLSCLLDESK	29473	32.156					12	g6707	412	1	0
																								ETNIWNPSSIPYEITLEK	28148	54.7					8	g4929	50	1	0
																								EVGLDFIQLHGVEDK	12105	17.219					12	g5747	111	1	0
																								FFSDIFYK	25533	65.038	+	+		S	3	g2368	603	1	1
																								FFTASAVTIFASR	27626	91.937	+	+		S	12	g5297	40	2	1	FFTASAVTIFASR	28853	127.42	+	+		S	12	g5297	40	2	1	FFTASAVTIFASR	27203
																								FITVEAPGEMDALK	14455	19.578				S	7	g6042	462	1	0
																								FITVEASGEMDALK	17874	57.348	+	+		S	7	g6042	462	1	1													FITVEASGEMDALK	19772
																								FSYLPSGDLSLVGSYGLK	31094	87.498	+	+		S	6	g6108	175	1	1													FSYLPSGDLSLVGSYGLK	31293
																								FTATNGYAMDLIGGGAK	12596	16.182					2	g3924	173	1	0
																								FVDLILMTDFITFCCVVFCSAIK	22665	13.188					8	g7044	179	1	0
																								GATVAATVGGASIPAAAQVGDPR	20859	75.764					12	g5886	720	2	0													GATVAATVGGASIPAAAQVGDPR	21137
																								GATVAATVGSAGIPAAAQVGDPR	19194	48.467					12	g6169	720	1	0
																								ICNHPFVFEEVESVLNSSR	29228	78.021					18	g2720	807	1	0													ICNHPFVFEEVESVLNSSR	31344
																								IMSLDIPSGVDGGSGTLSDDSLK	22899	49.31					18	g427	433	1	0
																								IPSDAAQLLNSQTSSSFGR	23425	183.0	+	+		S	14	g3179	23	2	2	IPSDAAQLLNSQTSSSFGR	24576	222.29	+	+		S	14	g3179	23	1	1	IPSDAAQLLNSQTSSSFGR	24267
																								IQSEEIKQELIK	15478	56.548	+	+		S	3	g3161	117	2	1													IQSEEIKQELIK	15456
																								IVPIQNSSFDPLNNLIK	32440	57.836					3	g5913	991	5	0	IVPIQNSSFDPLNNLIK	32592	54.471					3	g5913	991	7	0
																								KEDVATEEYGR	7895	46.462					6	g1344	1355	2	0	KEDVATEEYGR	8842	80.755					6	g1344	1355	2	0
																								KLDTALDFIAQHPSFK	22828	26.808	+	+		S	14	g6371	234	2	2	KLDTALDFIAQHPSFK	25524	57.476	+	+		S	14	g6371	234	2	2	KLDTALDFIAQHPSFK	25246
																								KNPSWNPEDDESQIQGTGPNGEVTDYDR	16526	51.22					12	g4554	755	2	0	KNPSWNPEDDESQIQGTGPNGEVTDYDR	18712	51.956					12	g4554	755	3	0	KNPSWNPEDDESQIQGTGPNGEVTDYDR	18402
																								LDANPLTEYLEELSK	31810	76.24	+	+		S	14	g210	237	1	1
																								LDANPLTEYLEELSKK	30904	66.335	+	+		S	14	g210	237	5	3	LDANPLTEYLEELSKK	31228	27.149					14	g210	237	2	0
																								LIGQVILDKNPSVLTVVDKVNTIANK	28697	59.943					12	g382	158	2	0													LIGQVILDKNPSVLTVVDKVNTIANK	29036
																																																LIGQVILDKNPSVLTVVDK	26986
																																																NPSVLTVVDK	18506
																								LIQLKDMSSSSK	19980	24.853					7	g2203	298	1	0	LIQLKDMSSSSK	21156	29.544					7	g2203	298	1	0
																								LISHTLQGETPSR	8812	18.823	+	+		S	12	g609	159	2	1													LISHTLQGETPSR	10728
																								LLEDSTNYVLENIDLNNLELGQEAWIK	30331	11.523					21	g3419	535	1	0
																								LLLADTSESGVNYQGNFTVTSTIPVGIDAYSVR	30473	27.337					9	g5790	447	1	0	LLLADTSESGVNYQGNFTVTSTIPVGIDAYSVR	31695	49.453					9	g5790	447	1	0
																								LLNSSTPEK	8851	44.395					7	g860	632	3	0
																								LQQQEEEKQK	19757	65.252					8	g7628	1198	3	0	LQQQEEEKQK	20745	65.252					8	g7628	1198	2	0
																								LQQQEEEKQK	19757	65.252	+			K	10	g7628	1200	3	3	LQQQEEEKQK	20745	65.252	+			K	10	g7628	1200	2	2
																								LSSVTSGPESSESNR	8061	71.555					13	g8521	373	2	0													LSSVTSGPESSESNR	8858
																								LVGIFSKWLNHETNEK	14842	49.3					8	g2094	619	1	0	LVGIFSKWLNHETNEK	12191	22.475					8	g2094	619	1	0	LVGIFSKWLNHETNEK	12820
																								LYNMGVLSTK	13173	57.55	+	+		S	8	g7021	88	2	2	LYNMGVLSTK	14280	55.461	+	+		S	8	g7021	88	2	2
																								LYSTNYHAILFNAQENVNQLLESQDR	26128	11.853					7	g5851	17	1	0
																								MLVPADYFIQNK	13340	48.283					7	g9894	274	1	0
																								MQSIPQQQVPHHPPPANKPR	7507	40.085	+			S	3	g5409	2	1	1
																								NANNSLSSPVSDK	9461	68.069	+	+		S	8	g6137	18	1	1	NANNSLSSPVSDK	10535	48.741	+	+		S	8	g6137	18	1	1	NANNSLSSPVSDK	10234
																								NFLSQVFTEDSHQFK	27270	58.885	+	+		S	11	g4249	564	2	1	NFLSQVFTEDSHQFK	28314	62.378	+	+		S	11	g4249	564	2	1	NFLSQVFTEDSHQFK	28057
																								NHLIEDSATPQSESDSK	8642	37.645					14	g1825	1235	1	0													NHLIEDSATPQSESDSK	9037
																								NLQTLGINNSTSTPR	15220	195.25	+	+		S	12	g2678	100	1	1	NLQTLGINNSTSTPR	17694	95.273	+	+		S	12	g2678	100	2	2
																								NMFSLATQAIR	18771	63.076	+	+		S	4	g1015	505	2	2	NMFSLATQAIR	20421	52.79	+	+		S	4	g1015	505	5	5	NMFSLATQAIR	17629
																								NSLGNSLSR	8167	78.334					2	g5180	187	1	0
																								PVVPELKMLLDGALNDQKIPIISNLNGQVSYEK	27084	13.663	+			M	8	g3130	238	1	1													PVVPELKMLLDGALNDQKIPIISNLNGQVSYEK	28194
																								QGFVEDVLSDLPSVK	30056	42.843	+	+		S	9	g5841	654	2	1
																								QGFVEDVLSDLPSVK	30056	42.843	+	+		S	13	g5841	658	2	1
																								QNQQDQNQDQNQK	21929	35.511					2	g2363	195	1	0
																								QVSLTSEEEDFVESK	19882	95.094					6	g4918	1155	1	0	QVSLTSEEEDFVESK	22264	82.85	+	+		S	6	g4918	1155	3	1
																								QYQLYNVK	11048	50.307	+	+		N	6	g407	844	1	1
																								RAPLSLLQGHSEPVEGVIFDAK	24933	88.836	+	+		S	11	g1150	297	2	2													RAPLSLLQGHSEPVEGVIFDAK	25397
																																																APLSLLQGHSEPVEGVIFDAK	27844
																								SACSILNPNVNFDVNNLPTSGLAIGATNAHK	28718	59.048	+	+		S	4	g5561	909	2	2	SACSILNPNVNFDVNNLPTSGLAIGATNAHK	29473	27.825	+	+		S	4	g5561	909	3	2	SACSILNPNVNFDVNNLPTSGLAIGATNAHK	28677
																								SASHHLNDFAATK	7629	58.831					1	g5886	160	5	0	SASHHLNDFAATK	8564	42.001					1	g5886	160	2	0	SASHHLNDFAATK	8096
																								SELSNDNIVESQELSSPVTR	23260	40.941	+	+		S	16	g5561	16	2	2
																								SEQEEETATKSQEIETPSESIEK	19178	19.378					9	g3266	9	1	0
																								SHAGDLAESVSLVDEFVHPR	28597	67.995					1	g4414	382	1	0													SHAGDLAESVSLVDEFVHPR	28952
																								SLIVEFNDSSK	21328	52.79					9	g5010	484	1	0	SLIVEFNDSSK	20705	84.17	+	+		S	9	g5010	484	3	3
																								SNSSLEGVSLLGLK	26282	36.847	+	+		S	3	g240	89	1	1
																								SNSSLEGVSLLGLK	26282	36.847	+	+		S	4	g240	90	1	1
																								SPPFLHNYHLAAFIDK	24183	34.395					1	g211	130	3	0													SPPFLHNYHLAAFIDK	24455
																								SQPTPIDASNVTDSQESK	12810	69.602					14	g2820	388	2	0	SQPTPIDASNVTDSQESK	13894	43.382					14	g2820	388	1	0	SQPTPIDASNVTDSQESK	13512
																								SVISNLVTTEDDR	20082	80.245	+	+		S	4	g1853	214	1	1
																								TAAAPVPNMSEQLQQQQQR	10306	56.959					10	g2595	750	1	0													TAAAPVPNMSEQLQQQQQR	11996;12012
																								TDMMDSFVSTVILDYK	16834	40.589					10	g4210	417	1	0
																								TFPLELLAGEPNYIVEQSESGCK	33391	34.302	+	+		S	18	g382	192	2	1													TFPLELLAGEPNYIVEQSESGCK	33710
																								TGNLYSNYTISSNDEK	16605	82.543					6	g363	18	1	0													TGNLYSNYTISSNDEK	16904;16932
																								TNAGMVQNNLK	11349	44.377					3	g519	590	1	0
																								TSIDNESYIFSGTFFNFANLEDQK	29213	12.08					10	g330	86	1	0
																								TVYVGNLSHFTTEEQIHELFSK	24521	26.417	+	+		S	21	g1849	60	1	1	TVYVGNLSHFTTEEQIHELFSK	27059	52.483	+	+		S	21	g1849	60	4	4	TVYVGNLSHFTTEEQIHELFSK	25199
																								VELGLEK	14099	86.866	+	+		L	3	g3822	135	4	4
																								VESPLPINLPIDK	28330	78.903	+	+		S	3	g2678	37	2	2													VESPLPINLPIDK	28728
																								VFQSIDYGNSQGGAK	17424	33.886					14	g1438	117	1	0	VFQSIDYGNSQGGAK	19915	70.977					14	g1438	117	3	0
																								VGTSIMIEQLFK	29790	49.423					1	g9836	151	1	0
																								VPAAPFVPSSSTPTALAK	21156	55.401					11	g45	31	1	0													VPAAPFVPSSSTPTALAK	23334
																								VQQPQQAAEQEPSVQEQPK	10212	34.476	+	+		S	13	g9193	210	2	2
																								WVTSFSSINNSTTSPGQHGSNGGGGGGK	20310	10.805					1	g7892	444	1	0
																																																KWVTSFSSINNSTTSPGQHGSNGGGGGGK	20336
																								YDSGTEFIDTIDDLPDDPDLKPLDDK	28705	30.958					3	g2552	274	1	0	YDSGTEFIDTIDDLPDDPDLKPLDDK	29619	24.514					3	g2552	274	1	0	YDSGTEFIDTIDDLPDDPDLKPLDDK	30789
																								YELVPFDQSIEFK	28786	49.777	+	+		S	9	g4922	93	1	1
																								YGQYQQQSYTQHSYQQQHPLVDR	11981	27.408					13	g2921	382	1	0													YGQYQQQSYTQHSYQQQHPLVDR	12827
																								YINFLTSAGIPDLK	29339	70.977					7	g3951	333	1	0
																								YNPSEPIYIGSEVAYK	22764	65.563					4	g7861	134	4	0	YNPSEPIYIGSEVAYK	23642	50.145					4	g7861	134	3	0	YNPSEPIYIGSEVAYK	22247
																								YNPSEPIYIGSEVAYK	22764	65.563					11	g7861	141	4	0	YNPSEPIYIGSEVAYK	23642	50.145	+	+		S	11	g7861	141	3	2	YNPSEPIYIGSEVAYK	22247
																																				ASEEQDGFVLINK	21133	45.565					2	g1102	854	1	0
																																				AYVTLNFSNESIPFKPLIEGEFK	33382	46.578					11	g9110	542	2	0
																																				DIESLEEEIKEK	7875	23.118	+			K	12	g1314	190	1	1
																																				DSTPVVYSSK	10069	44.203	+	+		S	9	g4277	23	1	1
																																				DTFSALQLLTLHR	30577	24.425					4	g9134	102	2	0	DTFSALQLLTLHR	31198
																																				DTSSLTADTLQDDPLYLDEEDKSK	25086	34.418	+	+		S	23	g3456	119	1	1
																																				DVISSEHGK	6092	50.607	+			S	4	g7592	1044	2	2
																																				ECLDLFHASTWNVVQEQADPDPTFR	30237	35.179					9	g890	281	1	0
																																				EGLSYTSNAGVQSILAK	23823	72.891					13	g6056	406	1	0
																																				EHAAYIAAK	6671	49.358					5	g944	399	2	0
																																				EHDQSYNDFYIQTNK	17039	32.044	+	+		S	5	g4517	1149	1	1
																																				EIVIDDHLSQNLTK	18645	18.596					9	g9203	421	1	0
																																				ELAVSTLDGHVTIFDIEDAK	27107	37.884					5	g244	526	1	0
																																				EQIADYSQKPSK	8461	60.434					7	g5494	429	1	0
																																				EYLLEEEIDSTGDDDVVDYLDTLTKEWDEK	24128	29.54					13	g449	317	3	0
																																				EYLLEEEIDSTGDDDVVDYLDTLTKEWDEK	24128	29.54					18	g449	322	3	0
																																				FNELHLLSK	19570	68.847	+	+		S	8	g2094	1514	1	1
																																				FYISVMDK	18743	41.448	+	+		S	4	g102	457	1	1
																																				GEFTELNKDPVITLYESAANPADHK	26701;26750	44.711	+	+		S	17	g3784	213	1	1
																																				GGIEVTILGFNFRPGLSIK	33593	46.159	+	+		S	17	g3914	432	1	1
																																				GNVTLSDGTTK	8556	50.108	+	+		S	6	g4988	190	1	1
																																				GNVTLSDGTTKPIQYISSNGLK	21210	62.589	+	+		S	6	g4988	190	2	1	GNVTLSDGTTKPIQYISSNGLK	19828;19889
																																				GSLLPPPSIPNPNTMKPAPTPTGVDQPPAK	22002	40.454					2	g1445	106	1	0
																																				GVFDDSANSR	11338	55.064	+	+		S	9	g5881	222	1	1
																																				HQQEIQSYTPTNDK	9648	30.739					7	g1358	187	3	0
																																				HTMDPIGWAYYSSSADGEATFR	25266	62.589	+	+		S	12	g4801	198	1	1	HTMDPIGWAYYSSSADGEATFR	24972
																																				HTMDPIGWAYYSSSADGEATFR	25266	62.589	+	+		S	14	g4801	200	1	1	HTMDPIGWAYYSSSADGEATFR	24972
																																				IGSLMSINGTVTR	19913	50.284					8	g3179	219	1	0
																																																IGSLMSISGTVTR	18729
																																				IKNPETNSSAGDGSSSSK	5451	22.653	+	+		S	16	g841	172	2	1
																																				IQIDDNTHSSIANQLLSTSENTLK	24736	19.755	+	+		S	17	g3089	88	7	6
																																				ISSQLSPNPHYSLPNLLSIESK	26011	15.316					6	g2511	26	1	0
																																				KLSEELQMLK	15081	44.98	+	+		S	3	g7592	1263	1	1
																																				LSEELQMLK	16205	64.734	+	+		S	2	g7592	1263	2	2
																																				LAPQCDVIITGVPSENYK	23424	90.412	+	+		S	14	g5458	249	1	1	LAPQCDVIITGVPSENYK	22951
																																				LDLNSETLSENGTK	17356	87.363	+	+		S	9	g1462	570	1	1
																																				LFNSCLETLSNLTSSK	27673	115.57	+	+		S	10	g4565	111	1	1	LFNSCLETLSNLTSSK	28148
																																				LGATIDVELSHLR	23610	32.275	+	+		S	10	g49	48	1	1
																																				LIMNWIIAK	20069	65.803	+	+		A	8	g851	339	1	1
																																				LLKPQSGFFSFLSGSSASMR	29100	40.097					6	g5180	18	2	0
																																				LLKPQSGFFSFLSGSSASMR	29100	40.097	+	+		S	10	g5180	22	2	2
																																				LQATHLAPSLEFLHSK	21806	67.685	+	+		S	15	g8053	2931	1	1
																																																LQATHLAPSLEFLHLKCNEK	30174
																																				LSELELGK	20017	54.774	+	+		L	6	g54	1249	1	1	LSELELGK	19867
																																				LSVNTAALPGCASHIYNYYDGGAVFANAEK	28135	41.661					2	g3951	144	1	0
																																				LVPNDSGNK	6374	77.923	+	+		S	6	g14	266	2	2	LVPNDSGNK	6167
																																				LYDQYVLLTQHYSGISINR	27000	67.995	+	+		S	13	g5881	207	1	1
																																				MLIGFEDKDAKAICTFGYCEGPDK	25198	19.897					9	g398	121	1	0
																																				MPIIIEGAYAFSIVK	31025	42.001					2	g2075	175	1	0
																																				MSHNQYQQSYTERR	21384	43.77	+			R	14	g11036	13	1	1
																																				MSILELLK	19786	41.025	+	+		L	7	g2598	6	3	3
																																				MSLYSNIRTFDTR	17965	45.161					11	g899	10	1	0
																																				MTNHHPYLDK	17868	69.628	+	+		D	9	g1818	8	1	1
																																				TNHHPYLDK	9589	39.022	+	+		D	8	g1818	8	1	1
																																				NDLANVLITPVPSDQSR	25799	76.073					13	g5078	48	1	0
																																				NEDGLATVLSHELSHQLAQHSSEQLSK	25664	35.888	+	+		S	26	g5196	199	2	2
																																				NIDTNSESKPK	5287	30.331	+	+		S	8	g6024	138	3	1
																																				NIIDHVSESNSDLK	15179	122.39	+	+		S	11	g6044	922	1	1
																																				NPTIYHVVNFFKSQLELKGFTYLPESK	16202	14.653					17	g990	80	1	0
																																				NSSGSIVGNK	6915	75.378	+	+		S	2	g5320	334	2	2	NSSGSIVGNK	6753
																																				NSVIVQK	7950	60.788	+	+		S	2	g5790	892	2	2	NSVIVQK	7769
																																				NTAGQSPEESSASPK	5674	59.418					7	g6202	86	7	0	NTAGQSPEESSASPK	5708
																																				PFQKNVLDCLPK	16271	23.118					3	g4687	503	1	0
																																				PTFPGEFLLVSLTDLFPLQPTPIFTNSYVIENR	29468	13.525					15	g11806	497	1	0
																																				QIVAFSEVLKPDLVEELNNSSK	29963	16.096					6	g7708	65	1	0	QIVAFSEVLKPDLVEELNNSSK	30287
																																				QLSEPSLESLKDFASK	24463	26.146	+			S	15	g982	3082	1	1
																																				QLSESEGSTLAQSLMDWLGEQK	27714;27739	20.256					17	g10863	74	1	0
																																				QQHELDEEKQYQQEK	14193	43.761					11	g11687	580	1	0
																																				QSWLNWR	25625	138.62	+	+		S	2	g4915	187	2	2	QSWLNWR	24721
																																				RIEMGAQAASSK	5221	66.498	+	+		S	10	g5160	276	2	2
																																				RPNDMPDFDDEYEIK	18591	43.791					3	g6339	192	2	0
																																				SAALSTDEQK	6738	51.113					1	g5152	1435	1	0	SAALSTDEQK	6495
																																				SAEYGVPFIKDDDVILVHSYSR	27161	38.26					1	g5540	111	1	0	SAEYGVPFIKDDDVILVHSYSR	25746
																																				SEPSAALAYLSLR	15809	38.086					1	g11405	272	1	0
																																				SEQEIVAEVKDIADISIDVGFIGDVYTEIR	31548	28.405					27	g692	73	2	0
																																				SGSAIGGEAQTYIK	15968	82.171					1	g4969	44	1	0
																																				SIINQYTSCMK	13966	56.013					1	g5733	40	2	0
																																				SILNENFNLVNSENFKPLSNSQVDR	27778	46.839					12	g212	368	1	0
																																				SISSSTPTFK	19467	64.485	+	+		S	4	g5241	4	4	4
																																				SLNSQVTK	7054	143.12	+	+		S	4	g2149	590	2	2
																																				SNISIIESVAPHHQQQK	16957	89.911	+	+		S	4	g4133	517	1	1
																																				SNLSVNSIDSSGSRNETPLSESNPASR	22301	16.106					14	g3203	935	1	0
																																				SNLSVNSIDSSGSWNETPLSESNPASR	22555	16.106					14	g3203	935	2	0
																																				SNSYHQLQSQISASEFGFIPSIAAK	28907	32.083					12	g2643	378	1	0
																																				SNVETTTTENNNYIVNHGAK	11849;11875	45.704					1	g5584	512	1	0
																																				SQHQQSASTEPLSK	6265	34.302					1	g339	47	1	0	SQHQQSASTEPLSK	6137
																																				SQQYIDR	8086	91.626					1	g12121	240	1	0	SQQYIDR	7233
																																				SSTSTVSVPSSESVPISQLR	21597	18.015					4	g215	58	1	0
																																				SSTSTVSVPSSESVPISQLR	21597	18.015					11	g215	65	1	0
																																				STASNITMTSASSPQGSPSQSSPK	10097	54.559	+	+		S	17	g461	104	1	1	STASNITMTSASSPQGSPSQSSPK	9817
																																				SYIISYDTELYGESSR	24868	117.93	+	+		S	15	g7171	589	1	1	SYIISYDTELYGESSR	24475
																																				TLSSNEVELLYVK	25909	51.979	+	+		S	3	g5195	7	2	2
																																				TLSSNEVELLYVK	25909	51.979	+	+		S	4	g5195	8	2	2
																																				TSYQSYQSAK	8069	87.308	+	+		S	5	g3442	145	5	5	TSYQSYQSAK	7769
																																				TSYQSYQSAK	8069	87.308	+	+		S	8	g3442	148	5	5	TSYQSYQSAK	7769
																																				VFGRINENIGQK	16156	23.226					3	g2629	427	1	0
																																				VLNAASSLLPLSADESNTFQSEFK	31347	97.5	+	+		S	12	g5113	1403	2	1
																																				VLSSVLR	7922	69.39	+	+		S	4	g1208	903	3	1
																																				VLTLASSFGLTQEILDIFWAFDNKIAIK	29470	16.938					23	g1523	328	1	0
																																				VMADINSVSVESVANEAIR	24454	50.563	+	+		S	7	g9199	200	1	1
																																				VMADINSVSVESVANEAIR	24454	50.563	+	+		S	9	g9199	202	1	1
																																				VNDEPVSIR	13142	122.52	+	+		S	7	g5026	935	2	2	VNDEPVSIR	12882
																																				VTINTLEEQSTNPK	16267	72.652					10	g5204	55	1	0	VTINTLEEQSTNPK	14999
																																				VYASGTSEAR	6150	57.59					7	g6410	105	3	0	VYASGTSEAR	6047
																																				YNESLLNSLESQNNEEMDTMGQK	21886	43.198					11	g5206	63	1	0
																																				YRPDLLGFPSSNGAQTTGDGQK	20937;20956	86.557	+	+		S	10	g3422	234	2	1	YRPDLLGFPSSNGAQTTGDGQK	21021
																																				YSNPSLR	9519	58.981	+	+		S	2	g2316	322	2	2
																																				YYSATYPSALSYVISK	28281	72.089					8	g715	303	1	0
																																																AAHFDGQSEAEAEDDLDDLFETEK	27442
																																																APDDEVEQTPNER	12192
																																																ASLFATPAELPYVSLLKR	32270
																																																ASSSINEQEDLEMIAK	18692
																																																ATSTTTSVSTSVATDSAFVK	18963
																																																DQAQFNQQNIQSQR	11502
																																																DSDSLLSVHTVSPPYLFSPTTSINVATSSFPAR	33639
																																																DWIGELSLLEELSK	14488
																																																ELFPESELTEENGIPLPSDIITK	33253
																																																ELLDADDQTIQAYISQDQSSLESTPETSLLQK	31641
																																																ESGIDVR	8777
																																																EVVPSESPTSLSVSK	17287
																																																EYTAIHGVAR	14561
																																																FCPAGVYEYIEDESEPLGVK	31618
																																																FENENGFNLTSIKPISVINQK	26791
																																																FICSVDNSPITYPTLDLSFGK	31899
																																																FLDLGTGNGHLLFQLWEDINEEYEGDK	26964
																																																FSDLDNR	9580
																																																FSDPFSIVSHEMSNLAK	25572
																																																GDFEPGTNTISFDNELGR	24504
																																																GGLDNEFIYSGSLDDR	24799
																																																GIQEEYEGELTSLVNK	26380
																																																GSIASLASK	12026
																																																GSSGGGMTSISSLSK	11333
																																																GVDADGDIIMANSMQSK	14107
																																																GVDADGDIIMANTMQSK	14470
																																																GVGHSLLLSKPEFISGIILNHIESK	29400
																																																HENDQNDDDIDKISDLETLK	20420
																																																HLLNTIDGGIVKSVCVSQCGNFGLVGSSWGGIGSYNLQSGLLR	32963
																																																HTESGATHLHLDSPNDSNNVFSIAFK	23593
																																																HYNSAIIVFGYPENLSIEIIK	32640
																																																IATHGTGDSIHTPTSPIK	11627
																																																IDEVEKER	11360
																																																IDQIEELSTENTSTEETTNQVSSGSANITK	20547
																																																IDQIEELSTENTSTEETTNQVSSGSANITK	20547
																																																IEENAMDKK	12796
																																																IFSQQFHSNNSSGFGNAANYQLYNSQPDLR	23065
																																																IIPESMEEDTSATTASR	11791
																																																ILSGQDSAPYISLNLSDFEK	31707
																																																ISMEPSSSTPNVR	9583
																																																ISNSLSADGNSSSNNFGVIK	19512
																																																ISNSLSADGNSSSNNFGVIK	19512
																																																ITQNVLR	7329
																																																IVDQPHPLVIQNILLSCLK	32684
																																																KGQQPMQQATSCSQQQQQQK	21991
																																																KLEQLSNEVISYEEQMNK	21044
																																																KNHELGNDYDQFQNQILK	25476
																																																LAAVVGGSMGGMLALEYK	23392
																																																LDANTETSVPTELESVNNHNEQSQPIEPTQER	19732
																																																LDLMQSFLK	23653
																																																LEEEILTGIPSNIR	26365
																																																LEEKESTNVCVPDR	22024
																																																LIESETDEK	7888
																																																LINGSDSDSDDNNNSLLSSK	15854
																																																LLLQGQQYANQQTLTGNANNNGEGDQQQSSQSHSNAGNQQGK	16222
																																																LMSQQFEQQHQQQVSQEK	9010
																																																LTEADKNWIVHAQWGGTGGQPISSGMVVDEPDIEIGSGLSSK	27499
																																																LTGDSELVAK	13659
																																																LTQLTQILFPIVNDADSSFAQYLLQNPTFAPNPESSLNPEK	28589
																																																LTRLLETNSNASTNTKSILR	21197
																																																LVSENNLNGSTHLPSTDIGISSLK	23115
																																																LYNNDGSQNIIHDASHALGTCK	18991
																																																LYTELLDCWLITFQDLLEKK	24153
																																																MCISQSSQSTGDFELK	15550
																																																MCISQSSQSTGDFELK	15550
																																																MDLDTDVPMEDVEEQQSQQEQSLSK	20976
																																																MESTATAAATVAAVSGSVQLSQNTTPQNLPHLDNSQNNNYLR	27418
																																																MQSLKNIIETNK	14202
																																																NEDTPEPSSEISSK	10335
																																																NFASPYPNTR	14224
																																																NFELESQIK	19134
																																																NSGVIIDTPALTSK	21273
																																																NSLHELQNK	6965
																																																NTPIYDQFNIINSDCLR	29160;29229
																																																NVRPSFNSPLGMVGGLVHSGLSTMITQGK	25763
																																																PDTILPILDK	9282
																																																PVNFKYSTYAPMFVNDDTSIHIESK	27572
																																																QETAHIIVK	7552
																																																QIQVQLYELINEILR	18703
																																																QSILSEISSNSPDNLDASPK	24810
																																																QTKYFMALK	9739
																																																RGAFPTFTGSLSSGASTTKNPTPPLSQPTTTNQLLPAASHHTNR	28958
																																																RVSTGSNATFNLGGWAPNTDNFR	22332
																																																SDDIDPEDYTNDVTLLGR	26844
																																																SDILNESSSSISEQIHIR	22053
																																																SFINCDPNTVPLTVTVDDPAGNSWIEYVPGEPTHK	31695
																																																SHSNTTLSNDINLLDDNSGNK	19898
																																																SIHNSFSAPHSFVDEDKPPPPPDR	15074
																																																SILFDDPNSK	19860
																																																SISNESSSSILK	13964
																																																SISQYMTNLEK	14281
																																																SIYQNCDGTEYESTANIFDLR	28938
																																																SKNEEDKEEIAVGGSGSNLPDPNQDQQGFLNAFLDSK	27349
																																																SNLEYEELQQELENLHIQLDTSQSR	31941
																																																SNLEYEELQQELESLHIQLDTSQSR	32077
																																																SNVPNSTGDNHTLLVEVFSK	24748
																																																SPLGLKIHEYYK	16031
																																																SPLQLSSNVSEHHALIQSPK	16559
																																																SPSQGENEESSVLPR	13188;13217
																																																SQAQTEVNNIESVENPSFTTPLKR	25622
																																																SQAQTEVNNIESVENPSFTTPLKR	25622
																																																SVIEVIK	21203
																																																TASLMSKNCRAAAVLSGAQDDIIENCYQFGR	25801
																																																TDVPPPPPPPPPPAPPSSSTEISK	18754;18901
																																																TPPVSSPPALPTPPTPSGISLNTTMQAK	26118
																																																TPPVSSPPALPTPPTPSGISLNTTMQAK	26118
																																																TQMANLNSSVSEK	8486
																																																VELESLR	8640
																																																VESQIEPQSPSVEGDSESIVENEDEEESTISEK	21230
																																																VLPSHFTIVCGRR	24171
																																																VLPSHFTIVCSR	19250
																																																VNVSLSELHGIMK	19555
																																																VSPFVNQYSTPPLSSDHLNTDEISADTGER	23968
																																																VSPHAQQTGEYLTASMSENGEVYIFDLSAQYK	28357
																																																VYSKLDIISNGGNNGCNETMLNSFK	20860
																																																WLELSSGYLR	27875
																																																YAPAVTSDASQPPSSGFASPTLNSSPR	20475
																																																YLDFINNSSLSK	24904
																																																YSAAGINELDYASESQFLIK	29409
ELGDGFVADLTNAGMGLR	29320	44.998				S	12	g1914	130	11	0	ELGDGFVADLTNAGMGLR	28472	99.747				S	12	g1914	130	24	0	ELGDGFVADLTNAGMGLR	29530	171.05				S	12	g1914	130	25	0	ELGDGFVADLTNAGMGLR	28840	115.57				S	12	g1914	130	13	0	ELGDGFVADLTNAGMGLR	27958
ELGDGFVADLTSAGMGLR	28860	44.511	+	+		S	12	g1914	130	11	10	ELGDGFVADLTSAGMGLR	27259	47.712	+	+		S	12	g1914	130	25	21	ELGDGFVADLTSAGMGLR	25455	47.712	+	+		S	12	g1914	130	36	23	ELGDGFVADLTSAGMGLR	28801	63.662	+	+		S	12	g1914	130	21	18	ELGDGFVADLTSAGMGLR	27194
LLLSFDEQYPNKPPQVK	21466	21.534	+	+		S	4	g2044	57	2	1	LLLSFDEQYPNKPPQVK	21533	34.277	+	+		S	4	g2044	57	12	4	LLLSFDEQYPNKPPQVK	21462;21487	36.638	+	+		S	4	g2044	57	10	2	LLLSFDEQYPNKPPQVK	22621	53.328	+	+		S	4	g2044	57	6	3	LLLSFDEQYPNKPPQVK	20977;21286
																																				LLLDFDEQYPNKPPQVK	23380	25.59				S	4	g2044	57	1	0
												LNPSVNSIEK	12037	47.187	+	+		S	4	g4307	81	1	1
GHSYAAAVSSSK	6232	33.782	+	+		S	11	g3615	736	1	1	GHSYAAAVSSSK	6119	26.753	+	+		S	11	g3615	736	2	2													GHSYAAAVSSSK	6784	69.864	+	+		S	11	g3615	736	2	2	GHSYAAAVSSSK	6626
																																																AQASVAESSLNSEKK	7757
																								VVQEYYNSAGDAAKEEFTK	16619	63.447	+	+		S	8	g4710	467	4	4													VVQEYYNSAGDAAKEEFTK	16909
																																																QLDESTINNEAIKK	10890
AQASVAESSLNSEK	9575	107.18	+	+		S	8	g7217	317	8	7	AQASVAESSLNSEK	9353	120.86	+	+		S	8	g7217	317	21	14	AQASVAESSLNSEK	9309	57.019	+	+		S	8	g7217	317	12	5	AQASVAESSLNSEK	10200	128.28	+	+		S	8	g7217	317	14	4	AQASVAESSLNSEK	9111
																																																AQASVAELSLNSEK	16050
ILILDSSDAGLVEHISSGGIELYTK	30439	84.942					7	g6071	127	1	0	ILILDSSDAGLVEHISSGGIELYTK	31523	114.2	+	+		S	7	g6071	127	5	2	ILILDSSDAGLVEHISSGGIELYTK	30322	78.202				R	7	g6071	127	2	0	ILILDSSDAGLVEHISSGGIELYTK	31551	93.997	+	+	+	R;S	7	g6071	127	4	1	ILILDSSDAGLVEHISSGGIELYTK	29626
																								ILILDSR	10925	74.717	+			R	7	g6071	127	1	1	ILILDSR	11588	64.776	+		+	R;S	7	g6071	127	2	2
QSGDTSASTDSETSSPSK	5102	57.679	+	+		S	6	g6509	879	2	2	QSGDTSASTDSETSSPSK	5179	68.034	+	+		S	6	g6509	879	1	1													QSGDTSASTDSETSSPSK	5207	58.21	+	+	+	M;S	6	g6509	879	3	2
																																				QSGDTMASTDSETSSPSK	5279	61.212	+	+	+	M;S	6	g6509	879	4	1
VVQEYYNDAGDAAK	12844	56.359				S	8	g4710	467	1	0																									VVQEYYNDAGDAAK	13605	46.706	+	+	+	D;S	8	g4710	467	2	1	VVQEYYNDAGDAAK	13293
VVQEYYNSAGDAAK	11044	49.423	+	+		S	8	g4710	467	8	6	VVQEYYNSAGDAAK	11135	67.519	+	+		S	8	g4710	467	12	11	VVQEYYNSAGDAAK	9591	54.471	+	+		S	8	g4710	467	24	21	VVQEYYNSAGDAAK	11109	40.516	+	+	+	D;S	8	g4710	467	13	12	VVQEYYNSAGDAAK	11339
																								QLDESTINNEAIK	15236	34.563	+	+	+	K;S	13	g4314	135	1	1
QLDESTINNEAISK	13848	78.903	+	+		S	13	g4314	135	1	1	QLDESTINNEAISK	13761	91.961	+	+		S	13	g4314	135	3	3	QLDESTINNEAISK	13166	118.9	+	+	+	K;S	13	g4314	135	2	2	QLDESTINNEAISK	14655	117.79	+	+		S	13	g4314	135	4	4	QLDESTINNEAISK	13400
GLSAEVGVLAGSAAAYAAR	26979	77.506	+	+		S	3	g2887	533	18	15	GLSAEVGVLAGSAAAYAAR	25391	32.068	+	+		S	3	g2887	533	39	30	GLSAEVGVLAGSAAAYAAR	27155	158.11	+	+	+	D;S	3	g2887	533	42	35	GLSAEVGVLAGSAAAYAAR	26525	61.167	+	+	+	D;S	3	g2887	533	41	35	GLSAEVGVLAGSAAAYAAR	27461
HKGLSAEVGVLAGSAAAYAAR	18495	42.908	+	+		S	5	g2887	533	9	3	HKGLSAEVGVLAGSAAAYAAR	20459	58.402	+	+		S	5	g2887	533	20	8	HKGLSAEVGVLAGSAAAYAAR	18059	46.833	+	+	+	D;S	5	g2887	533	10	7	HKGLSAEVGVLAGSAAAYAAR	21873	51.834	+	+	+	D;S	5	g2887	533	15	5	HKGLSAEVGVLAGSAAAYAAR	21148
																								GLDAEVGVLAGSAAAYAAR	33659	139.89	+	+	+	D;S	3	g2887	533	2	2	GLDAEVGVLAGSAAAYAAR	28946	46.131	+		+	D;S	3	g2887	533	2	1	GLDAEVGVLAGSAAAYAAR	32392
VLAFQYQPRER	16112	40.727					4	g1769	824	1	0	VLAFQYQPRER	15856	61.353	+	+	+	F;S	4	g1769	824	2	2	VLAFQYQPRER	15385	39.625				S	4	g1769	824	1	0													VLAFQYQPRER	15785
												VLASQYQPR	10743	77.923	+	+	+	F;S	4	g1769	824	1	1	VLASQYQPR	9523	86.794	+	+		S	4	g1769	824	1	1	VLASQYQPR	11630	104.37	+	+		S	4	g1769	824	2	2
												SGISEYKEPDEDRK	7112	30.176	+	+	+	S;W	4	g6107	610	5	1
												SGIWEYK	10187	64.776	+		+	S;W	4	g6107	610	1	1	SGIWEYK	9792	60.358	+			W	4	g6107	610	1	1	SGIWEYK	10096	62.714	+			W	4	g6107	610	1	1	SGIWEYK	11707
												YGPIAEDIQAFTLNPMGLLYDHNRPVTK	30277	77.322	+	+	+	N;S	14	g1486	212	2	2	YGPIAEDIQAFTLNPMGLLYDHNRPVTK	30783	70.799					14	g1486	212	2	0
												YGPIAEDIQAFTLSPMGLLYDHNRPVTK	29666	46.63	+	+	+	N;S	14	g1486	212	1	1
TATSDELWDFIAK	29766	149.31	+	+		S	4	g6730	122	12	11	TATSDELWDFIAK	26670;26727	70.17	+	+	+	D;S	4	g6730	122	45	30	TATSDELWDFIAK	30013	106.35	+	+		S	4	g6730	122	34	22	TATSDELWDFIAK	29263	116.23	+	+	+	D;S	4	g6730	122	49	29	TATSDELWDFIAK	30342
												TATDDELWDFIAK	31861	107.4	+	+	+	D;S	4	g6730	122	2	1													TATDDELWDFIAK	31581	108.48	+	+	+	D;S	4	g6730	122	2	1
AGAELQSATSAAVSR	12331;12643	142.1	+	+		S	7	g1596	118	23	23	AGAELQSATSAAVSR	11337	73.781	+	+	+	D;S	7	g1596	118	75	68	AGAELQSATSAAVSR	12251	170.4	+	+		S	7	g1596	118	50	47	AGAELQSATSAAVSR	12299	136.53	+	+	+	D;S	7	g1596	118	52	47	AGAELQSATSAAVSR	12613;12918
												AGAELQDATSAAVSR	11363	47.288	+	+	+	D;S	7	g1596	118	4	3	AGAELQDATSAAVSR	13341	59.426				S	7	g1596	118	1	0	AGAELQDATSAAVSR	13253	48.998	+	+	+	D;S	7	g1596	118	5	1	AGAELQDATSAAVSR	13704
LGNLYLR	15187	106.29	+	+		R	7	g3540	333	1	1	LGNLYLR	14815	74.717	+	+	+	R;S	7	g3540	333	7	7	LGNLYLR	14741	64.776	+	+		R	7	g3540	333	3	3	LGNLYLR	17069	106.29	+	+	+	R;S	7	g3540	333	6	6	LGNLYLR	17509
												LGNLYLSNQK	16502	83.998	+	+	+	R;S	7	g3540	333	3	3													LGNLYLSNQK	16136	111.95	+	+	+	R;S	7	g3540	333	1	1
LISNVFDGVDETVQQAK	26296	36.847	+	+	+	D;S	10	g5767	185	10	1	LISNVFDGVDETVQQAK	24597	38.634	+	+	+	D;S	10	g5767	185	46	5	LISNVFDGVDETVQQAK	26761	109.84	+	+	+	D;S	10	g5767	185	19	2	LISNVFDGVDETVQQAK	25796	55.452	+	+	+	D;S	10	g5767	185	34	4	LISNVFDGVDETVQQAK	23305
LISNVFDGVSETVQQAK	22937	139.48	+	+	+	D;S	10	g5767	185	81	63	LISNVFDGVSETVQQAK	21396	111.39	+	+	+	D;S	10	g5767	185	256	186	LISNVFDGVSETVQQAK	23128	102.78	+	+	+	D;S	10	g5767	185	162	113	LISNVFDGVSETVQQAK	22657	129.71	+	+	+	D;S	10	g5767	185	173	134	LISNVFDGVSETVQQAK	23414
LISNVFDGVSETVQQAKR	23308	120.63	+	+	+	D;S	10	g5767	185	19	14	LISNVFDGVSETVQQAKR	19664	57.499	+	+	+	D;S	10	g5767	185	46	32	LISNVFDGVSETVQQAKR	23353	84.829	+	+	+	D;S	10	g5767	185	22	11	LISNVFDGVSETVQQAKR	20917	66.335	+	+	+	D;S	10	g5767	185	25	18	LISNVFDGVSETVQQAKR	23662
LISNVFDGVTETVQQAK	22647	31.42			+	D;S	10	g5767	185	2	0	LISNVFDGVTETVQQAK	24381	45.14			+	D;S	10	g5767	185	19	0	LISNVFDGVTETVQQAK	23086	88.187			+	D;S	10	g5767	185	8	0	LISNVFDGVTETVQQAK	23700	53.967			+	D;S	10	g5767	185	10	0
[truncated: 58 more columns]

## Sheet: Peptide list merged ambigous
140119_L1_Calbicans_SC5314_Peptide	140119_L1_Calbicans_SC5314_Scannumbers	140119_L1_Calbicans_SC5314_Score	140119_L1_Calbicans_SC5314_Is supported?	140119_L1_Calbicans_SC5314_Is supported by chain?	140119_L1_Calbicans_SC5314_Is supported and pos ambiguously transl	140119_L1_Calbicans_SC5314_Supported transl found for this CTG pos	140119_L1_Calbicans_SC5314_CTG pos (in peptide; human counting)	140119_L1_Calbicans_SC5314_Gene	140119_L1_Calbicans_SC5314_Pos (in gene; ruby counting)	140119_L1_Calbicans_SC5314_#PSM	140119_L1_Calbicans_SC5314_#supported PSM	140119_L2_Calbicans_SC5314_Peptide	140119_L2_Calbicans_SC5314_Scannumbers	140119_L2_Calbicans_SC5314_Score	140119_L2_Calbicans_SC5314_Is supported?	140119_L2_Calbicans_SC5314_Is supported by chain?	140119_L2_Calbicans_SC5314_Is supported and pos ambiguously transl	140119_L2_Calbicans_SC5314_Supported transl found for this CTG pos	140119_L2_Calbicans_SC5314_CTG pos (in peptide; human counting)	140119_L2_Calbicans_SC5314_Gene	140119_L2_Calbicans_SC5314_Pos (in gene; ruby counting)	140119_L2_Calbicans_SC5314_#PSM	140119_L2_Calbicans_SC5314_#supported PSM	140119_L3_Calbicans_SC5314_Peptide	140119_L3_Calbicans_SC5314_Scannumbers	140119_L3_Calbicans_SC5314_Score	140119_L3_Calbicans_SC5314_Is supported?	140119_L3_Calbicans_SC5314_Is supported by chain?	140119_L3_Calbicans_SC5314_Is supported and pos ambiguously transl	140119_L3_Calbicans_SC5314_Supported transl found for this CTG pos	140119_L3_Calbicans_SC5314_CTG pos (in peptide; human counting)	140119_L3_Calbicans_SC5314_Gene	140119_L3_Calbicans_SC5314_Pos (in gene; ruby counting)	140119_L3_Calbicans_SC5314_#PSM	140119_L3_Calbicans_SC5314_#supported PSM	140119_L4_Calbicans_SC5314_Peptide	140119_L4_Calbicans_SC5314_Scannumbers	140119_L4_Calbicans_SC5314_Score	140119_L4_Calbicans_SC5314_Is supported?	140119_L4_Calbicans_SC5314_Is supported by chain?	140119_L4_Calbicans_SC5314_Is supported and pos ambiguously transl	140119_L4_Calbicans_SC5314_Supported transl found for this CTG pos	140119_L4_Calbicans_SC5314_CTG pos (in peptide; human counting)	140119_L4_Calbicans_SC5314_Gene	140119_L4_Calbicans_SC5314_Pos (in gene; ruby counting)	140119_L4_Calbicans_SC5314_#PSM	140119_L4_Calbicans_SC5314_#supported PSM	140119_L5_Calbicans_SC5314_Peptide	140119_L5_Calbicans_SC5314_Scannumbers
ELGDGFVADLTSAGMGLR	28860	44.511	+	+		S	12	g1914	130	11	10	ELGDGFVADLTSAGMGLR	27259	47.712	+	+		S	12	g1914	130	25	21	ELGDGFVADLTSAGMGLR	25455	47.712	+	+		S	12	g1914	130	36	23	ELGDGFVADLTSAGMGLR	28801	63.662	+	+		S	12	g1914	130	21	18	ELGDGFVADLTSAGMGLR	27194
LLLSFDEQYPNKPPQVK	21466	21.534	+	+		S	4	g2044	57	2	1	LLLSFDEQYPNKPPQVK	21533	34.277	+	+		S	4	g2044	57	12	4	LLLSFDEQYPNKPPQVK	21462;21487	36.638	+	+		S	4	g2044	57	10	2	LLLSFDEQYPNKPPQVK	22621	53.328	+	+		S	4	g2044	57	6	3	LLLSFDEQYPNKPPQVK	20977;21286
																																				LLLDFDEQYPNKPPQVK	23380	25.59				S	4	g2044	57	1	0
												LNPSVNSIEK	12037	47.187	+	+		S	4	g4307	81	1	1
GHSYAAAVSSSK	6232	33.782	+	+		S	11	g3615	736	1	1	GHSYAAAVSSSK	6119	26.753	+	+		S	11	g3615	736	2	2													GHSYAAAVSSSK	6784	69.864	+	+		S	11	g3615	736	2	2	GHSYAAAVSSSK	6626
																																																AQASVAESSLNSEKK	7757
AQASVAESSLNSEK	9575	107.18	+	+		S	8	g7217	317	8	7	AQASVAESSLNSEK	9353	120.86	+	+		S	8	g7217	317	21	14	AQASVAESSLNSEK	9309	57.019	+	+		S	8	g7217	317	12	5	AQASVAESSLNSEK	10200	128.28	+	+		S	8	g7217	317	14	4	AQASVAESSLNSEK	9111
																																																AQASVAELSLNSEK	16050
ILILDSSDAGLVEHISSGGIELYTK	30439	84.942					7	g6071	127	1	0	ILILDSSDAGLVEHISSGGIELYTK	31523	114.2	+	+		S	7	g6071	127	5	2	ILILDSSDAGLVEHISSGGIELYTK	30322	78.202				R	7	g6071	127	2	0	ILILDSSDAGLVEHISSGGIELYTK	31551	93.997	+	+	+	R;S	7	g6071	127	4	1	ILILDSSDAGLVEHISSGGIELYTK	29626
																								ILILDSR	10925	74.717	+			R	7	g6071	127	1	1	ILILDSR	11588	64.776	+		+	R;S	7	g6071	127	2	2
QSGDTSASTDSETSSPSK	5102	57.679	+	+		S	6	g6509	879	2	2	QSGDTSASTDSETSSPSK	5179	68.034	+	+		S	6	g6509	879	1	1													QSGDTSASTDSETSSPSK	5207	58.21	+	+	+	M;S	6	g6509	879	3	2
																																				QSGDTMASTDSETSSPSK	5279	61.212	+	+	+	M;S	6	g6509	879	4	1
																								VVQEYYNSAGDAAKEEFTK	16619	63.447	+	+		S	8	g4710	467	4	4													VVQEYYNSAGDAAKEEFTK	16909
VVQEYYNDAGDAAK	12844	56.359				S	8	g4710	467	1	0																									VVQEYYNDAGDAAK	13605	46.706	+	+	+	D;S	8	g4710	467	2	1	VVQEYYNDAGDAAK	13293
VVQEYYNSAGDAAK	11044	49.423	+	+		S	8	g4710	467	8	6	VVQEYYNSAGDAAK	11135	67.519	+	+		S	8	g4710	467	12	11	VVQEYYNSAGDAAK	9591	54.471	+	+		S	8	g4710	467	24	21	VVQEYYNSAGDAAK	11109	40.516	+	+	+	D;S	8	g4710	467	13	12	VVQEYYNSAGDAAK	11339
																																																QLDESTINNEAIKK	10890
																								QLDESTINNEAIK	15236	34.563	+	+	+	K;S	13	g4314	135	1	1
QLDESTINNEAISK	13848	78.903	+	+		S	13	g4314	135	1	1	QLDESTINNEAISK	13761	91.961	+	+		S	13	g4314	135	3	3	QLDESTINNEAISK	13166	118.9	+	+	+	K;S	13	g4314	135	2	2	QLDESTINNEAISK	14655	117.79	+	+		S	13	g4314	135	4	4	QLDESTINNEAISK	13400
GLSAEVGVLAGSAAAYAAR	26979	77.506	+	+		S	3	g2887	533	18	15	GLSAEVGVLAGSAAAYAAR	25391	32.068	+	+		S	3	g2887	533	39	30	GLSAEVGVLAGSAAAYAAR	27155	158.11	+	+	+	D;S	3	g2887	533	42	35	GLSAEVGVLAGSAAAYAAR	26525	61.167	+	+	+	D;S	3	g2887	533	41	35	GLSAEVGVLAGSAAAYAAR	27461
HKGLSAEVGVLAGSAAAYAAR	18495	42.908	+	+		S	5	g2887	533	9	3	HKGLSAEVGVLAGSAAAYAAR	20459	58.402	+	+		S	5	g2887	533	20	8	HKGLSAEVGVLAGSAAAYAAR	18059	46.833	+	+	+	D;S	5	g2887	533	10	7	HKGLSAEVGVLAGSAAAYAAR	21873	51.834	+	+	+	D;S	5	g2887	533	15	5	HKGLSAEVGVLAGSAAAYAAR	21148
																								GLDAEVGVLAGSAAAYAAR	33659	139.89	+	+	+	D;S	3	g2887	533	2	2	GLDAEVGVLAGSAAAYAAR	28946	46.131	+		+	D;S	3	g2887	533	2	1	GLDAEVGVLAGSAAAYAAR	32392
VLAFQYQPRER	16112	40.727					4	g1769	824	1	0	VLAFQYQPRER	15856	61.353	+	+	+	F;S	4	g1769	824	2	2	VLAFQYQPRER	15385	39.625				S	4	g1769	824	1	0													VLAFQYQPRER	15785
												VLASQYQPR	10743	77.923	+	+	+	F;S	4	g1769	824	1	1	VLASQYQPR	9523	86.794	+	+		S	4	g1769	824	1	1	VLASQYQPR	11630	104.37	+	+		S	4	g1769	824	2	2
												SGISEYKEPDEDRK	7112	30.176	+	+	+	S;W	4	g6107	610	5	1
												SGIWEYK	10187	64.776	+		+	S;W	4	g6107	610	1	1	SGIWEYK	9792	60.358	+			W	4	g6107	610	1	1	SGIWEYK	10096	62.714	+			W	4	g6107	610	1	1	SGIWEYK	11707
												YGPIAEDIQAFTLNPMGLLYDHNRPVTK	30277	77.322	+	+	+	N;S	14	g1486	212	2	2	YGPIAEDIQAFTLNPMGLLYDHNRPVTK	30783	70.799					14	g1486	212	2	0
												YGPIAEDIQAFTLSPMGLLYDHNRPVTK	29666	46.63	+	+	+	N;S	14	g1486	212	1	1
TATSDELWDFIAK	29766	149.31	+	+		S	4	g6730	122	12	11	TATSDELWDFIAK	26670;26727	70.17	+	+	+	D;S	4	g6730	122	45	30	TATSDELWDFIAK	30013	106.35	+	+		S	4	g6730	122	34	22	TATSDELWDFIAK	29263	116.23	+	+	+	D;S	4	g6730	122	49	29	TATSDELWDFIAK	30342
												TATDDELWDFIAK	31861	107.4	+	+	+	D;S	4	g6730	122	2	1													TATDDELWDFIAK	31581	108.48	+	+	+	D;S	4	g6730	122	2	1
AGAELQSATSAAVSR	12331;12643	142.1	+	+		S	7	g1596	118	23	23	AGAELQSATSAAVSR	11337	73.781	+	+	+	D;S	7	g1596	118	75	68	AGAELQSATSAAVSR	12251	170.4	+	+		S	7	g1596	118	50	47	AGAELQSATSAAVSR	12299	136.53	+	+	+	D;S	7	g1596	118	52	47	AGAELQSATSAAVSR	12613;12918
												AGAELQDATSAAVSR	11363	47.288	+	+	+	D;S	7	g1596	118	4	3	AGAELQDATSAAVSR	13341	59.426				S	7	g1596	118	1	0	AGAELQDATSAAVSR	13253	48.998	+	+	+	D;S	7	g1596	118	5	1	AGAELQDATSAAVSR	13704
LGNLYLR	15187	106.29	+	+		R	7	g3540	333	1	1	LGNLYLR	14815	74.717	+	+	+	R;S	7	g3540	333	7	7	LGNLYLR	14741	64.776	+	+		R	7	g3540	333	3	3	LGNLYLR	17069	106.29	+	+	+	R;S	7	g3540	333	6	6	LGNLYLR	17509
												LGNLYLSNQK	16502	83.998	+	+	+	R;S	7	g3540	333	3	3													LGNLYLSNQK	16136	111.95	+	+	+	R;S	7	g3540	333	1	1
LISNVFDGVDETVQQAK	26296	36.847	+	+	+	D;S	10	g5767	185	10	1	LISNVFDGVDETVQQAK	24597	38.634	+	+	+	D;S	10	g5767	185	46	5	LISNVFDGVDETVQQAK	26761	109.84	+	+	+	D;S	10	g5767	185	19	2	LISNVFDGVDETVQQAK	25796	55.452	+	+	+	D;S	10	g5767	185	34	4	LISNVFDGVDETVQQAK	23305
LISNVFDGVSETVQQAK	22937	139.48	+	+	+	D;S	10	g5767	185	81	63	LISNVFDGVSETVQQAK	21396	111.39	+	+	+	D;S	10	g5767	185	256	186	LISNVFDGVSETVQQAK	23128	102.78	+	+	+	D;S	10	g5767	185	162	113	LISNVFDGVSETVQQAK	22657	129.71	+	+	+	D;S	10	g5767	185	173	134	LISNVFDGVSETVQQAK	23414
LISNVFDGVSETVQQAKR	23308	120.63	+	+	+	D;S	10	g5767	185	19	14	LISNVFDGVSETVQQAKR	19664	57.499	+	+	+	D;S	10	g5767	185	46	32	LISNVFDGVSETVQQAKR	23353	84.829	+	+	+	D;S	10	g5767	185	22	11	LISNVFDGVSETVQQAKR	20917	66.335	+	+	+	D;S	10	g5767	185	25	18	LISNVFDGVSETVQQAKR	23662
											157	2											419	21											293	10											317	18
											S	not S
										sum	2419	127
[truncated: 58 more columns]

## Sheet: Pos multiple wrong SC5314
Gene	Pos (in gene; ruby counting)	Transl	#Samples	Samples	Spalte1
g2337	280	A	2	140119_L1_Calbicans_SC5314;140119_L2_Calbicans_SC5314
g1438	117	A	2	140119_L3_Calbicans_SC5314;140119_L4_Calbicans_SC5314	2
g6853	171	C	2	140119_L2_Calbicans_SC5314;140119_L8_Calbicans_SC5314	3
g3639	231	D	2	140119_L6_Calbicans_SC5314;140119_L7_Calbicans_SC5314	4
g228	2502	E	2	140119_L5_Calbicans_SC5314;140119_L8_Calbicans_SC5314	5
g2224	533	E	2	140119_L5_Calbicans_SC5314;231118_L1_Calbicans_SC5314	6
g4153	277	E	2	140119_L6_Calbicans_SC5314;140119_L7_Calbicans_SC5314	7
g215	590	F	2	140119_L2_Calbicans_SC5314;140119_L5_Calbicans_SC5314	8
g396	8	F	2	140119_L5_Calbicans_SC5314;140119_L6_Calbicans_SC5314	9
g4789	548	G	2	140119_L5_Calbicans_SC5314;140119_L6_Calbicans_SC5314
g4229	496	G	2	140119_L5_Calbicans_SC5314;140119_L7_Calbicans_SC5314
g287	121	H	2	140119_L2_Calbicans_SC5314;140119_L4_Calbicans_SC5314
g2128	459	H	2	140119_L7_Calbicans_SC5314;140119_L8_Calbicans_SC5314
g154	379	K	2	140119_L1_Calbicans_SC5314;140119_L5_Calbicans_SC5314
g354	93	K	2	140119_L1_Calbicans_SC5314;140119_L2_Calbicans_SC5314
g3328	190	K	2	140119_L6_Calbicans_SC5314;140119_L8_Calbicans_SC5314
g7164	32	L	2	140119_L6_Calbicans_SC5314;140119_L7_Calbicans_SC5314
g1685	252	L	2	140119_L2_Calbicans_SC5314;140119_L7_Calbicans_SC5314
g717	495	L	2	140119_L1_Calbicans_SC5314;140119_L2_Calbicans_SC5314
g603	466	L	2	140119_L2_Calbicans_SC5314;140119_L3_Calbicans_SC5314
g1391	134	L	2	140119_L2_Calbicans_SC5314;140119_L3_Calbicans_SC5314
g5828	160	L	2	140119_L3_Calbicans_SC5314;140119_L4_Calbicans_SC5314
g1801	147	L	2	140119_L3_Calbicans_SC5314;140119_L8_Calbicans_SC5314
g54	1249	L	2	140119_L4_Calbicans_SC5314;140119_L5_Calbicans_SC5314
g5561	868	L	2	140119_L5_Calbicans_SC5314;140119_L6_Calbicans_SC5314
g268	378	L	2	140119_L7_Calbicans_SC5314;231118_L1_Calbicans_SC5314
g856	92	M	2	140119_L6_Calbicans_SC5314;140119_L7_Calbicans_SC5314
g5539	216	M	2	140119_L1_Calbicans_SC5314;140119_L3_Calbicans_SC5314
g1685	252	M	2	140119_L2_Calbicans_SC5314;140119_L3_Calbicans_SC5314
g1676	50	M	2	140119_L5_Calbicans_SC5314;140119_L7_Calbicans_SC5314
g1405	1039	M	2	140119_L2_Calbicans_SC5314;140119_L3_Calbicans_SC5314
g2203	298	M	2	140119_L3_Calbicans_SC5314;140119_L4_Calbicans_SC5314
g3130	238	M	2	140119_L3_Calbicans_SC5314;140119_L5_Calbicans_SC5314
g3472	295	N	2	140119_L1_Calbicans_SC5314;140119_L2_Calbicans_SC5314
g2454	247	N	2	140119_L7_Calbicans_SC5314;231118_L1_Calbicans_SC5314
g2712	263	N	2	140119_L2_Calbicans_SC5314;140119_L3_Calbicans_SC5314
g3522	5	N	2	140119_L2_Calbicans_SC5314;140119_L3_Calbicans_SC5314
g6509	1784	N	2	140119_L3_Calbicans_SC5314;140119_L4_Calbicans_SC5314
g1405	1039	N	2	140119_L2_Calbicans_SC5314;140119_L4_Calbicans_SC5314
g6969	98	N	2	140119_L2_Calbicans_SC5314;140119_L5_Calbicans_SC5314
g5716	88	N	2	140119_L2_Calbicans_SC5314;140119_L4_Calbicans_SC5314
g7956	103	N	2	140119_L2_Calbicans_SC5314;140119_L4_Calbicans_SC5314
g1486	212	N	2	140119_L2_Calbicans_SC5314;140119_L3_Calbicans_SC5314
g407	844	N	2	140119_L3_Calbicans_SC5314;140119_L6_Calbicans_SC5314
g1523	328	N	2	140119_L4_Calbicans_SC5314;140119_L6_Calbicans_SC5314
g921	120	N	2	140119_L7_Calbicans_SC5314;140119_L8_Calbicans_SC5314
g4463	22	P	2	140119_L3_Calbicans_SC5314;140119_L8_Calbicans_SC5314
g5886	1084	P	2	140119_L3_Calbicans_SC5314;140119_L4_Calbicans_SC5314
g11581	259	P	2	140119_L2_Calbicans_SC5314;140119_L5_Calbicans_SC5314
g5241	507	P	2	140119_L5_Calbicans_SC5314;140119_L6_Calbicans_SC5314
g5913	991	P	2	140119_L3_Calbicans_SC5314;140119_L4_Calbicans_SC5314
g1914	130	Q	2	140119_L2_Calbicans_SC5314;140119_L3_Calbicans_SC5314
g4507	65	Q	2	140119_L2_Calbicans_SC5314;140119_L3_Calbicans_SC5314
g11596	23	Q	2	140119_L2_Calbicans_SC5314;140119_L3_Calbicans_SC5314
g346	386	R	2	140119_L1_Calbicans_SC5314;140119_L5_Calbicans_SC5314
g6071	127	R	2	140119_L3_Calbicans_SC5314;140119_L4_Calbicans_SC5314
g271	78	R	2	140119_L2_Calbicans_SC5314;140119_L7_Calbicans_SC5314
g3203	935	R	2	140119_L4_Calbicans_SC5314;140119_L6_Calbicans_SC5314
g3732	951	R	2	140119_L5_Calbicans_SC5314;140119_L8_Calbicans_SC5314
g11231	855	T	2	140119_L1_Calbicans_SC5314;140119_L2_Calbicans_SC5314
g11711	65	T	2	140119_L2_Calbicans_SC5314;140119_L8_Calbicans_SC5314
g2324	2	T	2	140119_L2_Calbicans_SC5314;140119_L4_Calbicans_SC5314
g2324	4	T	2	140119_L2_Calbicans_SC5314;140119_L4_Calbicans_SC5314
g2324	7	T	2	140119_L2_Calbicans_SC5314;140119_L4_Calbicans_SC5314
g7044	179	T	2	140119_L3_Calbicans_SC5314;140119_L7_Calbicans_SC5314
g1344	1355	T	2	140119_L3_Calbicans_SC5314;140119_L4_Calbicans_SC5314
g4732	200	T	2	140119_L6_Calbicans_SC5314;140119_L7_Calbicans_SC5314
g1197	108	V	2	140119_L2_Calbicans_SC5314;140119_L3_Calbicans_SC5314
g3550	333	V	2	140119_L3_Calbicans_SC5314;140119_L4_Calbicans_SC5314
g615	270	V	2	140119_L5_Calbicans_SC5314;140119_L7_Calbicans_SC5314
g475	744	V	2	140119_L7_Calbicans_SC5314;140119_L8_Calbicans_SC5314
g3528	79	W	2	140119_L2_Calbicans_SC5314;140119_L4_Calbicans_SC5314
g3119	280	W	2	140119_L2_Calbicans_SC5314;140119_L3_Calbicans_SC5314
g6776	265	W	2	140119_L6_Calbicans_SC5314;140119_L7_Calbicans_SC5314
g7892	444	W	2	140119_L3_Calbicans_SC5314;140119_L5_Calbicans_SC5314
g3153	89	W	2	140119_L5_Calbicans_SC5314;231118_L1_Calbicans_SC5314
g8336	145	Y	2	140119_L2_Calbicans_SC5314;231118_L1_Calbicans_SC5314
g944	399	Y	2	140119_L4_Calbicans_SC5314;140119_L8_Calbicans_SC5314
g6138	255	A	3	140119_L1_Calbicans_SC5314;140119_L2_Calbicans_SC5314;140119_L3_Calbicans_SC5314
g3129	927	A	3	140119_L2_Calbicans_SC5314;140119_L4_Calbicans_SC5314;140119_L8_Calbicans_SC5314
g3577	86	C	3	140119_L1_Calbicans_SC5314;140119_L2_Calbicans_SC5314;140119_L3_Calbicans_SC5314
g9395	367	C	3	140119_L5_Calbicans_SC5314;140119_L7_Calbicans_SC5314;140119_L8_Calbicans_SC5314
g2887	533	D	3	140119_L3_Calbicans_SC5314;140119_L4_Calbicans_SC5314;140119_L5_Calbicans_SC5314
g2044	57	D	3	140119_L4_Calbicans_SC5314;140119_L6_Calbicans_SC5314;231118_L1_Calbicans_SC5314
g6730	122	D	3	140119_L2_Calbicans_SC5314;140119_L4_Calbicans_SC5314;140119_L6_Calbicans_SC5314
g615	297	D	3	140119_L2_Calbicans_SC5314;140119_L3_Calbicans_SC5314;140119_L4_Calbicans_SC5314
g3580	275	F	3	140119_L2_Calbicans_SC5314;140119_L3_Calbicans_SC5314;140119_L5_Calbicans_SC5314
g3880	543	F	3	140119_L3_Calbicans_SC5314;140119_L4_Calbicans_SC5314;140119_L6_Calbicans_SC5314
g7660	16	F	3	140119_L5_Calbicans_SC5314;140119_L7_Calbicans_SC5314;140119_L8_Calbicans_SC5314
g3709	2	K	3	140119_L2_Calbicans_SC5314;140119_L4_Calbicans_SC5314;140119_L8_Calbicans_SC5314
g3709	7	K	3	140119_L2_Calbicans_SC5314;140119_L4_Calbicans_SC5314;140119_L8_Calbicans_SC5314
g6127	348	L	3	140119_L1_Calbicans_SC5314;140119_L2_Calbicans_SC5314;140119_L3_Calbicans_SC5314
g1913	50	M	3	140119_L2_Calbicans_SC5314;140119_L3_Calbicans_SC5314;140119_L6_Calbicans_SC5314
g4674	339	N	3	140119_L2_Calbicans_SC5314;140119_L3_Calbicans_SC5314;140119_L6_Calbicans_SC5314
g3421	75	N	3	140119_L2_Calbicans_SC5314;140119_L3_Calbicans_SC5314;140119_L4_Calbicans_SC5314
g783	925	N	3	140119_L5_Calbicans_SC5314;140119_L6_Calbicans_SC5314;140119_L8_Calbicans_SC5314
g334	366	P	3	140119_L1_Calbicans_SC5314;140119_L2_Calbicans_SC5314;140119_L8_Calbicans_SC5314
g6202	86	P	3	140119_L4_Calbicans_SC5314;140119_L5_Calbicans_SC5314;140119_L6_Calbicans_SC5314
g3472	295	R	3	140119_L4_Calbicans_SC5314;140119_L6_Calbicans_SC5314;140119_L7_Calbicans_SC5314
g4933	55	T	3	140119_L2_Calbicans_SC5314;140119_L3_Calbicans_SC5314;140119_L5_Calbicans_SC5314
g9917	99	V	3	140119_L5_Calbicans_SC5314;140119_L6_Calbicans_SC5314;140119_L7_Calbicans_SC5314
g4385	755	W	3	140119_L1_Calbicans_SC5314;140119_L2_Calbicans_SC5314;140119_L4_Calbicans_SC5314
g2094	619	W	3	140119_L3_Calbicans_SC5314;140119_L4_Calbicans_SC5314;140119_L5_Calbicans_SC5314
g3832	15	A	4	140119_L5_Calbicans_SC5314;140119_L6_Calbicans_SC5314;140119_L7_Calbicans_SC5314;231118_L1_Calbicans_SC5314
g1943	1535	D	4	140119_L5_Calbicans_SC5314;140119_L6_Calbicans_SC5314;140119_L7_Calbicans_SC5314;140119_L8_Calbicans_SC5314
g4519	545	F	4	140119_L1_Calbicans_SC5314;140119_L2_Calbicans_SC5314;140119_L3_Calbicans_SC5314;140119_L4_Calbicans_SC5314
g8526	1	G	4	140119_L2_Calbicans_SC5314;140119_L3_Calbicans_SC5314;140119_L4_Calbicans_SC5314;140119_L6_Calbicans_SC5314
g4314	135	K	4	140119_L3_Calbicans_SC5314;140119_L6_Calbicans_SC5314;140119_L5_Calbicans_SC5314;140119_L8_Calbicans_SC5314
g7628	1198	K	4	140119_L3_Calbicans_SC5314;140119_L4_Calbicans_SC5314;140119_L7_Calbicans_SC5314;140119_L8_Calbicans_SC5314
g7628	1200	K	4	140119_L3_Calbicans_SC5314;140119_L4_Calbicans_SC5314;140119_L7_Calbicans_SC5314;140119_L8_Calbicans_SC5314
g4101	96	L	4	140119_L1_Calbicans_SC5314;140119_L3_Calbicans_SC5314;140119_L7_Calbicans_SC5314;231118_L1_Calbicans_SC5314
g4101	97	L	4	140119_L1_Calbicans_SC5314;140119_L3_Calbicans_SC5314;140119_L7_Calbicans_SC5314;231118_L1_Calbicans_SC5314
g9215	11	L	4	140119_L1_Calbicans_SC5314;140119_L2_Calbicans_SC5314;140119_L3_Calbicans_SC5314;140119_L4_Calbicans_SC5314
g3822	135	L	4	140119_L3_Calbicans_SC5314;140119_L7_Calbicans_SC5314;140119_L8_Calbicans_SC5314;231118_L1_Calbicans_SC5314
g5488	138	M	4	140119_L1_Calbicans_SC5314;140119_L2_Calbicans_SC5314;140119_L4_Calbicans_SC5314;140119_L5_Calbicans_SC5314
g2936	91	M	4	140119_L2_Calbicans_SC5314;140119_L4_Calbicans_SC5314;140119_L6_Calbicans_SC5314;140119_L8_Calbicans_SC5314
g717	495	N	4	140119_L1_Calbicans_SC5314;140119_L2_Calbicans_SC5314;140119_L3_Calbicans_SC5314;140119_L7_Calbicans_SC5314
g11654	5	N	4	140119_L5_Calbicans_SC5314;140119_L6_Calbicans_SC5314;140119_L7_Calbicans_SC5314;140119_L8_Calbicans_SC5314
g5767	185	T	4	140119_L1_Calbicans_SC5314;140119_L2_Calbicans_SC5314;140119_L3_Calbicans_SC5314;140119_L4_Calbicans_SC5314
g2464	1165	W	4	140119_L1_Calbicans_SC5314;140119_L2_Calbicans_SC5314;140119_L4_Calbicans_SC5314;140119_L5_Calbicans_SC5314
g9877	1353	A	5	140119_L2_Calbicans_SC5314;140119_L4_Calbicans_SC5314;140119_L5_Calbicans_SC5314;140119_L6_Calbicans_SC5314;140119_L8_Calbicans_SC5314
g2976	116	G	5	140119_L1_Calbicans_SC5314;140119_L2_Calbicans_SC5314;140119_L3_Calbicans_SC5314;140119_L4_Calbicans_SC5314;140119_L8_Calbicans_SC5314
g10620	155	K	5	140119_L1_Calbicans_SC5314;140119_L2_Calbicans_SC5314;140119_L3_Calbicans_SC5314;140119_L4_Calbicans_SC5314;140119_L6_Calbicans_SC5314
g7217	317	L	5	140119_L5_Calbicans_SC5314;140119_L6_Calbicans_SC5314;140119_L7_Calbicans_SC5314;140119_L8_Calbicans_SC5314;231118_L1_Calbicans_SC5314
g6403	301	L	5	140119_L2_Calbicans_SC5314;140119_L4_Calbicans_SC5314;140119_L5_Calbicans_SC5314;140119_L6_Calbicans_SC5314;140119_L8_Calbicans_SC5314
g2162	161	L	5	140119_L2_Calbicans_SC5314;140119_L3_Calbicans_SC5314;140119_L4_Calbicans_SC5314;140119_L5_Calbicans_SC5314;140119_L6_Calbicans_SC5314
g5790	630	L	5	140119_L3_Calbicans_SC5314;140119_L4_Calbicans_SC5314;140119_L6_Calbicans_SC5314;140119_L7_Calbicans_SC5314;140119_L8_Calbicans_SC5314
g2033	371	M	5	140119_L1_Calbicans_SC5314;140119_L2_Calbicans_SC5314;140119_L4_Calbicans_SC5314;140119_L5_Calbicans_SC5314;140119_L6_Calbicans_SC5314
g2377	33	N	5	140119_L1_Calbicans_SC5314;140119_L2_Calbicans_SC5314;140119_L3_Calbicans_SC5314;140119_L4_Calbicans_SC5314;140119_L6_Calbicans_SC5314
g4507	65	N	5	140119_L1_Calbicans_SC5314;140119_L2_Calbicans_SC5314;140119_L3_Calbicans_SC5314;140119_L4_Calbicans_SC5314;140119_L6_Calbicans_SC5314
g3126	1031	R	5	140119_L2_Calbicans_SC5314;140119_L3_Calbicans_SC5314;140119_L5_Calbicans_SC5314;140119_L6_Calbicans_SC5314;140119_L7_Calbicans_SC5314
g3342	354	T	5	140119_L2_Calbicans_SC5314;140119_L4_Calbicans_SC5314;140119_L5_Calbicans_SC5314;140119_L6_Calbicans_SC5314;231118_L1_Calbicans_SC5314
g9222	41	V	5	140119_L1_Calbicans_SC5314;140119_L2_Calbicans_SC5314;140119_L3_Calbicans_SC5314;140119_L4_Calbicans_SC5314;140119_L5_Calbicans_SC5314
g6185	4	Y	5	140119_L1_Calbicans_SC5314;140119_L2_Calbicans_SC5314;140119_L4_Calbicans_SC5314;140119_L7_Calbicans_SC5314;140119_L8_Calbicans_SC5314
g1596	118	D	6	140119_L2_Calbicans_SC5314;140119_L3_Calbicans_SC5314;140119_L4_Calbicans_SC5314;140119_L5_Calbicans_SC5314;140119_L6_Calbicans_SC5314;140119_L8_Calbicans_SC5314
g4710	467	D	6	140119_L1_Calbicans_SC5314;140119_L4_Calbicans_SC5314;140119_L5_Calbicans_SC5314;140119_L6_Calbicans_SC5314;140119_L7_Calbicans_SC5314;140119_L8_Calbicans_SC5314
g3285	219	E	6	140119_L1_Calbicans_SC5314;140119_L2_Calbicans_SC5314;140119_L4_Calbicans_SC5314;140119_L6_Calbicans_SC5314;140119_L7_Calbicans_SC5314;140119_L8_Calbicans_SC5314
g1271	433	K	6	140119_L1_Calbicans_SC5314;140119_L2_Calbicans_SC5314;140119_L3_Calbicans_SC5314;140119_L4_Calbicans_SC5314;140119_L5_Calbicans_SC5314;140119_L6_Calbicans_SC5314
g7882	294	L	6	140119_L3_Calbicans_SC5314;140119_L4_Calbicans_SC5314;140119_L5_Calbicans_SC5314;140119_L6_Calbicans_SC5314;140119_L7_Calbicans_SC5314;140119_L8_Calbicans_SC5314
g2460	171	M	6	140119_L1_Calbicans_SC5314;140119_L2_Calbicans_SC5314;140119_L3_Calbicans_SC5314;140119_L4_Calbicans_SC5314;140119_L6_Calbicans_SC5314;140119_L7_Calbicans_SC5314
g5866	645	N	6	140119_L2_Calbicans_SC5314;140119_L3_Calbicans_SC5314;140119_L4_Calbicans_SC5314;140119_L6_Calbicans_SC5314;140119_L7_Calbicans_SC5314;140119_L8_Calbicans_SC5314
g1559	349	Q	6	140119_L1_Calbicans_SC5314;140119_L2_Calbicans_SC5314;140119_L4_Calbicans_SC5314;140119_L5_Calbicans_SC5314;140119_L7_Calbicans_SC5314;140119_L8_Calbicans_SC5314
g2687	246	V	6	140119_L1_Calbicans_SC5314;140119_L2_Calbicans_SC5314;140119_L3_Calbicans_SC5314;140119_L4_Calbicans_SC5314;140119_L5_Calbicans_SC5314;140119_L7_Calbicans_SC5314
g6107	610	W	6	140119_L2_Calbicans_SC5314;140119_L3_Calbicans_SC5314;140119_L4_Calbicans_SC5314;140119_L5_Calbicans_SC5314;140119_L7_Calbicans_SC5314;140119_L8_Calbicans_SC5314
g3759	280	A	7	140119_L1_Calbicans_SC5314;140119_L2_Calbicans_SC5314;140119_L3_Calbicans_SC5314;140119_L4_Calbicans_SC5314;140119_L6_Calbicans_SC5314;140119_L7_Calbicans_SC5314;140119_L8_Calbicans_SC5314
g5767	185	D	7	140119_L1_Calbicans_SC5314;140119_L2_Calbicans_SC5314;140119_L3_Calbicans_SC5314;140119_L4_Calbicans_SC5314;140119_L5_Calbicans_SC5314;140119_L7_Calbicans_SC5314;140119_L8_Calbicans_SC5314
g1769	824	F	7	140119_L1_Calbicans_SC5314;140119_L2_Calbicans_SC5314;140119_L3_Calbicans_SC5314;140119_L5_Calbicans_SC5314;140119_L6_Calbicans_SC5314;140119_L7_Calbicans_SC5314;140119_L8_Calbicans_SC5314
g3472	295	L	7	140119_L3_Calbicans_SC5314;140119_L4_Calbicans_SC5314;140119_L5_Calbicans_SC5314;140119_L6_Calbicans_SC5314;140119_L7_Calbicans_SC5314;140119_L8_Calbicans_SC5314;231118_L1_Calbicans_SC5314
g6617	227	L	7	140119_L1_Calbicans_SC5314;140119_L2_Calbicans_SC5314;140119_L3_Calbicans_SC5314;140119_L4_Calbicans_SC5314;140119_L5_Calbicans_SC5314;140119_L6_Calbicans_SC5314;140119_L8_Calbicans_SC5314
g4082	824	L	7	140119_L1_Calbicans_SC5314;140119_L2_Calbicans_SC5314;140119_L3_Calbicans_SC5314;140119_L5_Calbicans_SC5314;140119_L6_Calbicans_SC5314;140119_L7_Calbicans_SC5314;140119_L8_Calbicans_SC5314
g1790	288	N	7	140119_L1_Calbicans_SC5314;140119_L2_Calbicans_SC5314;140119_L3_Calbicans_SC5314;140119_L4_Calbicans_SC5314;140119_L6_Calbicans_SC5314;140119_L7_Calbicans_SC5314;140119_L8_Calbicans_SC5314
g1164	9	N	7	140119_L1_Calbicans_SC5314;140119_L2_Calbicans_SC5314;140119_L3_Calbicans_SC5314;140119_L5_Calbicans_SC5314;140119_L6_Calbicans_SC5314;140119_L7_Calbicans_SC5314;140119_L8_Calbicans_SC5314
g99	326	P	7	140119_L1_Calbicans_SC5314;140119_L2_Calbicans_SC5314;140119_L3_Calbicans_SC5314;140119_L4_Calbicans_SC5314;140119_L6_Calbicans_SC5314;140119_L7_Calbicans_SC5314;140119_L8_Calbicans_SC5314
g5928	163	P	7	140119_L3_Calbicans_SC5314;140119_L4_Calbicans_SC5314;140119_L5_Calbicans_SC5314;140119_L6_Calbicans_SC5314;140119_L7_Calbicans_SC5314;140119_L8_Calbicans_SC5314;231118_L1_Calbicans_SC5314
g453	957	P	7	140119_L3_Calbicans_SC5314;140119_L4_Calbicans_SC5314;140119_L6_Calbicans_SC5314;140119_L7_Calbicans_SC5314;140119_L8_Calbicans_SC5314;231118_L1_Calbicans_SC5314;140119_L5_Calbicans_SC5314
g3540	333	R	7	140119_L1_Calbicans_SC5314;140119_L2_Calbicans_SC5314;140119_L3_Calbicans_SC5314;140119_L4_Calbicans_SC5314;140119_L5_Calbicans_SC5314;140119_L6_Calbicans_SC5314;140119_L8_Calbicans_SC5314
g7164	32	V	7	140119_L2_Calbicans_SC5314;140119_L3_Calbicans_SC5314;140119_L4_Calbicans_SC5314;140119_L5_Calbicans_SC5314;140119_L6_Calbicans_SC5314;140119_L7_Calbicans_SC5314;140119_L8_Calbicans_SC5314
g1803	235	V	7	140119_L1_Calbicans_SC5314;140119_L2_Calbicans_SC5314;140119_L3_Calbicans_SC5314;140119_L4_Calbicans_SC5314;140119_L5_Calbicans_SC5314;140119_L6_Calbicans_SC5314;140119_L8_Calbicans_SC5314
g5314	540	E	8	140119_L1_Calbicans_SC5314;140119_L2_Calbicans_SC5314;140119_L3_Calbicans_SC5314;140119_L4_Calbicans_SC5314;140119_L5_Calbicans_SC5314;140119_L6_Calbicans_SC5314;140119_L7_Calbicans_SC5314;140119_L8_Calbicans_SC5314
g1632	222	N	8	140119_L1_Calbicans_SC5314;140119_L2_Calbicans_SC5314;140119_L3_Calbicans_SC5314;140119_L4_Calbicans_SC5314;140119_L5_Calbicans_SC5314;140119_L6_Calbicans_SC5314;140119_L7_Calbicans_SC5314;140119_L8_Calbicans_SC5314
g5062	134	R	8	140119_L1_Calbicans_SC5314;140119_L2_Calbicans_SC5314;140119_L3_Calbicans_SC5314;140119_L4_Calbicans_SC5314;140119_L5_Calbicans_SC5314;140119_L6_Calbicans_SC5314;140119_L7_Calbicans_SC5314;140119_L8_Calbicans_SC5314
g4112	362	T	8	140119_L1_Calbicans_SC5314;140119_L2_Calbicans_SC5314;140119_L3_Calbicans_SC5314;140119_L4_Calbicans_SC5314;140119_L5_Calbicans_SC5314;140119_L6_Calbicans_SC5314;140119_L7_Calbicans_SC5314;140119_L8_Calbicans_SC5314
g367	101	Y	8	140119_L1_Calbicans_SC5314;140119_L2_Calbicans_SC5314;140119_L3_Calbicans_SC5314;140119_L4_Calbicans_SC5314;140119_L5_Calbicans_SC5314;140119_L6_Calbicans_SC5314;140119_L7_Calbicans_SC5314;140119_L8_Calbicans_SC5314
g1914	130	N	9	140119_L1_Calbicans_SC5314;140119_L2_Calbicans_SC5314;140119_L3_Calbicans_SC5314;140119_L4_Calbicans_SC5314;140119_L5_Calbicans_SC5314;140119_L6_Calbicans_SC5314;140119_L7_Calbicans_SC5314;140119_L8_Calbicans_SC5314;231118_L1_Calbicans_SC5314
g5439	300	V	9	140119_L1_Calbicans_SC5314;140119_L2_Calbicans_SC5314;140119_L3_Calbicans_SC5314;140119_L4_Calbicans_SC5314;140119_L5_Calbicans_SC5314;140119_L6_Calbicans_SC5314;140119_L7_Calbicans_SC5314;140119_L8_Calbicans_SC5314;231118_L1_Calbicans_SC5314

## Sheet: multiple wrong incl single SC53
Gene	Pos (in gene; ruby counting)	Transl	#Samples	Samples
g5572	108	A	1	140119_L5_Calbicans_SC5314
g712	442	A	1	140119_L2_Calbicans_SC5314
g2845	36	A	1	140119_L2_Calbicans_SC5314
g519	590	A	1	140119_L3_Calbicans_SC5314
g851	339	A	1	140119_L4_Calbicans_SC5314
g2216	181	A	1	140119_L6_Calbicans_SC5314
g4874	378	A	1	231118_L1_Calbicans_SC5314
g2149	78	A	1	140119_L8_Calbicans_SC5314
g1928	240	A	1	231118_L1_Calbicans_SC5314
g4903	334	C	1	231118_L1_Calbicans_SC5314
g101	381	C	1	231118_L1_Calbicans_SC5314
g2916	158	C	1	140119_L6_Calbicans_SC5314
g854	450	C	1	140119_L6_Calbicans_SC5314
g2959	175	C	1	140119_L7_Calbicans_SC5314
g5744	90	C	1	140119_L8_Calbicans_SC5314
g5744	93	C	1	140119_L8_Calbicans_SC5314
g9970	143	C	1	231118_L1_Calbicans_SC5314
g10663	469	D	1	140119_L1_Calbicans_SC5314
g1914	130	D	1	231118_L1_Calbicans_SC5314
g6130	184	D	1	140119_L8_Calbicans_SC5314
g5165	324	D	1	140119_L8_Calbicans_SC5314
g2678	182	D	1	140119_L2_Calbicans_SC5314
g2251	284	D	1	140119_L2_Calbicans_SC5314
g5595	34	D	1	140119_L7_Calbicans_SC5314
g449	317	D	1	140119_L4_Calbicans_SC5314
g449	322	D	1	140119_L4_Calbicans_SC5314
g398	121	D	1	140119_L4_Calbicans_SC5314
g899	10	D	1	140119_L4_Calbicans_SC5314
g1818	8	D	1	140119_L4_Calbicans_SC5314
g1820	132	D	1	140119_L8_Calbicans_SC5314
g941	32	D	1	231118_L1_Calbicans_SC5314
g334	366	E	1	140119_L3_Calbicans_SC5314
g560	251	E	1	140119_L3_Calbicans_SC5314
g4507	65	E	1	140119_L3_Calbicans_SC5314
g4469	213	E	1	140119_L2_Calbicans_SC5314
g3386	591	E	1	231118_L1_Calbicans_SC5314
g2216	82	E	1	140119_L2_Calbicans_SC5314
g5762	44	E	1	140119_L2_Calbicans_SC5314
g7216	40	E	1	140119_L4_Calbicans_SC5314
g2464	232	E	1	140119_L2_Calbicans_SC5314
g851	339	E	1	140119_L6_Calbicans_SC5314
g12339	107	E	1	140119_L5_Calbicans_SC5314
g12329	385	E	1	140119_L5_Calbicans_SC5314
g452	67	E	1	140119_L6_Calbicans_SC5314
g4519	356	E	1	140119_L7_Calbicans_SC5314
g111	134	E	1	140119_L7_Calbicans_SC5314
g8901	115	E	1	140119_L7_Calbicans_SC5314
g3154	215	E	1	140119_L7_Calbicans_SC5314
g116	316	E	1	140119_L7_Calbicans_SC5314
g4748	553	E	1	140119_L7_Calbicans_SC5314
g1630	96	E	1	140119_L8_Calbicans_SC5314
g9057	329	E	1	231118_L1_Calbicans_SC5314
g4660	94	E	1	231118_L1_Calbicans_SC5314
g1442	289	E	1	231118_L1_Calbicans_SC5314
g5245	241	F	1	140119_L1_Calbicans_SC5314
g1483	37	F	1	231118_L1_Calbicans_SC5314
g5941	259	F	1	140119_L2_Calbicans_SC5314
g330	86	F	1	140119_L3_Calbicans_SC5314
g7040	183	F	1	140119_L6_Calbicans_SC5314
g744	357	F	1	140119_L6_Calbicans_SC5314
g664	321	F	1	140119_L6_Calbicans_SC5314
g389	93	F	1	231118_L1_Calbicans_SC5314
g7164	32	G	1	140119_L7_Calbicans_SC5314
g3162	573	G	1	231118_L1_Calbicans_SC5314
g3386	591	G	1	231118_L1_Calbicans_SC5314
g7600	291	G	1	140119_L2_Calbicans_SC5314
g4307	81	G	1	231118_L1_Calbicans_SC5314
g4262	790	G	1	140119_L3_Calbicans_SC5314
g6169	720	G	1	140119_L3_Calbicans_SC5314
g3419	535	G	1	140119_L3_Calbicans_SC5314
g2629	427	G	1	140119_L4_Calbicans_SC5314
g3915	296	G	1	140119_L5_Calbicans_SC5314
g279	584	G	1	140119_L6_Calbicans_SC5314
g2222	543	G	1	140119_L6_Calbicans_SC5314
g4295	783	G	1	140119_L6_Calbicans_SC5314
g626	335	G	1	140119_L7_Calbicans_SC5314
g8456	58	G	1	140119_L7_Calbicans_SC5314
g3161	531	H	1	231118_L1_Calbicans_SC5314
g1762	131	H	1	140119_L1_Calbicans_SC5314
g5704	258	H	1	140119_L8_Calbicans_SC5314
g461	53	H	1	140119_L7_Calbicans_SC5314
g5851	17	H	1	140119_L3_Calbicans_SC5314
g10256	257	H	1	140119_L5_Calbicans_SC5314
g102	170	H	1	140119_L6_Calbicans_SC5314
g5320	11	H	1	140119_L6_Calbicans_SC5314
g2316	1190	H	1	140119_L7_Calbicans_SC5314
g10156	540	H	1	140119_L7_Calbicans_SC5314
g7195	61	H	1	140119_L8_Calbicans_SC5314
g6403	553	H	1	140119_L8_Calbicans_SC5314
g283	123	H	1	231118_L1_Calbicans_SC5314
g3615	736	K	1	140119_L8_Calbicans_SC5314
g3540	333	K	1	231118_L1_Calbicans_SC5314
g354	95	K	1	140119_L2_Calbicans_SC5314
g2622	119	K	1	231118_L1_Calbicans_SC5314
g5704	258	K	1	140119_L2_Calbicans_SC5314
g3643	715	K	1	140119_L2_Calbicans_SC5314
g2416	332	K	1	140119_L2_Calbicans_SC5314
g1314	190	K	1	140119_L4_Calbicans_SC5314
g449	322	K	1	231118_L1_Calbicans_SC5314
g406	163	K	1	140119_L5_Calbicans_SC5314
g458	1002	K	1	140119_L5_Calbicans_SC5314
g2215	119	K	1	140119_L6_Calbicans_SC5314
g7441	95	K	1	140119_L7_Calbicans_SC5314
g5461	270	K	1	231118_L1_Calbicans_SC5314
g1914	130	L	1	231118_L1_Calbicans_SC5314
g1932	230	L	1	140119_L7_Calbicans_SC5314
g396	8	L	1	140119_L2_Calbicans_SC5314
g8053	2931	L	1	140119_L5_Calbicans_SC5314
g2598	6	L	1	140119_L4_Calbicans_SC5314
g990	80	L	1	140119_L4_Calbicans_SC5314
g11806	497	L	1	140119_L4_Calbicans_SC5314
g3410	381	L	1	140119_L5_Calbicans_SC5314
g8530	204	L	1	140119_L5_Calbicans_SC5314
g4940	167	L	1	140119_L6_Calbicans_SC5314
g4870	122	L	1	140119_L6_Calbicans_SC5314
g12142	118	L	1	140119_L7_Calbicans_SC5314
g2546	212	L	1	140119_L8_Calbicans_SC5314
g6486	279	L	1	140119_L8_Calbicans_SC5314
g1462	660	L	1	140119_L8_Calbicans_SC5314
g10378	93	L	1	140119_L8_Calbicans_SC5314
g10378	114	L	1	140119_L8_Calbicans_SC5314
g10378	127	L	1	140119_L8_Calbicans_SC5314
g4713	364	M	1	140119_L1_Calbicans_SC5314
g560	251	M	1	140119_L1_Calbicans_SC5314
g6509	879	M	1	140119_L4_Calbicans_SC5314
g3421	75	M	1	140119_L3_Calbicans_SC5314
g5431	671	M	1	140119_L6_Calbicans_SC5314
g5644	155	M	1	140119_L4_Calbicans_SC5314
g3596	426	M	1	140119_L2_Calbicans_SC5314
g2187	12	M	1	140119_L2_Calbicans_SC5314
g5360	127	M	1	140119_L2_Calbicans_SC5314
g11504	282	M	1	140119_L2_Calbicans_SC5314
g11504	284	M	1	140119_L2_Calbicans_SC5314
g152	251	M	1	140119_L3_Calbicans_SC5314
g2223	149	M	1	140119_L2_Calbicans_SC5314
g5896	12	M	1	140119_L2_Calbicans_SC5314
g5028	186	M	1	140119_L3_Calbicans_SC5314
g5744	458	M	1	231118_L1_Calbicans_SC5314
g5059	185	M	1	140119_L5_Calbicans_SC5314
g4136	481	M	1	140119_L8_Calbicans_SC5314
g3924	96	M	1	140119_L7_Calbicans_SC5314
g1633	69	M	1	140119_L7_Calbicans_SC5314
g63	43	M	1	140119_L8_Calbicans_SC5314
g851	114	M	1	231118_L1_Calbicans_SC5314
g6001	323	M	1	231118_L1_Calbicans_SC5314
g2183	687	M	1	231118_L1_Calbicans_SC5314
g2569	522	M	1	231118_L1_Calbicans_SC5314
g7164	32	N	1	140119_L6_Calbicans_SC5314
g7084	28	N	1	140119_L1_Calbicans_SC5314
g1685	252	N	1	140119_L2_Calbicans_SC5314
g3011	330	N	1	140119_L2_Calbicans_SC5314
g1487	54	N	1	140119_L7_Calbicans_SC5314
g3442	292	N	1	140119_L2_Calbicans_SC5314
g949	2359	N	1	140119_L2_Calbicans_SC5314
g2023	404	N	1	140119_L2_Calbicans_SC5314
g5368	146	N	1	140119_L2_Calbicans_SC5314
g1209	42	N	1	140119_L2_Calbicans_SC5314
g4648	221	N	1	140119_L2_Calbicans_SC5314
g5716	220	N	1	140119_L2_Calbicans_SC5314
g5595	34	N	1	140119_L2_Calbicans_SC5314
g5989	249	N	1	140119_L4_Calbicans_SC5314
g9269	97	N	1	140119_L2_Calbicans_SC5314
g2363	195	N	1	140119_L3_Calbicans_SC5314
g3179	219	N	1	140119_L4_Calbicans_SC5314
g6339	192	N	1	140119_L4_Calbicans_SC5314
g6033	238	N	1	140119_L5_Calbicans_SC5314
g3844	368	N	1	140119_L5_Calbicans_SC5314
g6574	233	N	1	140119_L5_Calbicans_SC5314
g4135	353	N	1	140119_L8_Calbicans_SC5314
g6507	311	N	1	140119_L8_Calbicans_SC5314
g6850	598	N	1	140119_L8_Calbicans_SC5314
g8800	312	N	1	231118_L1_Calbicans_SC5314
g2853	288	N	1	231118_L1_Calbicans_SC5314
g7759	190	P	1	231118_L1_Calbicans_SC5314
g5572	108	P	1	140119_L4_Calbicans_SC5314
g7164	32	P	1	140119_L7_Calbicans_SC5314
g1685	252	P	1	140119_L3_Calbicans_SC5314
g2238	165	P	1	140119_L5_Calbicans_SC5314
g1913	166	P	1	140119_L3_Calbicans_SC5314
g6042	462	P	1	140119_L3_Calbicans_SC5314
g860	632	P	1	140119_L3_Calbicans_SC5314
g2075	175	P	1	140119_L4_Calbicans_SC5314
g2916	158	P	1	140119_L6_Calbicans_SC5314
g7990	112	P	1	140119_L6_Calbicans_SC5314
g11245	366	P	1	140119_L7_Calbicans_SC5314
g11420	591	P	1	231118_L1_Calbicans_SC5314
g3472	295	Q	1	140119_L2_Calbicans_SC5314
g7164	32	Q	1	140119_L8_Calbicans_SC5314
g3676	111	Q	1	140119_L5_Calbicans_SC5314
g1685	252	Q	1	140119_L3_Calbicans_SC5314
g3522	5	Q	1	140119_L3_Calbicans_SC5314
g2200	387	Q	1	140119_L8_Calbicans_SC5314
g4687	503	Q	1	140119_L4_Calbicans_SC5314
g6144	409	Q	1	140119_L5_Calbicans_SC5314
g6474	1098	Q	1	140119_L6_Calbicans_SC5314
g4464	323	Q	1	140119_L7_Calbicans_SC5314
g145	234	Q	1	140119_L8_Calbicans_SC5314
g11153	71	Q	1	140119_L8_Calbicans_SC5314
g6710	236	Q	1	231118_L1_Calbicans_SC5314
g4531	417	Q	1	231118_L1_Calbicans_SC5314
g3580	275	R	1	140119_L2_Calbicans_SC5314
g6294	289	R	1	140119_L2_Calbicans_SC5314
g1042	284	R	1	140119_L2_Calbicans_SC5314
g11036	13	R	1	140119_L4_Calbicans_SC5314
g7555	335	R	1	140119_L5_Calbicans_SC5314
g6850	1271	R	1	140119_L5_Calbicans_SC5314
g320	44	R	1	140119_L6_Calbicans_SC5314
g1623	399	R	1	140119_L7_Calbicans_SC5314
g10549	903	R	1	140119_L7_Calbicans_SC5314
g3528	417	R	1	140119_L8_Calbicans_SC5314
g2201	1272	R	1	231118_L1_Calbicans_SC5314
g2201	1277	R	1	231118_L1_Calbicans_SC5314
g12072	654	R	1	231118_L1_Calbicans_SC5314
g7164	32	T	1	140119_L2_Calbicans_SC5314
g9037	65	T	1	140119_L2_Calbicans_SC5314
g4997	622	T	1	140119_L4_Calbicans_SC5314
g5240	785	T	1	140119_L2_Calbicans_SC5314
g2941	166	T	1	140119_L2_Calbicans_SC5314
g3924	173	T	1	140119_L3_Calbicans_SC5314
g3266	9	T	1	140119_L3_Calbicans_SC5314
g4210	417	T	1	140119_L3_Calbicans_SC5314
g692	73	T	1	140119_L4_Calbicans_SC5314
g6575	254	T	1	140119_L5_Calbicans_SC5314
g2089	1132	T	1	140119_L5_Calbicans_SC5314
g2045	109	T	1	140119_L6_Calbicans_SC5314
g6474	1098	T	1	140119_L6_Calbicans_SC5314
g396	163	T	1	140119_L7_Calbicans_SC5314
g12008	136	T	1	140119_L8_Calbicans_SC5314
g11452	1444	T	1	140119_L8_Calbicans_SC5314
g992	163	T	1	231118_L1_Calbicans_SC5314
g9725	58	T	1	231118_L1_Calbicans_SC5314
g9128	116	V	1	231118_L1_Calbicans_SC5314
g4215	491	V	1	140119_L1_Calbicans_SC5314
g1685	252	V	1	231118_L1_Calbicans_SC5314
g1487	54	V	1	140119_L3_Calbicans_SC5314
g4576	727	V	1	140119_L2_Calbicans_SC5314
g5747	111	V	1	140119_L3_Calbicans_SC5314
g9836	151	V	1	140119_L3_Calbicans_SC5314
g6294	1	V	1	140119_L7_Calbicans_SC5314
g493	10	V	1	231118_L1_Calbicans_SC5314
g5572	108	W	1	140119_L3_Calbicans_SC5314
g2774	270	W	1	140119_L2_Calbicans_SC5314
g396	8	W	1	140119_L8_Calbicans_SC5314
g10863	74	W	1	140119_L4_Calbicans_SC5314
g3203	935	W	1	140119_L4_Calbicans_SC5314
g6229	495	W	1	140119_L5_Calbicans_SC5314
g2094	123	W	1	140119_L7_Calbicans_SC5314
g6748	393	W	1	140119_L7_Calbicans_SC5314
g7441	324	W	1	231118_L1_Calbicans_SC5314
g1320	71	Y	1	140119_L8_Calbicans_SC5314
g3410	426	Y	1	140119_L1_Calbicans_SC5314
g507	97	Y	1	140119_L2_Calbicans_SC5314
g133	397	Y	1	140119_L2_Calbicans_SC5314
g9217	239	Y	1	140119_L2_Calbicans_SC5314
g9894	274	Y	1	140119_L3_Calbicans_SC5314
g11687	580	Y	1	140119_L4_Calbicans_SC5314
g5206	93	Y	1	140119_L6_Calbicans_SC5314
g2993	303	Y	1	140119_L8_Calbicans_SC5314
g2337	280	A	2	140119_L1_Calbicans_SC5314;140119_L2_Calbicans_SC5314
g1438	117	A	2	140119_L3_Calbicans_SC5314;140119_L4_Calbicans_SC5314
g6853	171	C	2	140119_L2_Calbicans_SC5314;140119_L8_Calbicans_SC5314
g3639	231	D	2	140119_L6_Calbicans_SC5314;140119_L7_Calbicans_SC5314
g228	2502	E	2	140119_L5_Calbicans_SC5314;140119_L8_Calbicans_SC5314
g2224	533	E	2	140119_L5_Calbicans_SC5314;231118_L1_Calbicans_SC5314
g4153	277	E	2	140119_L6_Calbicans_SC5314;140119_L7_Calbicans_SC5314
g215	590	F	2	140119_L2_Calbicans_SC5314;140119_L5_Calbicans_SC5314
g396	8	F	2	140119_L5_Calbicans_SC5314;140119_L6_Calbicans_SC5314
g4789	548	G	2	140119_L5_Calbicans_SC5314;140119_L6_Calbicans_SC5314
g4229	496	G	2	140119_L5_Calbicans_SC5314;140119_L7_Calbicans_SC5314
g287	121	H	2	140119_L2_Calbicans_SC5314;140119_L4_Calbicans_SC5314
g2128	459	H	2	140119_L7_Calbicans_SC5314;140119_L8_Calbicans_SC5314
g154	379	K	2	140119_L1_Calbicans_SC5314;140119_L5_Calbicans_SC5314
g354	93	K	2	140119_L1_Calbicans_SC5314;140119_L2_Calbicans_SC5314
g3328	190	K	2	140119_L6_Calbicans_SC5314;140119_L8_Calbicans_SC5314
g7164	32	L	2	140119_L6_Calbicans_SC5314;140119_L7_Calbicans_SC5314
g1685	252	L	2	140119_L2_Calbicans_SC5314;140119_L7_Calbicans_SC5314
g717	495	L	2	140119_L1_Calbicans_SC5314;140119_L2_Calbicans_SC5314
g603	466	L	2	140119_L2_Calbicans_SC5314;140119_L3_Calbicans_SC5314
g1391	134	L	2	140119_L2_Calbicans_SC5314;140119_L3_Calbicans_SC5314
g5828	160	L	2	140119_L3_Calbicans_SC5314;140119_L4_Calbicans_SC5314
g1801	147	L	2	140119_L3_Calbicans_SC5314;140119_L8_Calbicans_SC5314
g54	1249	L	2	140119_L4_Calbicans_SC5314;140119_L5_Calbicans_SC5314
g5561	868	L	2	140119_L5_Calbicans_SC5314;140119_L6_Calbicans_SC5314
g268	378	L	2	140119_L7_Calbicans_SC5314;231118_L1_Calbicans_SC5314
g856	92	M	2	140119_L6_Calbicans_SC5314;140119_L7_Calbicans_SC5314
g5539	216	M	2	140119_L1_Calbicans_SC5314;140119_L3_Calbicans_SC5314
g1685	252	M	2	140119_L2_Calbicans_SC5314;140119_L3_Calbicans_SC5314
g1676	50	M	2	140119_L5_Calbicans_SC5314;140119_L7_Calbicans_SC5314
g1405	1039	M	2	140119_L2_Calbicans_SC5314;140119_L3_Calbicans_SC5314
g2203	298	M	2	140119_L3_Calbicans_SC5314;140119_L4_Calbicans_SC5314
g3130	238	M	2	140119_L3_Calbicans_SC5314;140119_L5_Calbicans_SC5314
g3472	295	N	2	140119_L1_Calbicans_SC5314;140119_L2_Calbicans_SC5314
g2454	247	N	2	140119_L7_Calbicans_SC5314;231118_L1_Calbicans_SC5314
g2712	263	N	2	140119_L2_Calbicans_SC5314;140119_L3_Calbicans_SC5314
g3522	5	N	2	140119_L2_Calbicans_SC5314;140119_L3_Calbicans_SC5314
g6509	1784	N	2	140119_L3_Calbicans_SC5314;140119_L4_Calbicans_SC5314
g1405	1039	N	2	140119_L2_Calbicans_SC5314;140119_L4_Calbicans_SC5314
g6969	98	N	2	140119_L2_Calbicans_SC5314;140119_L5_Calbicans_SC5314
g5716	88	N	2	140119_L2_Calbicans_SC5314;140119_L4_Calbicans_SC5314
g7956	103	N	2	140119_L2_Calbicans_SC5314;140119_L4_Calbicans_SC5314
g1486	212	N	2	140119_L2_Calbicans_SC5314;140119_L3_Calbicans_SC5314
g407	844	N	2	140119_L3_Calbicans_SC5314;140119_L6_Calbicans_SC5314
g1523	328	N	2	140119_L4_Calbicans_SC5314;140119_L6_Calbicans_SC5314
g921	120	N	2	140119_L7_Calbicans_SC5314;140119_L8_Calbicans_SC5314
g4463	22	P	2	140119_L3_Calbicans_SC5314;140119_L8_Calbicans_SC5314
g5886	1084	P	2	140119_L3_Calbicans_SC5314;140119_L4_Calbicans_SC5314
g11581	259	P	2	140119_L2_Calbicans_SC5314;140119_L5_Calbicans_SC5314
g5241	507	P	2	140119_L5_Calbicans_SC5314;140119_L6_Calbicans_SC5314
g5913	991	P	2	140119_L3_Calbicans_SC5314;140119_L4_Calbicans_SC5314
g1914	130	Q	2	140119_L2_Calbicans_SC5314;140119_L3_Calbicans_SC5314
g4507	65	Q	2	140119_L2_Calbicans_SC5314;140119_L3_Calbicans_SC5314
g11596	23	Q	2	140119_L2_Calbicans_SC5314;140119_L3_Calbicans_SC5314
g346	386	R	2	140119_L1_Calbicans_SC5314;140119_L5_Calbicans_SC5314
g6071	127	R	2	140119_L3_Calbicans_SC5314;140119_L4_Calbicans_SC5314
g271	78	R	2	140119_L2_Calbicans_SC5314;140119_L7_Calbicans_SC5314
g3203	935	R	2	140119_L4_Calbicans_SC5314;140119_L6_Calbicans_SC5314
g3732	951	R	2	140119_L5_Calbicans_SC5314;140119_L8_Calbicans_SC5314
g11231	855	T	2	140119_L1_Calbicans_SC5314;140119_L2_Calbicans_SC5314
g11711	65	T	2	140119_L2_Calbicans_SC5314;140119_L8_Calbicans_SC5314
g2324	2	T	2	140119_L2_Calbicans_SC5314;140119_L4_Calbicans_SC5314
g2324	4	T	2	140119_L2_Calbicans_SC5314;140119_L4_Calbicans_SC5314
g2324	7	T	2	140119_L2_Calbicans_SC5314;140119_L4_Calbicans_SC5314
g7044	179	T	2	140119_L3_Calbicans_SC5314;140119_L7_Calbicans_SC5314
g1344	1355	T	2	140119_L3_Calbicans_SC5314;140119_L4_Calbicans_SC5314
g4732	200	T	2	140119_L6_Calbicans_SC5314;140119_L7_Calbicans_SC5314
g1197	108	V	2	140119_L2_Calbicans_SC5314;140119_L3_Calbicans_SC5314
g3550	333	V	2	140119_L3_Calbicans_SC5314;140119_L4_Calbicans_SC5314
g615	270	V	2	140119_L5_Calbicans_SC5314;140119_L7_Calbicans_SC5314
g475	744	V	2	140119_L7_Calbicans_SC5314;140119_L8_Calbicans_SC5314
g3528	79	W	2	140119_L2_Calbicans_SC5314;140119_L4_Calbicans_SC5314
g3119	280	W	2	140119_L2_Calbicans_SC5314;140119_L3_Calbicans_SC5314
g6776	265	W	2	140119_L6_Calbicans_SC5314;140119_L7_Calbicans_SC5314
g7892	444	W	2	140119_L3_Calbicans_SC5314;140119_L5_Calbicans_SC5314
g3153	89	W	2	140119_L5_Calbicans_SC5314;231118_L1_Calbicans_SC5314
g8336	145	Y	2	140119_L2_Calbicans_SC5314;231118_L1_Calbicans_SC5314
g944	399	Y	2	140119_L4_Calbicans_SC5314;140119_L8_Calbicans_SC5314
g6138	255	A	3	140119_L1_Calbicans_SC5314;140119_L2_Calbicans_SC5314;140119_L3_Calbicans_SC5314
g3129	927	A	3	140119_L2_Calbicans_SC5314;140119_L4_Calbicans_SC5314;140119_L8_Calbicans_SC5314
g3577	86	C	3	140119_L1_Calbicans_SC5314;140119_L2_Calbicans_SC5314;140119_L3_Calbicans_SC5314
g9395	367	C	3	140119_L5_Calbicans_SC5314;140119_L7_Calbicans_SC5314;140119_L8_Calbicans_SC5314
g2887	533	D	3	140119_L3_Calbicans_SC5314;140119_L4_Calbicans_SC5314;140119_L5_Calbicans_SC5314
g2044	57	D	3	140119_L4_Calbicans_SC5314;140119_L6_Calbicans_SC5314;231118_L1_Calbicans_SC5314
g6730	122	D	3	140119_L2_Calbicans_SC5314;140119_L4_Calbicans_SC5314;140119_L6_Calbicans_SC5314
g615	297	D	3	140119_L2_Calbicans_SC5314;140119_L3_Calbicans_SC5314;140119_L4_Calbicans_SC5314
g3580	275	F	3	140119_L2_Calbicans_SC5314;140119_L3_Calbicans_SC5314;140119_L5_Calbicans_SC5314
g3880	543	F	3	140119_L3_Calbicans_SC5314;140119_L4_Calbicans_SC5314;140119_L6_Calbicans_SC5314
g7660	16	F	3	140119_L5_Calbicans_SC5314;140119_L7_Calbicans_SC5314;140119_L8_Calbicans_SC5314
g3709	2	K	3	140119_L2_Calbicans_SC5314;140119_L4_Calbicans_SC5314;140119_L8_Calbicans_SC5314
g3709	7	K	3	140119_L2_Calbicans_SC5314;140119_L4_Calbicans_SC5314;140119_L8_Calbicans_SC5314
g6127	348	L	3	140119_L1_Calbicans_SC5314;140119_L2_Calbicans_SC5314;140119_L3_Calbicans_SC5314
g1913	50	M	3	140119_L2_Calbicans_SC5314;140119_L3_Calbicans_SC5314;140119_L6_Calbicans_SC5314
g4674	339	N	3	140119_L2_Calbicans_SC5314;140119_L3_Calbicans_SC5314;140119_L6_Calbicans_SC5314
g3421	75	N	3	140119_L2_Calbicans_SC5314;140119_L3_Calbicans_SC5314;140119_L4_Calbicans_SC5314
g783	925	N	3	140119_L5_Calbicans_SC5314;140119_L6_Calbicans_SC5314;140119_L8_Calbicans_SC5314
g334	366	P	3	140119_L1_Calbicans_SC5314;140119_L2_Calbicans_SC5314;140119_L8_Calbicans_SC5314
g6202	86	P	3	140119_L4_Calbicans_SC5314;140119_L5_Calbicans_SC5314;140119_L6_Calbicans_SC5314
g3472	295	R	3	140119_L4_Calbicans_SC5314;140119_L6_Calbicans_SC5314;140119_L7_Calbicans_SC5314
g4933	55	T	3	140119_L2_Calbicans_SC5314;140119_L3_Calbicans_SC5314;140119_L5_Calbicans_SC5314
g9917	99	V	3	140119_L5_Calbicans_SC5314;140119_L6_Calbicans_SC5314;140119_L7_Calbicans_SC5314
g4385	755	W	3	140119_L1_Calbicans_SC5314;140119_L2_Calbicans_SC5314;140119_L4_Calbicans_SC5314
g2094	619	W	3	140119_L3_Calbicans_SC5314;140119_L4_Calbicans_SC5314;140119_L5_Calbicans_SC5314
g3832	15	A	4	140119_L5_Calbicans_SC5314;140119_L6_Calbicans_SC5314;140119_L7_Calbicans_SC5314;231118_L1_Calbicans_SC5314
g1943	1535	D	4	140119_L5_Calbicans_SC5314;140119_L6_Calbicans_SC5314;140119_L7_Calbicans_SC5314;140119_L8_Calbicans_SC5314
g4519	545	F	4	140119_L1_Calbicans_SC5314;140119_L2_Calbicans_SC5314;140119_L3_Calbicans_SC5314;140119_L4_Calbicans_SC5314
g8526	1	G	4	140119_L2_Calbicans_SC5314;140119_L3_Calbicans_SC5314;140119_L4_Calbicans_SC5314;140119_L6_Calbicans_SC5314
g4314	135	K	4	140119_L3_Calbicans_SC5314;140119_L6_Calbicans_SC5314;140119_L5_Calbicans_SC5314;140119_L8_Calbicans_SC5314
g7628	1198	K	4	140119_L3_Calbicans_SC5314;140119_L4_Calbicans_SC5314;140119_L7_Calbicans_SC5314;140119_L8_Calbicans_SC5314
g7628	1200	K	4	140119_L3_Calbicans_SC5314;140119_L4_Calbicans_SC5314;140119_L7_Calbicans_SC5314;140119_L8_Calbicans_SC5314
g4101	96	L	4	140119_L1_Calbicans_SC5314;140119_L3_Calbicans_SC5314;140119_L7_Calbicans_SC5314;231118_L1_Calbicans_SC5314
g4101	97	L	4	140119_L1_Calbicans_SC5314;140119_L3_Calbicans_SC5314;140119_L7_Calbicans_SC5314;231118_L1_Calbicans_SC5314
g9215	11	L	4	140119_L1_Calbicans_SC5314;140119_L2_Calbicans_SC5314;140119_L3_Calbicans_SC5314;140119_L4_Calbicans_SC5314
g3822	135	L	4	140119_L3_Calbicans_SC5314;140119_L7_Calbicans_SC5314;140119_L8_Calbicans_SC5314;231118_L1_Calbicans_SC5314
g5488	138	M	4	140119_L1_Calbicans_SC5314;140119_L2_Calbicans_SC5314;140119_L4_Calbicans_SC5314;140119_L5_Calbicans_SC5314
g2936	91	M	4	140119_L2_Calbicans_SC5314;140119_L4_Calbicans_SC5314;140119_L6_Calbicans_SC5314;140119_L8_Calbicans_SC5314
g717	495	N	4	140119_L1_Calbicans_SC5314;140119_L2_Calbicans_SC5314;140119_L3_Calbicans_SC5314;140119_L7_Calbicans_SC5314
g11654	5	N	4	140119_L5_Calbicans_SC5314;140119_L6_Calbicans_SC5314;140119_L7_Calbicans_SC5314;140119_L8_Calbicans_SC5314
g5767	185	T	4	140119_L1_Calbicans_SC5314;140119_L2_Calbicans_SC5314;140119_L3_Calbicans_SC5314;140119_L4_Calbicans_SC5314
g2464	1165	W	4	140119_L1_Calbicans_SC5314;140119_L2_Calbicans_SC5314;140119_L4_Calbicans_SC5314;140119_L5_Calbicans_SC5314
g9877	1353	A	5	140119_L2_Calbicans_SC5314;140119_L4_Calbicans_SC5314;140119_L5_Calbicans_SC5314;140119_L6_Calbicans_SC5314;140119_L8_Calbicans_SC5314
g2976	116	G	5	140119_L1_Calbicans_SC5314;140119_L2_Calbicans_SC5314;140119_L3_Calbicans_SC5314;140119_L4_Calbicans_SC5314;140119_L8_Calbicans_SC5314
g10620	155	K	5	140119_L1_Calbicans_SC5314;140119_L2_Calbicans_SC5314;140119_L3_Calbicans_SC5314;140119_L4_Calbicans_SC5314;140119_L6_Calbicans_SC5314
g7217	317	L	5	140119_L5_Calbicans_SC5314;140119_L6_Calbicans_SC5314;140119_L7_Calbicans_SC5314;140119_L8_Calbicans_SC5314;231118_L1_Calbicans_SC5314
g6403	301	L	5	140119_L2_Calbicans_SC5314;140119_L4_Calbicans_SC5314;140119_L5_Calbicans_SC5314;140119_L6_Calbicans_SC5314;140119_L8_Calbicans_SC5314
g2162	161	L	5	140119_L2_Calbicans_SC5314;140119_L3_Calbicans_SC5314;140119_L4_Calbicans_SC5314;140119_L5_Calbicans_SC5314;140119_L6_Calbicans_SC5314
g5790	630	L	5	140119_L3_Calbicans_SC5314;140119_L4_Calbicans_SC5314;140119_L6_Calbicans_SC5314;140119_L7_Calbicans_SC5314;140119_L8_Calbicans_SC5314
g2033	371	M	5	140119_L1_Calbicans_SC5314;140119_L2_Calbicans_SC5314;140119_L4_Calbicans_SC5314;140119_L5_Calbicans_SC5314;140119_L6_Calbicans_SC5314
g2377	33	N	5	140119_L1_Calbicans_SC5314;140119_L2_Calbicans_SC5314;140119_L3_Calbicans_SC5314;140119_L4_Calbicans_SC5314;140119_L6_Calbicans_SC5314
g4507	65	N	5	140119_L1_Calbicans_SC5314;140119_L2_Calbicans_SC5314;140119_L3_Calbicans_SC5314;140119_L4_Calbicans_SC5314;140119_L6_Calbicans_SC5314
g3126	1031	R	5	140119_L2_Calbicans_SC5314;140119_L3_Calbicans_SC5314;140119_L5_Calbicans_SC5314;140119_L6_Calbicans_SC5314;140119_L7_Calbicans_SC5314
g3342	354	T	5	140119_L2_Calbicans_SC5314;140119_L4_Calbicans_SC5314;140119_L5_Calbicans_SC5314;140119_L6_Calbicans_SC5314;231118_L1_Calbicans_SC5314
g9222	41	V	5	140119_L1_Calbicans_SC5314;140119_L2_Calbicans_SC5314;140119_L3_Calbicans_SC5314;140119_L4_Calbicans_SC5314;140119_L5_Calbicans_SC5314
g6185	4	Y	5	140119_L1_Calbicans_SC5314;140119_L2_Calbicans_SC5314;140119_L4_Calbicans_SC5314;140119_L7_Calbicans_SC5314;140119_L8_Calbicans_SC5314
g1596	118	D	6	140119_L2_Calbicans_SC5314;140119_L3_Calbicans_SC5314;140119_L4_Calbicans_SC5314;140119_L5_Calbicans_SC5314;140119_L6_Calbicans_SC5314;140119_L8_Calbicans_SC5314
g4710	467	D	6	140119_L1_Calbicans_SC5314;140119_L4_Calbicans_SC5314;140119_L5_Calbicans_SC5314;140119_L6_Calbicans_SC5314;140119_L7_Calbicans_SC5314;140119_L8_Calbicans_SC5314
g3285	219	E	6	140119_L1_Calbicans_SC5314;140119_L2_Calbicans_SC5314;140119_L4_Calbicans_SC5314;140119_L6_Calbicans_SC5314;140119_L7_Calbicans_SC5314;140119_L8_Calbicans_SC5314
g1271	433	K	6	140119_L1_Calbicans_SC5314;140119_L2_Calbicans_SC5314;140119_L3_Calbicans_SC5314;140119_L4_Calbicans_SC5314;140119_L5_Calbicans_SC5314;140119_L6_Calbicans_SC5314
g7882	294	L	6	140119_L3_Calbicans_SC5314;140119_L4_Calbicans_SC5314;140119_L5_Calbicans_SC5314;140119_L6_Calbicans_SC5314;140119_L7_Calbicans_SC5314;140119_L8_Calbicans_SC5314
g2460	171	M	6	140119_L1_Calbicans_SC5314;140119_L2_Calbicans_SC5314;140119_L3_Calbicans_SC5314;140119_L4_Calbicans_SC5314;140119_L6_Calbicans_SC5314;140119_L7_Calbicans_SC5314
g5866	645	N	6	140119_L2_Calbicans_SC5314;140119_L3_Calbicans_SC5314;140119_L4_Calbicans_SC5314;140119_L6_Calbicans_SC5314;140119_L7_Calbicans_SC5314;140119_L8_Calbicans_SC5314
g1559	349	Q	6	140119_L1_Calbicans_SC5314;140119_L2_Calbicans_SC5314;140119_L4_Calbicans_SC5314;140119_L5_Calbicans_SC5314;140119_L7_Calbicans_SC5314;140119_L8_Calbicans_SC5314
g2687	246	V	6	140119_L1_Calbicans_SC5314;140119_L2_Calbicans_SC5314;140119_L3_Calbicans_SC5314;140119_L4_Calbicans_SC5314;140119_L5_Calbicans_SC5314;140119_L7_Calbicans_SC5314
g6107	610	W	6	140119_L2_Calbicans_SC5314;140119_L3_Calbicans_SC5314;140119_L4_Calbicans_SC5314;140119_L5_Calbicans_SC5314;140119_L7_Calbicans_SC5314;140119_L8_Calbicans_SC5314
g3759	280	A	7	140119_L1_Calbicans_SC5314;140119_L2_Calbicans_SC5314;140119_L3_Calbicans_SC5314;140119_L4_Calbicans_SC5314;140119_L6_Calbicans_SC5314;140119_L7_Calbicans_SC5314;140119_L8_Calbicans_SC5314
g5767	185	D	7	140119_L1_Calbicans_SC5314;140119_L2_Calbicans_SC5314;140119_L3_Calbicans_SC5314;140119_L4_Calbicans_SC5314;140119_L5_Calbicans_SC5314;140119_L7_Calbicans_SC5314;140119_L8_Calbicans_SC5314
g1769	824	F	7	140119_L1_Calbicans_SC5314;140119_L2_Calbicans_SC5314;140119_L3_Calbicans_SC5314;140119_L5_Calbicans_SC5314;140119_L6_Calbicans_SC5314;140119_L7_Calbicans_SC5314;140119_L8_Calbicans_SC5314
g3472	295	L	7	140119_L3_Calbicans_SC5314;140119_L4_Calbicans_SC5314;140119_L5_Calbicans_SC5314;140119_L6_Calbicans_SC5314;140119_L7_Calbicans_SC5314;140119_L8_Calbicans_SC5314;231118_L1_Calbicans_SC5314
g6617	227	L	7	140119_L1_Calbicans_SC5314;140119_L2_Calbicans_SC5314;140119_L3_Calbicans_SC5314;140119_L4_Calbicans_SC5314;140119_L5_Calbicans_SC5314;140119_L6_Calbicans_SC5314;140119_L8_Calbicans_SC5314
g4082	824	L	7	140119_L1_Calbicans_SC5314;140119_L2_Calbicans_SC5314;140119_L3_Calbicans_SC5314;140119_L5_Calbicans_SC5314;140119_L6_Calbicans_SC5314;140119_L7_Calbicans_SC5314;140119_L8_Calbicans_SC5314
g1790	288	N	7	140119_L1_Calbicans_SC5314;140119_L2_Calbicans_SC5314;140119_L3_Calbicans_SC5314;140119_L4_Calbicans_SC5314;140119_L6_Calbicans_SC5314;140119_L7_Calbicans_SC5314;140119_L8_Calbicans_SC5314
g1164	9	N	7	140119_L1_Calbicans_SC5314;140119_L2_Calbicans_SC5314;140119_L3_Calbicans_SC5314;140119_L5_Calbicans_SC5314;140119_L6_Calbicans_SC5314;140119_L7_Calbicans_SC5314;140119_L8_Calbicans_SC5314
g99	326	P	7	140119_L1_Calbicans_SC5314;140119_L2_Calbicans_SC5314;140119_L3_Calbicans_SC5314;140119_L4_Calbicans_SC5314;140119_L6_Calbicans_SC5314;140119_L7_Calbicans_SC5314;140119_L8_Calbicans_SC5314
g5928	163	P	7	140119_L3_Calbicans_SC5314;140119_L4_Calbicans_SC5314;140119_L5_Calbicans_SC5314;140119_L6_Calbicans_SC5314;140119_L7_Calbicans_SC5314;140119_L8_Calbicans_SC5314;231118_L1_Calbicans_SC5314
g453	957	P	7	140119_L3_Calbicans_SC5314;140119_L4_Calbicans_SC5314;140119_L6_Calbicans_SC5314;140119_L7_Calbicans_SC5314;140119_L8_Calbicans_SC5314;231118_L1_Calbicans_SC5314;140119_L5_Calbicans_SC5314
g3540	333	R	7	140119_L1_Calbicans_SC5314;140119_L2_Calbicans_SC5314;140119_L3_Calbicans_SC5314;140119_L4_Calbicans_SC5314;140119_L5_Calbicans_SC5314;140119_L6_Calbicans_SC5314;140119_L8_Calbicans_SC5314
g7164	32	V	7	140119_L2_Calbicans_SC5314;140119_L3_Calbicans_SC5314;140119_L4_Calbicans_SC5314;140119_L5_Calbicans_SC5314;140119_L6_Calbicans_SC5314;140119_L7_Calbicans_SC5314;140119_L8_Calbicans_SC5314
g1803	235	V	7	140119_L1_Calbicans_SC5314;140119_L2_Calbicans_SC5314;140119_L3_Calbicans_SC5314;140119_L4_Calbicans_SC5314;140119_L5_Calbicans_SC5314;140119_L6_Calbicans_SC5314;140119_L8_Calbicans_SC5314
g5314	540	E	8	140119_L1_Calbicans_SC5314;140119_L2_Calbicans_SC5314;140119_L3_Calbicans_SC5314;140119_L4_Calbicans_SC5314;140119_L5_Calbicans_SC5314;140119_L6_Calbicans_SC5314;140119_L7_Calbicans_SC5314;140119_L8_Calbicans_SC5314
g1632	222	N	8	140119_L1_Calbicans_SC5314;140119_L2_Calbicans_SC5314;140119_L3_Calbicans_SC5314;140119_L4_Calbicans_SC5314;140119_L5_Calbicans_SC5314;140119_L6_Calbicans_SC5314;140119_L7_Calbicans_SC5314;140119_L8_Calbicans_SC5314
g5062	134	R	8	140119_L1_Calbicans_SC5314;140119_L2_Calbicans_SC5314;140119_L3_Calbicans_SC5314;140119_L4_Calbicans_SC5314;140119_L5_Calbicans_SC5314;140119_L6_Calbicans_SC5314;140119_L7_Calbicans_SC5314;140119_L8_Calbicans_SC5314
g4112	362	T	8	140119_L1_Calbicans_SC5314;140119_L2_Calbicans_SC5314;140119_L3_Calbicans_SC5314;140119_L4_Calbicans_SC5314;140119_L5_Calbicans_SC5314;140119_L6_Calbicans_SC5314;140119_L7_Calbicans_SC5314;140119_L8_Calbicans_SC5314
g367	101	Y	8	140119_L1_Calbicans_SC5314;140119_L2_Calbicans_SC5314;140119_L3_Calbicans_SC5314;140119_L4_Calbicans_SC5314;140119_L5_Calbicans_SC5314;140119_L6_Calbicans_SC5314;140119_L7_Calbicans_SC5314;140119_L8_Calbicans_SC5314
g1914	130	N	9	140119_L1_Calbicans_SC5314;140119_L2_Calbicans_SC5314;140119_L3_Calbicans_SC5314;140119_L4_Calbicans_SC5314;140119_L5_Calbicans_SC5314;140119_L6_Calbicans_SC5314;140119_L7_Calbicans_SC5314;140119_L8_Calbicans_SC5314;231118_L1_Calbicans_SC5314
g5439	300	V	9	140119_L1_Calbicans_SC5314;140119_L2_Calbicans_SC5314;140119_L3_Calbicans_SC5314;140119_L4_Calbicans_SC5314;140119_L5_Calbicans_SC5314;140119_L6_Calbicans_SC5314;140119_L7_Calbicans_SC5314;140119_L8_Calbicans_SC5314;231118_L1_Calbicans_SC5314

## Sheet: Histogramm
Klasse	Häufigkeit				Transl	#Samples
1	258	0.609929			A	2	2	A	2
2	78	0.184397			A	2		C	1
3	25	0.0591017			C	2		D	1
4	17	0.0401891			D	2		E	3
5	14	0.0330969			E	2		F	2
6	10	0.0236407			E	2		G	2
7	14	0.0330969			E	2		H	2
8	5	0.0118203			F	2		I	0
9	2	0.00472813			F	2		K	3
	423				G	2		L	10
					G	2		M	7
	165	0.390071			H	2		N	13
					H	2		P	5
					K	2		Q	3
					K	2		R	5
					K	2		S	0
					L	2		T	8
					L	2		V	4
					L	2		W	5
					L	2		Y	2
					L	2	3	A	2
					L	2		C	2
					L	2		D	4
					L	2		E	0
					L	2		F	3
					L	2		G	0
					M	2		H	0
					M	2		I	0
					M	2		K	2
					M	2		L	1
					M	2		M	1
					M	2		N	3
					M	2		P	2
					N	2		Q	0
					N	2		R	1			A	C	D	E	F	G	H	I	K	L	M	N	P	Q	R	S	T	V	W	Y
					N	2		S	0			9	8	14	23	8	15	13	0	14	18	25	26	13	14	13	0	18	9	9	9
					N	2		T	1			2	1	1	3	2	2	2	0	3	10	7	13	5	3	5	0	8	4	5	2
					N	2		V	1			2	2	4	0	3	0	0	0	2	1	1	3	2	0	1	0	1	1	2	0
					N	2		W	2			1	0	1	0	1	1	0	0	3	4	2	2	0	0	0	0	1	0	1	0
					N	2		Y	0			1	0	0	0	0	1	0	0	1	4	1	2	0	0	1	0	1	1	0	1
					N	2	4	A	1			0	0	2	1	0	0	0	0	1	1	1	1	0	1	0	0	0	1	1	0
					N	2		C	0			1	0	1	0	1	0	0	0	0	3	0	2	3	0	1	0	0	2	0	0
					N	2		D	1			0	0	0	1	0	0	0	0	0	0	0	1	0	0	1	0	1	0	0	1
					N	2		E	0			0	0	0	0	0	0	0	0	0	0	0	1	0	0	0	0	0	1	0	0
					N	2		F	1
					N	2		G	1
					P	2		H	0
					P	2		I	0
					P	2		K	3
					P	2		L	4
					P	2		M	2
					Q	2		N	2
					Q	2		P	0
					Q	2		Q	0
					R	2		R	0
					R	2		S	0
					R	2		T	1
					R	2		V	0
					R	2		W	1
					T	2		Y	0
					T	2	5	A	1
					T	2		C	0
					T	2		D	0
					T	2		E	0
					T	2		F	0
					T	2		G	1
					T	2		H	0
					V	2		I	0
					V	2		K	1
					V	2		L	4
					V	2		M	1
					W	2		N	2
					W	2		P	0
					W	2		Q	0
					W	2		R	1
					W	2		S	0
					Y	2		T	1
					Y	2		V	1
					A	3		W	0
					A	3		Y	1
					C	3	6	A	0
					C	3		C	0
					D	3		D	2
					D	3		E	1
					D	3		F	0
					D	3		G	0
					F	3		H	0
					F	3		I	0
					F	3		K	1
					K	3		L	1
					K	3		M	1
					L	3		N	1
					M	3		P	0
					N	3		Q	1
					N	3		R	0
					N	3		S	0
					P	3		T	0
					P	3		V	1
					R	3		W	1
					T	3		Y	0
					V	3	7	A	1
					W	3		C	0
					W	3		D	1
					A	4		E	0
					D	4		F	1
					F	4		G	0
					G	4		H	0
					K	4		I	0
					K	4		K	0
					K	4		L	3
					L	4		M	0
					L	4		N	2
					L	4		P	3
					L	4		Q	0
					M	4		R	1
					M	4		S	0
					N	4		T	0
					N	4		V	2
					T	4		W	0
					W	4		Y	0
					A	5	8	A	0
					G	5		C	0
					K	5		D	0
					L	5		E	1
					L	5		F	0
					L	5		G	0
					L	5		H	0
					M	5		I	0
					N	5		K	0
					N	5		L	0
					R	5		M	0
					T	5		N	1
					V	5		P	0
					Y	5		Q	0
					D	6		R	1
					D	6		S	0
					E	6		T	1
					K	6		V	0
					L	6		W	0
					M	6		Y	1
					N	6	9	A	0
					Q	6		C	0
					V	6		D	0
					W	6		E	0
					A	7		F	0
					D	7		G	0
					F	7		H	0
					L	7		I	0
					L	7		K	0
					L	7		L	0
					N	7		M	0
					N	7		N	1
					P	7		P	0
					P	7		Q	0
					P	7		R	0
					R	7		S	0
					V	7		T	0
					V	7		V	1
					E	8		W	0
					N	8		Y	0
					R	8	1	A	9	0.0348837
					T	8		C	8	0.0310078
					Y	8		D	14	0.0542636
					N	9		E	23	0.0891473
					V	9		F	8	0.0310078
					A	1		G	15	0.0581395
					A	1		H	13	0.0503876
					A	1		I	0	0
					A	1		K	14	0.0542636
					A	1		L	18	0.0697674
					A	1		M	25	0.0968992
					A	1		N	26	0.100775
					A	1		P	13	0.0503876
					A	1		Q	14	0.0542636
					C	1		R	13	0.0503876
					C	1		S	0	0
					C	1		T	18	0.0697674
					C	1		V	9	0.0348837
					C	1		W	9	0.0348837
					C	1		Y	9	0.0348837
					C	1
					C	1
					D	1
					D	1
					D	1
					D	1
					D	1
					D	1
					D	1
					D	1
					D	1
					D	1
					D	1
					D	1
					D	1
					D	1
					E	1
					E	1
					E	1
					E	1
					E	1
					E	1
					E	1
					E	1
					E	1
					E	1
					E	1
					E	1
					E	1
					E	1
					E	1
					E	1
					E	1
					E	1
					E	1
					E	1
					E	1
					E	1
					E	1
					F	1
					F	1
					F	1
					F	1
					F	1
					F	1
					F	1
					F	1
					G	1
					G	1
					G	1
					G	1
					G	1
					G	1
					G	1
					G	1
					G	1
					G	1
					G	1
					G	1
					G	1
					G	1
					G	1
					H	1
					H	1
					H	1
					H	1
					H	1
					H	1
					H	1
					H	1
					H	1
					H	1
					H	1
					H	1
					H	1
					K	1
					K	1
					K	1
					K	1
					K	1
					K	1
					K	1
					K	1
					K	1
					K	1
					K	1
					K	1
					K	1
					K	1
					L	1
					L	1
					L	1
					L	1
					L	1
					L	1
					L	1
					L	1
					L	1
					L	1
					L	1
					L	1
					L	1
					L	1
					L	1
					L	1
					L	1
					L	1
					M	1
					M	1
					M	1
					M	1
					M	1
					M	1
					M	1
					M	1
					M	1
					M	1
					M	1
					M	1
					M	1
					M	1
					M	1
					M	1
					M	1
					M	1
					M	1
					M	1
					M	1
					M	1
					M	1
					M	1
					M	1
					N	1
					N	1
					N	1
					N	1
					N	1
					N	1
					N	1
					N	1
					N	1
					N	1
					N	1
					N	1
					N	1
					N	1
					N	1
					N	1
					N	1
					N	1
					N	1
					N	1
					N	1
					N	1
					N	1
					N	1
					N	1
					N	1
					P	1
					P	1
					P	1
					P	1
					P	1
					P	1
					P	1
					P	1
					P	1
					P	1
					P	1
					P	1
					P	1
					Q	1
					Q	1
					Q	1
					Q	1
					Q	1
					Q	1
					Q	1
					Q	1
					Q	1
					Q	1
					Q	1
					Q	1
					Q	1
					Q	1
					R	1
					R	1
					R	1
					R	1
					R	1
					R	1
					R	1
					R	1
					R	1
					R	1
					R	1
					R	1
					R	1
					T	1
					T	1
					T	1
					T	1
					T	1
					T	1
					T	1
					T	1
					T	1
					T	1
					T	1
					T	1
					T	1
					T	1
					T	1
					T	1
					T	1
					T	1
					V	1
					V	1
					V	1
					V	1
					V	1
					V	1
					V	1
					V	1
					V	1
					W	1
					W	1
					W	1
					W	1
					W	1
					W	1
					W	1
					W	1
					W	1
					Y	1
					Y	1
					Y	1
					Y	1
					Y	1
					Y	1
					Y	1
					Y	1
					Y	1

## Sheet: Pos multiple wrong WO-1
Gene	Pos (in gene; ruby counting)	Transl	#Samples	Samples
g1589	255	A	3	140119_L1_Calbicans_WO1;140119_L2_Calbicans_WO1;140119_L3_Calbicans_WO1
g5319	118	D	6	140119_L2_Calbicans_WO1;140119_L3_Calbicans_WO1;140119_L4_Calbicans_WO1;140119_L5_Calbicans_WO1;140119_L6_Calbicans_WO1;140119_L8_Calbicans_WO1
g3142	317	L	5	140119_L5_Calbicans_WO1;140119_L6_Calbicans_WO1;140119_L7_Calbicans_WO1;140119_L8_Calbicans_WO1;231118_L1_Calbicans_WO1
g5962	206	N	7	140119_L1_Calbicans_WO1;140119_L2_Calbicans_WO1;140119_L3_Calbicans_WO1;140119_L4_Calbicans_WO1;140119_L5_Calbicans_WO1;140119_L6_Calbicans_WO1;140119_L8_Calbicans_WO1
g1355	171	C	2	140119_L2_Calbicans_WO1;140119_L8_Calbicans_WO1
g1286	171	M	6	140119_L1_Calbicans_WO1;140119_L2_Calbicans_WO1;140119_L3_Calbicans_WO1;140119_L4_Calbicans_WO1;140119_L6_Calbicans_WO1;140119_L7_Calbicans_WO1
g3352	378	T	6	140119_L2_Calbicans_WO1;140119_L3_Calbicans_WO1;140119_L5_Calbicans_WO1;140119_L6_Calbicans_WO1;140119_L8_Calbicans_WO1;231118_L1_Calbicans_WO1
g4466	231	D	2	140119_L6_Calbicans_WO1;140119_L7_Calbicans_WO1
g3450	170	P	3	140119_L1_Calbicans_WO1;140119_L5_Calbicans_WO1;140119_L8_Calbicans_WO1
g3200	159	L	2	140119_L3_Calbicans_WO1;140119_L4_Calbicans_WO1
g4017	130	N	9	140119_L1_Calbicans_WO1;140119_L2_Calbicans_WO1;140119_L3_Calbicans_WO1;140119_L4_Calbicans_WO1;140119_L5_Calbicans_WO1;140119_L6_Calbicans_WO1;140119_L7_Calbicans_WO1;140119_L8_Calbicans_WO1;231118_L1_Calbicans_WO1
g4017	130	Q	2	140119_L2_Calbicans_WO1;140119_L3_Calbicans_WO1
g3353	33	N	5	140119_L1_Calbicans_WO1;140119_L2_Calbicans_WO1;140119_L3_Calbicans_WO1;140119_L4_Calbicans_WO1;140119_L6_Calbicans_WO1
g5846	546	G	2	140119_L5_Calbicans_WO1;140119_L6_Calbicans_WO1
g1748	386	R	2	140119_L1_Calbicans_WO1;140119_L5_Calbicans_WO1
g1809	219	E	6	140119_L1_Calbicans_WO1;140119_L2_Calbicans_WO1;140119_L4_Calbicans_WO1;140119_L6_Calbicans_WO1;140119_L7_Calbicans_WO1;140119_L8_Calbicans_WO1
g3737	11	L	4	140119_L1_Calbicans_WO1;140119_L2_Calbicans_WO1;140119_L3_Calbicans_WO1;140119_L4_Calbicans_WO1
g1849	163	L	7	140119_L1_Calbicans_WO1;140119_L2_Calbicans_WO1;140119_L3_Calbicans_WO1;140119_L5_Calbicans_WO1;140119_L6_Calbicans_WO1;140119_L7_Calbicans_WO1;140119_L8_Calbicans_WO1
g2964	533	D	2	140119_L3_Calbicans_WO1;140119_L4_Calbicans_WO1
g4960	288	N	7	140119_L1_Calbicans_WO1;140119_L2_Calbicans_WO1;140119_L3_Calbicans_WO1;140119_L4_Calbicans_WO1;140119_L6_Calbicans_WO1;140119_L7_Calbicans_WO1;140119_L8_Calbicans_WO1
g4795	280	A	7	140119_L1_Calbicans_WO1;140119_L2_Calbicans_WO1;140119_L3_Calbicans_WO1;140119_L4_Calbicans_WO1;140119_L6_Calbicans_WO1;140119_L7_Calbicans_WO1;140119_L8_Calbicans_WO1
g1962	38	P	2	140119_L1_Calbicans_WO1;140119_L2_Calbicans_WO1
g1031	127	R	2	140119_L3_Calbicans_WO1;140119_L4_Calbicans_WO1
g79	222	N	8	140119_L1_Calbicans_WO1;140119_L2_Calbicans_WO1;140119_L3_Calbicans_WO1;140119_L4_Calbicans_WO1;140119_L5_Calbicans_WO1;140119_L6_Calbicans_WO1;140119_L7_Calbicans_WO1;140119_L8_Calbicans_WO1
g4257	41	V	3	140119_L1_Calbicans_WO1;140119_L3_Calbicans_WO1;140119_L5_Calbicans_WO1
g2338	118	N	8	140119_L1_Calbicans_WO1;140119_L2_Calbicans_WO1;140119_L3_Calbicans_WO1;140119_L4_Calbicans_WO1;140119_L5_Calbicans_WO1;140119_L6_Calbicans_WO1;140119_L7_Calbicans_WO1;140119_L8_Calbicans_WO1
g1054	86	C	3	140119_L1_Calbicans_WO1;140119_L2_Calbicans_WO1;140119_L3_Calbicans_WO1
g2177	32	V	5	140119_L3_Calbicans_WO1;140119_L5_Calbicans_WO1;140119_L6_Calbicans_WO1;140119_L7_Calbicans_WO1;140119_L8_Calbicans_WO1
g6005	366	P	5	140119_L1_Calbicans_WO1;140119_L2_Calbicans_WO1;140119_L4_Calbicans_WO1;140119_L5_Calbicans_WO1;140119_L8_Calbicans_WO1
g2758	160	L	6	140119_L1_Calbicans_WO1;140119_L2_Calbicans_WO1;140119_L3_Calbicans_WO1;140119_L4_Calbicans_WO1;140119_L5_Calbicans_WO1;140119_L6_Calbicans_WO1
g2239	240	R	6	140119_L1_Calbicans_WO1;140119_L3_Calbicans_WO1;140119_L4_Calbicans_WO1;140119_L5_Calbicans_WO1;140119_L6_Calbicans_WO1;140119_L7_Calbicans_WO1
g5672	333	R	7	140119_L1_Calbicans_WO1;140119_L2_Calbicans_WO1;140119_L3_Calbicans_WO1;140119_L4_Calbicans_WO1;140119_L5_Calbicans_WO1;140119_L6_Calbicans_WO1;140119_L8_Calbicans_WO1
g4587	443	L	2	140119_L1_Calbicans_WO1;140119_L2_Calbicans_WO1
g3589	545	F	4	140119_L1_Calbicans_WO1;140119_L2_Calbicans_WO1;140119_L3_Calbicans_WO1;140119_L4_Calbicans_WO1
g3968	265	N	2	140119_L2_Calbicans_WO1;140119_L3_Calbicans_WO1
g1026	57	D	2	140119_L4_Calbicans_WO1;231118_L1_Calbicans_WO1
g2369	326	P	7	140119_L1_Calbicans_WO1;140119_L2_Calbicans_WO1;140119_L3_Calbicans_WO1;140119_L4_Calbicans_WO1;140119_L6_Calbicans_WO1;140119_L7_Calbicans_WO1;140119_L8_Calbicans_WO1
g5341	379	K	5	140119_L1_Calbicans_WO1;140119_L2_Calbicans_WO1;140119_L5_Calbicans_WO1;140119_L6_Calbicans_WO1;140119_L7_Calbicans_WO1
g5262	438	R	4	140119_L1_Calbicans_WO1;140119_L2_Calbicans_WO1;140119_L7_Calbicans_WO1;140119_L8_Calbicans_WO1
g4397	280	A	2	140119_L1_Calbicans_WO1;140119_L2_Calbicans_WO1
g2949	246	V	6	140119_L1_Calbicans_WO1;140119_L2_Calbicans_WO1;140119_L3_Calbicans_WO1;140119_L4_Calbicans_WO1;140119_L5_Calbicans_WO1;140119_L7_Calbicans_WO1
g5631	252	L	2	140119_L2_Calbicans_WO1;140119_L7_Calbicans_WO1
g5631	252	M	2	140119_L2_Calbicans_WO1;140119_L3_Calbicans_WO1
g5962	1165	W	2	140119_L1_Calbicans_WO1;140119_L4_Calbicans_WO1
g5468	5	N	2	140119_L2_Calbicans_WO1;140119_L3_Calbicans_WO1
g3182	495	L	2	140119_L1_Calbicans_WO1;140119_L2_Calbicans_WO1
g3182	495	N	3	140119_L1_Calbicans_WO1;140119_L2_Calbicans_WO1;140119_L3_Calbicans_WO1
g1590	4	Y	6	140119_L1_Calbicans_WO1;140119_L2_Calbicans_WO1;140119_L3_Calbicans_WO1;140119_L4_Calbicans_WO1;140119_L7_Calbicans_WO1;140119_L8_Calbicans_WO1
g1206	339	N	3	140119_L2_Calbicans_WO1;140119_L3_Calbicans_WO1;140119_L6_Calbicans_WO1
g4746	5	N	8	140119_L1_Calbicans_WO1;140119_L2_Calbicans_WO1;140119_L3_Calbicans_WO1;140119_L4_Calbicans_WO1;140119_L5_Calbicans_WO1;140119_L6_Calbicans_WO1;140119_L7_Calbicans_WO1;140119_L8_Calbicans_WO1
g2402	7	R	3	140119_L1_Calbicans_WO1;140119_L2_Calbicans_WO1;140119_L4_Calbicans_WO1
g5858	1084	P	2	140119_L3_Calbicans_WO1;140119_L4_Calbicans_WO1
g830	363	K	4	140119_L1_Calbicans_WO1;140119_L2_Calbicans_WO1;140119_L4_Calbicans_WO1;140119_L8_Calbicans_WO1
g4439	20	H	8	140119_L1_Calbicans_WO1;140119_L2_Calbicans_WO1;140119_L3_Calbicans_WO1;140119_L4_Calbicans_WO1;140119_L5_Calbicans_WO1;140119_L6_Calbicans_WO1;140119_L7_Calbicans_WO1;140119_L8_Calbicans_WO1
g5501	65	N	5	140119_L1_Calbicans_WO1;140119_L2_Calbicans_WO1;140119_L3_Calbicans_WO1;140119_L4_Calbicans_WO1;140119_L6_Calbicans_WO1
g5501	65	Q	2	140119_L2_Calbicans_WO1;140119_L3_Calbicans_WO1
g5309	135	K	3	140119_L3_Calbicans_WO1;140119_L6_Calbicans_WO1;140119_L5_Calbicans_WO1
g352	227	L	7	140119_L1_Calbicans_WO1;140119_L2_Calbicans_WO1;140119_L3_Calbicans_WO1;140119_L4_Calbicans_WO1;140119_L5_Calbicans_WO1;140119_L6_Calbicans_WO1;140119_L8_Calbicans_WO1
g5591	324	W	9	140119_L1_Calbicans_WO1;140119_L2_Calbicans_WO1;140119_L3_Calbicans_WO1;140119_L4_Calbicans_WO1;140119_L5_Calbicans_WO1;140119_L6_Calbicans_WO1;140119_L7_Calbicans_WO1;140119_L8_Calbicans_WO1;231118_L1_Calbicans_WO1
g270	75	N	3	140119_L2_Calbicans_WO1;140119_L3_Calbicans_WO1;140119_L4_Calbicans_WO1
g3428	311	A	5	140119_L1_Calbicans_WO1;140119_L2_Calbicans_WO1;140119_L3_Calbicans_WO1;140119_L4_Calbicans_WO1;140119_L8_Calbicans_WO1
g4610	184	V	9	140119_L1_Calbicans_WO1;140119_L2_Calbicans_WO1;140119_L3_Calbicans_WO1;140119_L4_Calbicans_WO1;140119_L5_Calbicans_WO1;140119_L6_Calbicans_WO1;140119_L7_Calbicans_WO1;140119_L8_Calbicans_WO1;231118_L1_Calbicans_WO1
g2873	1726	N	2	140119_L3_Calbicans_WO1;140119_L4_Calbicans_WO1
g1929	122	D	3	140119_L2_Calbicans_WO1;140119_L4_Calbicans_WO1;140119_L6_Calbicans_WO1
g1713	160	P	2	140119_L1_Calbicans_WO1;140119_L2_Calbicans_WO1
g1505	348	L	3	140119_L1_Calbicans_WO1;140119_L2_Calbicans_WO1;140119_L3_Calbicans_WO1
g706	300	V	8	140119_L1_Calbicans_WO1;140119_L2_Calbicans_WO1;140119_L3_Calbicans_WO1;140119_L4_Calbicans_WO1;140119_L6_Calbicans_WO1;140119_L7_Calbicans_WO1;140119_L8_Calbicans_WO1;231118_L1_Calbicans_WO1
g916	112	N	3	140119_L1_Calbicans_WO1;140119_L2_Calbicans_WO1;140119_L6_Calbicans_WO1
g4982	540	E	8	140119_L1_Calbicans_WO1;140119_L2_Calbicans_WO1;140119_L3_Calbicans_WO1;140119_L4_Calbicans_WO1;140119_L5_Calbicans_WO1;140119_L6_Calbicans_WO1;140119_L7_Calbicans_WO1;140119_L8_Calbicans_WO1
g2873	1430	T	9	140119_L1_Calbicans_WO1;140119_L2_Calbicans_WO1;140119_L3_Calbicans_WO1;140119_L4_Calbicans_WO1;140119_L5_Calbicans_WO1;140119_L6_Calbicans_WO1;140119_L7_Calbicans_WO1;140119_L8_Calbicans_WO1;231118_L1_Calbicans_WO1
g1934	340	A	6	140119_L1_Calbicans_WO1;140119_L2_Calbicans_WO1;140119_L5_Calbicans_WO1;140119_L6_Calbicans_WO1;140119_L7_Calbicans_WO1;140119_L8_Calbicans_WO1
g1934	340	V	4	140119_L1_Calbicans_WO1;140119_L2_Calbicans_WO1;140119_L3_Calbicans_WO1;140119_L4_Calbicans_WO1
g340	784	T	2	140119_L1_Calbicans_WO1;140119_L2_Calbicans_WO1
g2572	366	F	7	140119_L1_Calbicans_WO1;140119_L2_Calbicans_WO1;140119_L3_Calbicans_WO1;140119_L5_Calbicans_WO1;140119_L6_Calbicans_WO1;140119_L7_Calbicans_WO1;140119_L8_Calbicans_WO1
g3282	362	T	8	140119_L1_Calbicans_WO1;140119_L2_Calbicans_WO1;140119_L3_Calbicans_WO1;140119_L4_Calbicans_WO1;140119_L5_Calbicans_WO1;140119_L6_Calbicans_WO1;140119_L7_Calbicans_WO1;140119_L8_Calbicans_WO1
g6109	371	M	2	140119_L1_Calbicans_WO1;140119_L2_Calbicans_WO1
g913	233	Y	5	140119_L1_Calbicans_WO1;140119_L3_Calbicans_WO1;140119_L4_Calbicans_WO1;140119_L5_Calbicans_WO1;140119_L6_Calbicans_WO1
g3089	213	D	4	140119_L2_Calbicans_WO1;140119_L3_Calbicans_WO1;140119_L4_Calbicans_WO1;140119_L5_Calbicans_WO1
g3836	134	R	8	140119_L1_Calbicans_WO1;140119_L2_Calbicans_WO1;140119_L3_Calbicans_WO1;140119_L4_Calbicans_WO1;140119_L5_Calbicans_WO1;140119_L6_Calbicans_WO1;140119_L7_Calbicans_WO1;140119_L8_Calbicans_WO1
g1006	467	D	7	140119_L1_Calbicans_WO1;140119_L3_Calbicans_WO1;140119_L4_Calbicans_WO1;140119_L5_Calbicans_WO1;140119_L6_Calbicans_WO1;140119_L7_Calbicans_WO1;140119_L8_Calbicans_WO1
g2041	466	L	2	140119_L2_Calbicans_WO1;140119_L3_Calbicans_WO1
g1215	0	A	7	140119_L2_Calbicans_WO1;140119_L3_Calbicans_WO1;140119_L4_Calbicans_WO1;140119_L5_Calbicans_WO1;140119_L6_Calbicans_WO1;140119_L7_Calbicans_WO1;140119_L8_Calbicans_WO1
g2006	927	A	3	140119_L2_Calbicans_WO1;140119_L4_Calbicans_WO1;140119_L8_Calbicans_WO1
g3688	1375	L	3	140119_L2_Calbicans_WO1;140119_L3_Calbicans_WO1;140119_L4_Calbicans_WO1
g2554	65	T	2	140119_L2_Calbicans_WO1;140119_L8_Calbicans_WO1
g2357	297	D	2	140119_L2_Calbicans_WO1;140119_L4_Calbicans_WO1
g1725	314	E	3	140119_L2_Calbicans_WO1;140119_L3_Calbicans_WO1;140119_L4_Calbicans_WO1
g4513	774	M	2	140119_L2_Calbicans_WO1;140119_L3_Calbicans_WO1
g4513	774	N	2	140119_L2_Calbicans_WO1;140119_L4_Calbicans_WO1
g3785	50	M	2	140119_L2_Calbicans_WO1;140119_L6_Calbicans_WO1
g4974	189	G	2	140119_L2_Calbicans_WO1;140119_L3_Calbicans_WO1
g2655	1360	A	5	140119_L2_Calbicans_WO1;140119_L4_Calbicans_WO1;140119_L5_Calbicans_WO1;140119_L6_Calbicans_WO1;140119_L8_Calbicans_WO1
g626	23	Q	3	140119_L2_Calbicans_WO1;140119_L3_Calbicans_WO1;231118_L1_Calbicans_WO1
g5221	301	L	5	140119_L2_Calbicans_WO1;140119_L4_Calbicans_WO1;140119_L5_Calbicans_WO1;140119_L6_Calbicans_WO1;140119_L8_Calbicans_WO1
g6139	505	P	2	140119_L5_Calbicans_WO1;140119_L6_Calbicans_WO1
g5364	79	W	2	140119_L2_Calbicans_WO1;140119_L3_Calbicans_WO1
g1329	986	P	2	140119_L3_Calbicans_WO1;140119_L4_Calbicans_WO1
g1984	98	N	2	140119_L2_Calbicans_WO1;140119_L5_Calbicans_WO1
g1094	69	M	4	140119_L2_Calbicans_WO1;140119_L4_Calbicans_WO1;140119_L6_Calbicans_WO1;140119_L7_Calbicans_WO1
g3508	108	V	2	140119_L2_Calbicans_WO1;140119_L3_Calbicans_WO1
g2937	88	N	2	140119_L2_Calbicans_WO1;140119_L4_Calbicans_WO1
g3212	1032	R	3	140119_L2_Calbicans_WO1;140119_L3_Calbicans_WO1;140119_L5_Calbicans_WO1
g5374	270	W	3	140119_L2_Calbicans_WO1;140119_L5_Calbicans_WO1;140119_L6_Calbicans_WO1
g3234	461	W	2	140119_L2_Calbicans_WO1;140119_L3_Calbicans_WO1
g2836	2	T	2	140119_L2_Calbicans_WO1;140119_L4_Calbicans_WO1
g2836	4	T	2	140119_L2_Calbicans_WO1;140119_L4_Calbicans_WO1
g2836	7	T	2	140119_L2_Calbicans_WO1;140119_L4_Calbicans_WO1
g14	2	K	3	140119_L2_Calbicans_WO1;140119_L4_Calbicans_WO1;140119_L8_Calbicans_WO1
g14	7	K	3	140119_L2_Calbicans_WO1;140119_L4_Calbicans_WO1;140119_L8_Calbicans_WO1
g276	8	F	2	140119_L5_Calbicans_WO1;140119_L6_Calbicans_WO1
g1124	645	N	6	140119_L2_Calbicans_WO1;140119_L3_Calbicans_WO1;140119_L4_Calbicans_WO1;140119_L6_Calbicans_WO1;140119_L7_Calbicans_WO1;140119_L8_Calbicans_WO1
g589	286	F	4	140119_L2_Calbicans_WO1;140119_L6_Calbicans_WO1;140119_L7_Calbicans_WO1;140119_L8_Calbicans_WO1
g5628	417	P	3	140119_L2_Calbicans_WO1;140119_L5_Calbicans_WO1;140119_L6_Calbicans_WO1
g5628	418	P	3	140119_L2_Calbicans_WO1;140119_L5_Calbicans_WO1;140119_L6_Calbicans_WO1
g3973	332	V	2	140119_L3_Calbicans_WO1;140119_L4_Calbicans_WO1
g646	223	W	6	140119_L2_Calbicans_WO1;140119_L3_Calbicans_WO1;140119_L4_Calbicans_WO1;140119_L5_Calbicans_WO1;140119_L7_Calbicans_WO1;140119_L8_Calbicans_WO1
g551	103	N	2	140119_L2_Calbicans_WO1;140119_L4_Calbicans_WO1
g4479	266	W	2	140119_L6_Calbicans_WO1;140119_L7_Calbicans_WO1
g4724	321	L	2	140119_L2_Calbicans_WO1;140119_L5_Calbicans_WO1
g1848	235	V	5	140119_L2_Calbicans_WO1;140119_L3_Calbicans_WO1;140119_L5_Calbicans_WO1;140119_L6_Calbicans_WO1;140119_L8_Calbicans_WO1
g2288	212	N	2	140119_L2_Calbicans_WO1;140119_L3_Calbicans_WO1
g5866	97	G	4	140119_L2_Calbicans_WO1;140119_L4_Calbicans_WO1;140119_L8_Calbicans_WO1;231118_L1_Calbicans_WO1
g1691	147	L	2	140119_L3_Calbicans_WO1;140119_L8_Calbicans_WO1
g4630	92	V	3	140119_L3_Calbicans_WO1;140119_L5_Calbicans_WO1;140119_L7_Calbicans_WO1
g1046	1347	T	2	140119_L3_Calbicans_WO1;140119_L4_Calbicans_WO1
g3054	298	M	2	140119_L3_Calbicans_WO1;140119_L4_Calbicans_WO1
g784	767	N	2	140119_L3_Calbicans_WO1;140119_L6_Calbicans_WO1
g3132	28	F	3	140119_L3_Calbicans_WO1;140119_L5_Calbicans_WO1;140119_L8_Calbicans_WO1
g4880	233	T	3	140119_L3_Calbicans_WO1;140119_L6_Calbicans_WO1;140119_L7_Calbicans_WO1
g5990	74	L	2	140119_L3_Calbicans_WO1;140119_L4_Calbicans_WO1
g5148	167	A	2	140119_L3_Calbicans_WO1;140119_L4_Calbicans_WO1
g5971	91	M	3	140119_L4_Calbicans_WO1;140119_L6_Calbicans_WO1;140119_L8_Calbicans_WO1
g1930	722	H	2	140119_L5_Calbicans_WO1;140119_L6_Calbicans_WO1
g4589	1249	L	2	140119_L4_Calbicans_WO1;140119_L5_Calbicans_WO1
g808	93	Y	2	140119_L4_Calbicans_WO1;140119_L6_Calbicans_WO1
g4748	492	L	3	140119_L4_Calbicans_WO1;140119_L5_Calbicans_WO1;140119_L6_Calbicans_WO1
g6001	276	R	3	140119_L5_Calbicans_WO1;140119_L6_Calbicans_WO1;140119_L7_Calbicans_WO1
g991	936	R	2	140119_L4_Calbicans_WO1;140119_L6_Calbicans_WO1
g1007	357	T	4	140119_L4_Calbicans_WO1;140119_L5_Calbicans_WO1;140119_L6_Calbicans_WO1;231118_L1_Calbicans_WO1
g6140	334	N	2	140119_L4_Calbicans_WO1;140119_L6_Calbicans_WO1
g208	15	A	4	140119_L5_Calbicans_WO1;140119_L6_Calbicans_WO1;140119_L7_Calbicans_WO1;231118_L1_Calbicans_WO1
g4408	1532	D	4	140119_L5_Calbicans_WO1;140119_L6_Calbicans_WO1;140119_L7_Calbicans_WO1;140119_L8_Calbicans_WO1
g195	951	R	2	140119_L5_Calbicans_WO1;140119_L8_Calbicans_WO1
g5237	16	F	4	140119_L5_Calbicans_WO1;140119_L6_Calbicans_WO1;140119_L7_Calbicans_WO1;140119_L8_Calbicans_WO1
g566	147	L	4	140119_L5_Calbicans_WO1;140119_L6_Calbicans_WO1;140119_L7_Calbicans_WO1;140119_L8_Calbicans_WO1
g5238	120	N	2	140119_L5_Calbicans_WO1;140119_L7_Calbicans_WO1
g5221	554	H	3	140119_L5_Calbicans_WO1;140119_L6_Calbicans_WO1;140119_L8_Calbicans_WO1
g204	99	V	3	140119_L5_Calbicans_WO1;140119_L6_Calbicans_WO1;140119_L7_Calbicans_WO1
g2755	808	N	2	140119_L5_Calbicans_WO1;140119_L6_Calbicans_WO1
g203	449	E	2	140119_L5_Calbicans_WO1;231118_L1_Calbicans_WO1
g3757	863	L	2	140119_L5_Calbicans_WO1;140119_L6_Calbicans_WO1
g4829	115	E	2	140119_L6_Calbicans_WO1;140119_L7_Calbicans_WO1
g538	277	E	2	140119_L6_Calbicans_WO1;140119_L7_Calbicans_WO1
g3465	190	K	2	140119_L6_Calbicans_WO1;140119_L8_Calbicans_WO1
g3061	378	L	2	140119_L7_Calbicans_WO1;231118_L1_Calbicans_WO1
g3100	744	V	2	140119_L7_Calbicans_WO1;140119_L8_Calbicans_WO1
g4050	217	G	2	140119_L7_Calbicans_WO1;140119_L8_Calbicans_WO1
g4396	70	G	2	140119_L7_Calbicans_WO1;140119_L8_Calbicans_WO1
g4396	71	G	2	140119_L7_Calbicans_WO1;140119_L8_Calbicans_WO1

## Sheet: multiple wrong incl single WO-1
Gene	Pos (in gene; ruby counting)	Transl	#Samples	Samples	Spalte1
g2907	975	A	1	231118_L1_Calbicans_WO1	1
g6032	36	A	1	140119_L2_Calbicans_WO1	2
g4917	591	A	1	140119_L3_Calbicans_WO1	3
g3326	339	A	1	140119_L4_Calbicans_WO1	4
g107	378	A	1	231118_L1_Calbicans_WO1	5
g5172	251	A	1	231118_L1_Calbicans_WO1	6
g858	240	A	1	231118_L1_Calbicans_WO1	7
g5627	372	C	1	231118_L1_Calbicans_WO1	8
g1224	334	C	1	231118_L1_Calbicans_WO1	9
g5965	381	C	1	231118_L1_Calbicans_WO1
g1930	722	C	1	140119_L4_Calbicans_WO1
g2205	1750	C	1	140119_L5_Calbicans_WO1
g1632	482	C	1	140119_L5_Calbicans_WO1
g1252	169	C	1	140119_L6_Calbicans_WO1
g954	450	C	1	140119_L6_Calbicans_WO1
g1335	175	C	1	140119_L7_Calbicans_WO1
g349	80	C	1	140119_L8_Calbicans_WO1
g1472	406	C	1	140119_L8_Calbicans_WO1
g4268	469	D	1	140119_L1_Calbicans_WO1
g4017	130	D	1	231118_L1_Calbicans_WO1
g2628	260	D	1	140119_L6_Calbicans_WO1
g5631	252	D	1	140119_L8_Calbicans_WO1
g838	324	D	1	140119_L8_Calbicans_WO1
g5793	178	D	1	140119_L7_Calbicans_WO1
g3168	284	D	1	140119_L2_Calbicans_WO1
g1746	501	D	1	140119_L4_Calbicans_WO1
g3260	317	D	1	140119_L4_Calbicans_WO1
g3260	322	D	1	140119_L4_Calbicans_WO1
g6150	121	D	1	140119_L4_Calbicans_WO1
g73	10	D	1	140119_L4_Calbicans_WO1
g6077	8	D	1	140119_L4_Calbicans_WO1
g1132	570	D	1	140119_L7_Calbicans_WO1
g231	132	D	1	140119_L8_Calbicans_WO1
g870	333	D	1	140119_L8_Calbicans_WO1
g5306	32	D	1	231118_L1_Calbicans_WO1
g4439	20	E	1	140119_L1_Calbicans_WO1
g4755	251	E	1	140119_L3_Calbicans_WO1
g5501	65	E	1	140119_L3_Calbicans_WO1
g710	591	E	1	231118_L1_Calbicans_WO1
g1797	82	E	1	140119_L2_Calbicans_WO1
g4028	44	E	1	140119_L2_Calbicans_WO1
g1093	636	E	1	140119_L3_Calbicans_WO1
g3326	339	E	1	140119_L6_Calbicans_WO1
g1681	50	E	1	140119_L4_Calbicans_WO1
g5	58	E	1	140119_L4_Calbicans_WO1
g849	107	E	1	140119_L5_Calbicans_WO1
g588	631	E	1	140119_L5_Calbicans_WO1
g2448	898	E	1	140119_L5_Calbicans_WO1
g817	173	E	1	140119_L7_Calbicans_WO1
g1019	150	E	1	140119_L7_Calbicans_WO1
g1019	170	E	1	140119_L7_Calbicans_WO1
g2919	96	E	1	140119_L8_Calbicans_WO1
g5527	329	E	1	231118_L1_Calbicans_WO1
g3416	94	E	1	231118_L1_Calbicans_WO1
g5487	289	E	1	231118_L1_Calbicans_WO1
g5914	241	F	1	140119_L1_Calbicans_WO1
g6156	37	F	1	231118_L1_Calbicans_WO1
g2256	547	F	1	140119_L3_Calbicans_WO1
g1280	86	F	1	140119_L3_Calbicans_WO1
g1275	783	F	1	140119_L4_Calbicans_WO1
g4663	590	F	1	140119_L5_Calbicans_WO1
g2533	56	F	1	140119_L5_Calbicans_WO1
g2294	357	F	1	140119_L6_Calbicans_WO1
g884	410	F	1	140119_L7_Calbicans_WO1
g160	443	F	1	140119_L8_Calbicans_WO1
g187	390	F	1	231118_L1_Calbicans_WO1
g5709	93	F	1	231118_L1_Calbicans_WO1
g2177	32	G	1	140119_L7_Calbicans_WO1
g4764	573	G	1	231118_L1_Calbicans_WO1
g710	591	G	1	231118_L1_Calbicans_WO1
g2358	292	G	1	140119_L2_Calbicans_WO1
g5340	81	G	1	231118_L1_Calbicans_WO1
g2342	790	G	1	140119_L3_Calbicans_WO1
g3016	535	G	1	140119_L3_Calbicans_WO1
g3726	496	G	1	140119_L7_Calbicans_WO1
g4921	427	G	1	140119_L4_Calbicans_WO1
g1587	576	G	1	140119_L6_Calbicans_WO1
g5307	543	G	1	140119_L6_Calbicans_WO1
g1288	447	G	1	140119_L7_Calbicans_WO1
g1582	292	G	1	140119_L7_Calbicans_WO1
g2177	32	H	1	140119_L8_Calbicans_WO1
g470	131	H	1	140119_L1_Calbicans_WO1
g4479	266	H	1	140119_L8_Calbicans_WO1
g4904	53	H	1	140119_L7_Calbicans_WO1
g5443	17	H	1	140119_L3_Calbicans_WO1
g3439	121	H	1	140119_L4_Calbicans_WO1
g5394	648	H	1	140119_L4_Calbicans_WO1
g3356	1009	H	1	231118_L1_Calbicans_WO1
g1118	234	H	1	140119_L6_Calbicans_WO1
g5840	540	H	1	140119_L7_Calbicans_WO1
g1758	311	H	1	140119_L7_Calbicans_WO1
g1758	318	H	1	140119_L7_Calbicans_WO1
g1953	459	H	1	140119_L7_Calbicans_WO1
g2834	61	H	1	140119_L8_Calbicans_WO1
g3337	123	H	1	231118_L1_Calbicans_WO1
g4478	736	K	1	140119_L8_Calbicans_WO1
g5672	333	K	1	231118_L1_Calbicans_WO1
g525	119	K	1	231118_L1_Calbicans_WO1
g4198	430	K	1	140119_L2_Calbicans_WO1
g561	332	K	1	140119_L2_Calbicans_WO1
g3726	496	K	1	140119_L3_Calbicans_WO1
g396	190	K	1	140119_L4_Calbicans_WO1
g3260	322	K	1	231118_L1_Calbicans_WO1
g2684	1199	K	1	140119_L4_Calbicans_WO1
g2684	1201	K	1	140119_L4_Calbicans_WO1
g4788	163	K	1	140119_L5_Calbicans_WO1
g104	340	K	1	140119_L5_Calbicans_WO1
g2372	489	K	1	140119_L6_Calbicans_WO1
g4294	119	K	1	140119_L6_Calbicans_WO1
g1547	407	K	1	140119_L7_Calbicans_WO1
g2482	133	K	1	231118_L1_Calbicans_WO1
g4017	130	L	1	231118_L1_Calbicans_WO1
g633	230	L	1	140119_L7_Calbicans_WO1
g2177	32	L	1	140119_L6_Calbicans_WO1
g1698	58	L	1	231118_L1_Calbicans_WO1
g276	8	L	1	140119_L2_Calbicans_WO1
g1741	2931	L	1	140119_L5_Calbicans_WO1
g5733	2	L	1	231118_L1_Calbicans_WO1
g1288	892	L	1	140119_L4_Calbicans_WO1
g2243	80	L	1	140119_L4_Calbicans_WO1
g1296	381	L	1	140119_L5_Calbicans_WO1
g1296	426	L	1	140119_L5_Calbicans_WO1
g3398	326	L	1	140119_L5_Calbicans_WO1
g4893	76	L	1	140119_L6_Calbicans_WO1
g770	122	L	1	140119_L6_Calbicans_WO1
g5619	212	L	1	140119_L8_Calbicans_WO1
g5669	279	L	1	140119_L8_Calbicans_WO1
g4063	632	L	1	140119_L8_Calbicans_WO1
g3464	91	L	1	140119_L8_Calbicans_WO1
g3464	112	L	1	140119_L8_Calbicans_WO1
g3464	125	L	1	140119_L8_Calbicans_WO1
g1227	96	L	1	231118_L1_Calbicans_WO1
g1227	97	L	1	231118_L1_Calbicans_WO1
g4689	192	L	1	231118_L1_Calbicans_WO1
g2531	9	L	1	231118_L1_Calbicans_WO1
g2553	216	M	1	140119_L1_Calbicans_WO1
g3705	364	M	1	140119_L1_Calbicans_WO1
g2873	877	M	1	140119_L4_Calbicans_WO1
g270	75	M	1	140119_L3_Calbicans_WO1
g6050	559	M	1	140119_L6_Calbicans_WO1
g4328	50	M	1	140119_L7_Calbicans_WO1
g3359	154	M	1	140119_L4_Calbicans_WO1
g2555	426	M	1	140119_L2_Calbicans_WO1
g6104	12	M	1	140119_L2_Calbicans_WO1
g5793	178	M	1	140119_L5_Calbicans_WO1
g3142	251	M	1	140119_L3_Calbicans_WO1
g3523	148	M	1	140119_L2_Calbicans_WO1
g4611	158	M	1	140119_L4_Calbicans_WO1
g4479	457	M	1	231118_L1_Calbicans_WO1
g2329	481	M	1	140119_L8_Calbicans_WO1
g2241	247	M	1	140119_L7_Calbicans_WO1
g2241	250	M	1	140119_L7_Calbicans_WO1
g2475	39	M	1	140119_L8_Calbicans_WO1
g5446	47	M	1	140119_L8_Calbicans_WO1
g3326	114	M	1	231118_L1_Calbicans_WO1
g3352	323	M	1	231118_L1_Calbicans_WO1
g4625	28	N	1	140119_L1_Calbicans_WO1
g5631	252	N	1	140119_L2_Calbicans_WO1
g3874	192	N	1	140119_L4_Calbicans_WO1
g3460	330	N	1	140119_L2_Calbicans_WO1
g1494	293	N	1	140119_L2_Calbicans_WO1
g3056	404	N	1	140119_L2_Calbicans_WO1
g596	146	N	1	140119_L2_Calbicans_WO1
g588	250	N	1	140119_L2_Calbicans_WO1
g690	42	N	1	140119_L2_Calbicans_WO1
g504	221	N	1	140119_L2_Calbicans_WO1
g2937	220	N	1	140119_L2_Calbicans_WO1
g3719	34	N	1	140119_L2_Calbicans_WO1
g5252	249	N	1	140119_L4_Calbicans_WO1
g2256	199	N	1	140119_L3_Calbicans_WO1
g5581	195	N	1	140119_L3_Calbicans_WO1
g5720	219	N	1	140119_L4_Calbicans_WO1
g4082	312	N	1	140119_L4_Calbicans_WO1
g4082	323	N	1	140119_L4_Calbicans_WO1
g4082	330	N	1	140119_L4_Calbicans_WO1
g4349	238	N	1	140119_L5_Calbicans_WO1
g2245	365	N	1	140119_L5_Calbicans_WO1
g319	233	N	1	140119_L5_Calbicans_WO1
g5402	480	N	1	140119_L6_Calbicans_WO1
g5705	14	N	1	140119_L8_Calbicans_WO1
g376	312	N	1	231118_L1_Calbicans_WO1
g2177	32	P	1	140119_L7_Calbicans_WO1
g1026	57	P	1	140119_L8_Calbicans_WO1
g5631	252	P	1	140119_L3_Calbicans_WO1
g3282	362	P	1	140119_L5_Calbicans_WO1
g93	912	P	1	140119_L2_Calbicans_WO1
g2146	462	P	1	140119_L3_Calbicans_WO1
g5550	633	P	1	140119_L3_Calbicans_WO1
g3326	339	P	1	231118_L1_Calbicans_WO1
g3973	443	P	1	140119_L5_Calbicans_WO1
g5137	47	P	1	140119_L7_Calbicans_WO1
g2954	518	P	1	140119_L8_Calbicans_WO1
g2177	32	Q	1	140119_L8_Calbicans_WO1
g2188	71	Q	1	140119_L8_Calbicans_WO1
g5631	252	Q	1	140119_L3_Calbicans_WO1
g5468	5	Q	1	140119_L3_Calbicans_WO1
g4508	152	Q	1	140119_L2_Calbicans_WO1
g1499	503	Q	1	140119_L4_Calbicans_WO1
g4069	323	Q	1	140119_L7_Calbicans_WO1
g946	234	Q	1	140119_L8_Calbicans_WO1
g1007	135	Q	1	231118_L1_Calbicans_WO1
g3389	204	Q	1	140119_L8_Calbicans_WO1
g5542	589	R	1	140119_L2_Calbicans_WO1
g195	829	R	1	140119_L3_Calbicans_WO1
g5962	280	R	1	140119_L4_Calbicans_WO1
g5733	2	R	1	140119_L4_Calbicans_WO1
g4099	13	R	1	140119_L4_Calbicans_WO1
g1016	1209	R	1	140119_L5_Calbicans_WO1
g5305	44	R	1	140119_L6_Calbicans_WO1
g4112	399	R	1	140119_L7_Calbicans_WO1
g4114	78	R	1	140119_L7_Calbicans_WO1
g2514	1271	R	1	231118_L1_Calbicans_WO1
g2514	1276	R	1	231118_L1_Calbicans_WO1
g2177	32	T	1	140119_L8_Calbicans_WO1
g2062	622	T	1	140119_L4_Calbicans_WO1
g4315	619	T	1	140119_L2_Calbicans_WO1
g15	166	T	1	140119_L2_Calbicans_WO1
g3909	173	T	1	140119_L3_Calbicans_WO1
g5779	9	T	1	140119_L3_Calbicans_WO1
g1342	417	T	1	140119_L3_Calbicans_WO1
g2633	73	T	1	140119_L4_Calbicans_WO1
g973	109	T	1	140119_L6_Calbicans_WO1
g276	163	T	1	140119_L7_Calbicans_WO1
g1007	135	T	1	140119_L8_Calbicans_WO1
g3373	231	T	1	140119_L8_Calbicans_WO1
g2297	519	T	1	140119_L8_Calbicans_WO1
g2587	163	T	1	231118_L1_Calbicans_WO1
g3674	10	T	1	231118_L1_Calbicans_WO1
g1487	342	V	1	140119_L1_Calbicans_WO1
g939	54	V	1	140119_L3_Calbicans_WO1
g4649	728	V	1	140119_L2_Calbicans_WO1
g5276	549	V	1	140119_L2_Calbicans_WO1
g1540	111	V	1	140119_L3_Calbicans_WO1
g4946	553	V	1	140119_L3_Calbicans_WO1
g1381	151	V	1	140119_L3_Calbicans_WO1
g5371	113	V	1	140119_L6_Calbicans_WO1
g4188	702	V	1	140119_L7_Calbicans_WO1
g1153	1	V	1	140119_L7_Calbicans_WO1
g1130	10	V	1	231118_L1_Calbicans_WO1
g2818	419	V	1	231118_L1_Calbicans_WO1
g3429	855	W	1	140119_L2_Calbicans_WO1
g3674	226	W	1	140119_L4_Calbicans_WO1
g991	936	W	1	140119_L4_Calbicans_WO1
g1599	1128	W	1	140119_L5_Calbicans_WO1
g102	495	W	1	140119_L5_Calbicans_WO1
g6091	393	W	1	140119_L7_Calbicans_WO1
g541	881	W	1	140119_L8_Calbicans_WO1
g4280	83	W	1	231118_L1_Calbicans_WO1
g245	410	W	1	231118_L1_Calbicans_WO1
g2188	71	Y	1	140119_L8_Calbicans_WO1
g1514	97	Y	1	140119_L2_Calbicans_WO1
g2995	239	Y	1	140119_L2_Calbicans_WO1
g2531	274	Y	1	140119_L3_Calbicans_WO1
g2533	56	Y	1	231118_L1_Calbicans_WO1
g5447	96	Y	1	140119_L5_Calbicans_WO1
g884	903	Y	1	140119_L5_Calbicans_WO1
g4397	280	A	2	140119_L1_Calbicans_WO1;140119_L2_Calbicans_WO1
g5148	167	A	2	140119_L3_Calbicans_WO1;140119_L4_Calbicans_WO1
g1355	171	C	2	140119_L2_Calbicans_WO1;140119_L8_Calbicans_WO1
g4466	231	D	2	140119_L6_Calbicans_WO1;140119_L7_Calbicans_WO1
g2964	533	D	2	140119_L3_Calbicans_WO1;140119_L4_Calbicans_WO1
g1026	57	D	2	140119_L4_Calbicans_WO1;231118_L1_Calbicans_WO1
g2357	297	D	2	140119_L2_Calbicans_WO1;140119_L4_Calbicans_WO1
g203	449	E	2	140119_L5_Calbicans_WO1;231118_L1_Calbicans_WO1
g4829	115	E	2	140119_L6_Calbicans_WO1;140119_L7_Calbicans_WO1
g538	277	E	2	140119_L6_Calbicans_WO1;140119_L7_Calbicans_WO1
g276	8	F	2	140119_L5_Calbicans_WO1;140119_L6_Calbicans_WO1
g5846	546	G	2	140119_L5_Calbicans_WO1;140119_L6_Calbicans_WO1
g4974	189	G	2	140119_L2_Calbicans_WO1;140119_L3_Calbicans_WO1
g4050	217	G	2	140119_L7_Calbicans_WO1;140119_L8_Calbicans_WO1
g4396	70	G	2	140119_L7_Calbicans_WO1;140119_L8_Calbicans_WO1
g4396	71	G	2	140119_L7_Calbicans_WO1;140119_L8_Calbicans_WO1
g1930	722	H	2	140119_L5_Calbicans_WO1;140119_L6_Calbicans_WO1
g3465	190	K	2	140119_L6_Calbicans_WO1;140119_L8_Calbicans_WO1
g3200	159	L	2	140119_L3_Calbicans_WO1;140119_L4_Calbicans_WO1
g4587	443	L	2	140119_L1_Calbicans_WO1;140119_L2_Calbicans_WO1
g5631	252	L	2	140119_L2_Calbicans_WO1;140119_L7_Calbicans_WO1
g3182	495	L	2	140119_L1_Calbicans_WO1;140119_L2_Calbicans_WO1
g2041	466	L	2	140119_L2_Calbicans_WO1;140119_L3_Calbicans_WO1
g4724	321	L	2	140119_L2_Calbicans_WO1;140119_L5_Calbicans_WO1
g1691	147	L	2	140119_L3_Calbicans_WO1;140119_L8_Calbicans_WO1
g5990	74	L	2	140119_L3_Calbicans_WO1;140119_L4_Calbicans_WO1
g4589	1249	L	2	140119_L4_Calbicans_WO1;140119_L5_Calbicans_WO1
g3757	863	L	2	140119_L5_Calbicans_WO1;140119_L6_Calbicans_WO1
g3061	378	L	2	140119_L7_Calbicans_WO1;231118_L1_Calbicans_WO1
g5631	252	M	2	140119_L2_Calbicans_WO1;140119_L3_Calbicans_WO1
g6109	371	M	2	140119_L1_Calbicans_WO1;140119_L2_Calbicans_WO1
g4513	774	M	2	140119_L2_Calbicans_WO1;140119_L3_Calbicans_WO1
g3785	50	M	2	140119_L2_Calbicans_WO1;140119_L6_Calbicans_WO1
g3054	298	M	2	140119_L3_Calbicans_WO1;140119_L4_Calbicans_WO1
g3968	265	N	2	140119_L2_Calbicans_WO1;140119_L3_Calbicans_WO1
g5468	5	N	2	140119_L2_Calbicans_WO1;140119_L3_Calbicans_WO1
g2873	1726	N	2	140119_L3_Calbicans_WO1;140119_L4_Calbicans_WO1
g4513	774	N	2	140119_L2_Calbicans_WO1;140119_L4_Calbicans_WO1
g1984	98	N	2	140119_L2_Calbicans_WO1;140119_L5_Calbicans_WO1
g2937	88	N	2	140119_L2_Calbicans_WO1;140119_L4_Calbicans_WO1
g551	103	N	2	140119_L2_Calbicans_WO1;140119_L4_Calbicans_WO1
g2288	212	N	2	140119_L2_Calbicans_WO1;140119_L3_Calbicans_WO1
g784	767	N	2	140119_L3_Calbicans_WO1;140119_L6_Calbicans_WO1
g6140	334	N	2	140119_L4_Calbicans_WO1;140119_L6_Calbicans_WO1
g5238	120	N	2	140119_L5_Calbicans_WO1;140119_L7_Calbicans_WO1
g2755	808	N	2	140119_L5_Calbicans_WO1;140119_L6_Calbicans_WO1
g1962	38	P	2	140119_L1_Calbicans_WO1;140119_L2_Calbicans_WO1
g5858	1084	P	2	140119_L3_Calbicans_WO1;140119_L4_Calbicans_WO1
g1713	160	P	2	140119_L1_Calbicans_WO1;140119_L2_Calbicans_WO1
g6139	505	P	2	140119_L5_Calbicans_WO1;140119_L6_Calbicans_WO1
g1329	986	P	2	140119_L3_Calbicans_WO1;140119_L4_Calbicans_WO1
g4017	130	Q	2	140119_L2_Calbicans_WO1;140119_L3_Calbicans_WO1
g5501	65	Q	2	140119_L2_Calbicans_WO1;140119_L3_Calbicans_WO1
g1748	386	R	2	140119_L1_Calbicans_WO1;140119_L5_Calbicans_WO1
g1031	127	R	2	140119_L3_Calbicans_WO1;140119_L4_Calbicans_WO1
g991	936	R	2	140119_L4_Calbicans_WO1;140119_L6_Calbicans_WO1
g195	951	R	2	140119_L5_Calbicans_WO1;140119_L8_Calbicans_WO1
g340	784	T	2	140119_L1_Calbicans_WO1;140119_L2_Calbicans_WO1
g2554	65	T	2	140119_L2_Calbicans_WO1;140119_L8_Calbicans_WO1
g2836	2	T	2	140119_L2_Calbicans_WO1;140119_L4_Calbicans_WO1
g2836	4	T	2	140119_L2_Calbicans_WO1;140119_L4_Calbicans_WO1
g2836	7	T	2	140119_L2_Calbicans_WO1;140119_L4_Calbicans_WO1
g1046	1347	T	2	140119_L3_Calbicans_WO1;140119_L4_Calbicans_WO1
g3508	108	V	2	140119_L2_Calbicans_WO1;140119_L3_Calbicans_WO1
g3973	332	V	2	140119_L3_Calbicans_WO1;140119_L4_Calbicans_WO1
g3100	744	V	2	140119_L7_Calbicans_WO1;140119_L8_Calbicans_WO1
g5962	1165	W	2	140119_L1_Calbicans_WO1;140119_L4_Calbicans_WO1
g5364	79	W	2	140119_L2_Calbicans_WO1;140119_L3_Calbicans_WO1
g3234	461	W	2	140119_L2_Calbicans_WO1;140119_L3_Calbicans_WO1
g4479	266	W	2	140119_L6_Calbicans_WO1;140119_L7_Calbicans_WO1
g808	93	Y	2	140119_L4_Calbicans_WO1;140119_L6_Calbicans_WO1
g1589	255	A	3	140119_L1_Calbicans_WO1;140119_L2_Calbicans_WO1;140119_L3_Calbicans_WO1
g2006	927	A	3	140119_L2_Calbicans_WO1;140119_L4_Calbicans_WO1;140119_L8_Calbicans_WO1
g1054	86	C	3	140119_L1_Calbicans_WO1;140119_L2_Calbicans_WO1;140119_L3_Calbicans_WO1
g1929	122	D	3	140119_L2_Calbicans_WO1;140119_L4_Calbicans_WO1;140119_L6_Calbicans_WO1
g1725	314	E	3	140119_L2_Calbicans_WO1;140119_L3_Calbicans_WO1;140119_L4_Calbicans_WO1
g3132	28	F	3	140119_L3_Calbicans_WO1;140119_L5_Calbicans_WO1;140119_L8_Calbicans_WO1
g5221	554	H	3	140119_L5_Calbicans_WO1;140119_L6_Calbicans_WO1;140119_L8_Calbicans_WO1
g5309	135	K	3	140119_L3_Calbicans_WO1;140119_L6_Calbicans_WO1;140119_L5_Calbicans_WO1
g14	2	K	3	140119_L2_Calbicans_WO1;140119_L4_Calbicans_WO1;140119_L8_Calbicans_WO1
g14	7	K	3	140119_L2_Calbicans_WO1;140119_L4_Calbicans_WO1;140119_L8_Calbicans_WO1
g1505	348	L	3	140119_L1_Calbicans_WO1;140119_L2_Calbicans_WO1;140119_L3_Calbicans_WO1
g3688	1375	L	3	140119_L2_Calbicans_WO1;140119_L3_Calbicans_WO1;140119_L4_Calbicans_WO1
g4748	492	L	3	140119_L4_Calbicans_WO1;140119_L5_Calbicans_WO1;140119_L6_Calbicans_WO1
g5971	91	M	3	140119_L4_Calbicans_WO1;140119_L6_Calbicans_WO1;140119_L8_Calbicans_WO1
g3182	495	N	3	140119_L1_Calbicans_WO1;140119_L2_Calbicans_WO1;140119_L3_Calbicans_WO1
g1206	339	N	3	140119_L2_Calbicans_WO1;140119_L3_Calbicans_WO1;140119_L6_Calbicans_WO1
g270	75	N	3	140119_L2_Calbicans_WO1;140119_L3_Calbicans_WO1;140119_L4_Calbicans_WO1
g916	112	N	3	140119_L1_Calbicans_WO1;140119_L2_Calbicans_WO1;140119_L6_Calbicans_WO1
g3450	170	P	3	140119_L1_Calbicans_WO1;140119_L5_Calbicans_WO1;140119_L8_Calbicans_WO1
g5628	417	P	3	140119_L2_Calbicans_WO1;140119_L5_Calbicans_WO1;140119_L6_Calbicans_WO1
g5628	418	P	3	140119_L2_Calbicans_WO1;140119_L5_Calbicans_WO1;140119_L6_Calbicans_WO1
g626	23	Q	3	140119_L2_Calbicans_WO1;140119_L3_Calbicans_WO1;231118_L1_Calbicans_WO1
g2402	7	R	3	140119_L1_Calbicans_WO1;140119_L2_Calbicans_WO1;140119_L4_Calbicans_WO1
g3212	1032	R	3	140119_L2_Calbicans_WO1;140119_L3_Calbicans_WO1;140119_L5_Calbicans_WO1
g6001	276	R	3	140119_L5_Calbicans_WO1;140119_L6_Calbicans_WO1;140119_L7_Calbicans_WO1
g4880	233	T	3	140119_L3_Calbicans_WO1;140119_L6_Calbicans_WO1;140119_L7_Calbicans_WO1
g4257	41	V	3	140119_L1_Calbicans_WO1;140119_L3_Calbicans_WO1;140119_L5_Calbicans_WO1
g4630	92	V	3	140119_L3_Calbicans_WO1;140119_L5_Calbicans_WO1;140119_L7_Calbicans_WO1
g204	99	V	3	140119_L5_Calbicans_WO1;140119_L6_Calbicans_WO1;140119_L7_Calbicans_WO1
g5374	270	W	3	140119_L2_Calbicans_WO1;140119_L5_Calbicans_WO1;140119_L6_Calbicans_WO1
g208	15	A	4	140119_L5_Calbicans_WO1;140119_L6_Calbicans_WO1;140119_L7_Calbicans_WO1;231118_L1_Calbicans_WO1
g3089	213	D	4	140119_L2_Calbicans_WO1;140119_L3_Calbicans_WO1;140119_L4_Calbicans_WO1;140119_L5_Calbicans_WO1
g4408	1532	D	4	140119_L5_Calbicans_WO1;140119_L6_Calbicans_WO1;140119_L7_Calbicans_WO1;140119_L8_Calbicans_WO1
g3589	545	F	4	140119_L1_Calbicans_WO1;140119_L2_Calbicans_WO1;140119_L3_Calbicans_WO1;140119_L4_Calbicans_WO1
g589	286	F	4	140119_L2_Calbicans_WO1;140119_L6_Calbicans_WO1;140119_L7_Calbicans_WO1;140119_L8_Calbicans_WO1
g5237	16	F	4	140119_L5_Calbicans_WO1;140119_L6_Calbicans_WO1;140119_L7_Calbicans_WO1;140119_L8_Calbicans_WO1
g5866	97	G	4	140119_L2_Calbicans_WO1;140119_L4_Calbicans_WO1;140119_L8_Calbicans_WO1;231118_L1_Calbicans_WO1
g830	363	K	4	140119_L1_Calbicans_WO1;140119_L2_Calbicans_WO1;140119_L4_Calbicans_WO1;140119_L8_Calbicans_WO1
g3737	11	L	4	140119_L1_Calbicans_WO1;140119_L2_Calbicans_WO1;140119_L3_Calbicans_WO1;140119_L4_Calbicans_WO1
g566	147	L	4	140119_L5_Calbicans_WO1;140119_L6_Calbicans_WO1;140119_L7_Calbicans_WO1;140119_L8_Calbicans_WO1
g1094	69	M	4	140119_L2_Calbicans_WO1;140119_L4_Calbicans_WO1;140119_L6_Calbicans_WO1;140119_L7_Calbicans_WO1
g5262	438	R	4	140119_L1_Calbicans_WO1;140119_L2_Calbicans_WO1;140119_L7_Calbicans_WO1;140119_L8_Calbicans_WO1
g1007	357	T	4	140119_L4_Calbicans_WO1;140119_L5_Calbicans_WO1;140119_L6_Calbicans_WO1;231118_L1_Calbicans_WO1
g1934	340	V	4	140119_L1_Calbicans_WO1;140119_L2_Calbicans_WO1;140119_L3_Calbicans_WO1;140119_L4_Calbicans_WO1
g3428	311	A	5	140119_L1_Calbicans_WO1;140119_L2_Calbicans_WO1;140119_L3_Calbicans_WO1;140119_L4_Calbicans_WO1;140119_L8_Calbicans_WO1
g2655	1360	A	5	140119_L2_Calbicans_WO1;140119_L4_Calbicans_WO1;140119_L5_Calbicans_WO1;140119_L6_Calbicans_WO1;140119_L8_Calbicans_WO1
g5341	379	K	5	140119_L1_Calbicans_WO1;140119_L2_Calbicans_WO1;140119_L5_Calbicans_WO1;140119_L6_Calbicans_WO1;140119_L7_Calbicans_WO1
g3142	317	L	5	140119_L5_Calbicans_WO1;140119_L6_Calbicans_WO1;140119_L7_Calbicans_WO1;140119_L8_Calbicans_WO1;231118_L1_Calbicans_WO1
g5221	301	L	5	140119_L2_Calbicans_WO1;140119_L4_Calbicans_WO1;140119_L5_Calbicans_WO1;140119_L6_Calbicans_WO1;140119_L8_Calbicans_WO1
g3353	33	N	5	140119_L1_Calbicans_WO1;140119_L2_Calbicans_WO1;140119_L3_Calbicans_WO1;140119_L4_Calbicans_WO1;140119_L6_Calbicans_WO1
g5501	65	N	5	140119_L1_Calbicans_WO1;140119_L2_Calbicans_WO1;140119_L3_Calbicans_WO1;140119_L4_Calbicans_WO1;140119_L6_Calbicans_WO1
g6005	366	P	5	140119_L1_Calbicans_WO1;140119_L2_Calbicans_WO1;140119_L4_Calbicans_WO1;140119_L5_Calbicans_WO1;140119_L8_Calbicans_WO1
g2177	32	V	5	140119_L3_Calbicans_WO1;140119_L5_Calbicans_WO1;140119_L6_Calbicans_WO1;140119_L7_Calbicans_WO1;140119_L8_Calbicans_WO1
g1848	235	V	5	140119_L2_Calbicans_WO1;140119_L3_Calbicans_WO1;140119_L5_Calbicans_WO1;140119_L6_Calbicans_WO1;140119_L8_Calbicans_WO1
g913	233	Y	5	140119_L1_Calbicans_WO1;140119_L3_Calbicans_WO1;140119_L4_Calbicans_WO1;140119_L5_Calbicans_WO1;140119_L6_Calbicans_WO1
g1934	340	A	6	140119_L1_Calbicans_WO1;140119_L2_Calbicans_WO1;140119_L5_Calbicans_WO1;140119_L6_Calbicans_WO1;140119_L7_Calbicans_WO1;140119_L8_Calbicans_WO1
g5319	118	D	6	140119_L2_Calbicans_WO1;140119_L3_Calbicans_WO1;140119_L4_Calbicans_WO1;140119_L5_Calbicans_WO1;140119_L6_Calbicans_WO1;140119_L8_Calbicans_WO1
g1809	219	E	6	140119_L1_Calbicans_WO1;140119_L2_Calbicans_WO1;140119_L4_Calbicans_WO1;140119_L6_Calbicans_WO1;140119_L7_Calbicans_WO1;140119_L8_Calbicans_WO1
g2758	160	L	6	140119_L1_Calbicans_WO1;140119_L2_Calbicans_WO1;140119_L3_Calbicans_WO1;140119_L4_Calbicans_WO1;140119_L5_Calbicans_WO1;140119_L6_Calbicans_WO1
g1286	171	M	6	140119_L1_Calbicans_WO1;140119_L2_Calbicans_WO1;140119_L3_Calbicans_WO1;140119_L4_Calbicans_WO1;140119_L6_Calbicans_WO1;140119_L7_Calbicans_WO1
g1124	645	N	6	140119_L2_Calbicans_WO1;140119_L3_Calbicans_WO1;140119_L4_Calbicans_WO1;140119_L6_Calbicans_WO1;140119_L7_Calbicans_WO1;140119_L8_Calbicans_WO1
g2239	240	R	6	140119_L1_Calbicans_WO1;140119_L3_Calbicans_WO1;140119_L4_Calbicans_WO1;140119_L5_Calbicans_WO1;140119_L6_Calbicans_WO1;140119_L7_Calbicans_WO1
g3352	378	T	6	140119_L2_Calbicans_WO1;140119_L3_Calbicans_WO1;140119_L5_Calbicans_WO1;140119_L6_Calbicans_WO1;140119_L8_Calbicans_WO1;231118_L1_Calbicans_WO1
g2949	246	V	6	140119_L1_Calbicans_WO1;140119_L2_Calbicans_WO1;140119_L3_Calbicans_WO1;140119_L4_Calbicans_WO1;140119_L5_Calbicans_WO1;140119_L7_Calbicans_WO1
g646	223	W	6	140119_L2_Calbicans_WO1;140119_L3_Calbicans_WO1;140119_L4_Calbicans_WO1;140119_L5_Calbicans_WO1;140119_L7_Calbicans_WO1;140119_L8_Calbicans_WO1
g1590	4	Y	6	140119_L1_Calbicans_WO1;140119_L2_Calbicans_WO1;140119_L3_Calbicans_WO1;140119_L4_Calbicans_WO1;140119_L7_Calbicans_WO1;140119_L8_Calbicans_WO1
g4795	280	A	7	140119_L1_Calbicans_WO1;140119_L2_Calbicans_WO1;140119_L3_Calbicans_WO1;140119_L4_Calbicans_WO1;140119_L6_Calbicans_WO1;140119_L7_Calbicans_WO1;140119_L8_Calbicans_WO1
g1215	0	A	7	140119_L2_Calbicans_WO1;140119_L3_Calbicans_WO1;140119_L4_Calbicans_WO1;140119_L5_Calbicans_WO1;140119_L6_Calbicans_WO1;140119_L7_Calbicans_WO1;140119_L8_Calbicans_WO1
g1006	467	D	7	140119_L1_Calbicans_WO1;140119_L3_Calbicans_WO1;140119_L4_Calbicans_WO1;140119_L5_Calbicans_WO1;140119_L6_Calbicans_WO1;140119_L7_Calbicans_WO1;140119_L8_Calbicans_WO1
g2572	366	F	7	140119_L1_Calbicans_WO1;140119_L2_Calbicans_WO1;140119_L3_Calbicans_WO1;140119_L5_Calbicans_WO1;140119_L6_Calbicans_WO1;140119_L7_Calbicans_WO1;140119_L8_Calbicans_WO1
g1849	163	L	7	140119_L1_Calbicans_WO1;140119_L2_Calbicans_WO1;140119_L3_Calbicans_WO1;140119_L5_Calbicans_WO1;140119_L6_Calbicans_WO1;140119_L7_Calbicans_WO1;140119_L8_Calbicans_WO1
g352	227	L	7	140119_L1_Calbicans_WO1;140119_L2_Calbicans_WO1;140119_L3_Calbicans_WO1;140119_L4_Calbicans_WO1;140119_L5_Calbicans_WO1;140119_L6_Calbicans_WO1;140119_L8_Calbicans_WO1
g5962	206	N	7	140119_L1_Calbicans_WO1;140119_L2_Calbicans_WO1;140119_L3_Calbicans_WO1;140119_L4_Calbicans_WO1;140119_L5_Calbicans_WO1;140119_L6_Calbicans_WO1;140119_L8_Calbicans_WO1
g4960	288	N	7	140119_L1_Calbicans_WO1;140119_L2_Calbicans_WO1;140119_L3_Calbicans_WO1;140119_L4_Calbicans_WO1;140119_L6_Calbicans_WO1;140119_L7_Calbicans_WO1;140119_L8_Calbicans_WO1
g2369	326	P	7	140119_L1_Calbicans_WO1;140119_L2_Calbicans_WO1;140119_L3_Calbicans_WO1;140119_L4_Calbicans_WO1;140119_L6_Calbicans_WO1;140119_L7_Calbicans_WO1;140119_L8_Calbicans_WO1
g5672	333	R	7	140119_L1_Calbicans_WO1;140119_L2_Calbicans_WO1;140119_L3_Calbicans_WO1;140119_L4_Calbicans_WO1;140119_L5_Calbicans_WO1;140119_L6_Calbicans_WO1;140119_L8_Calbicans_WO1
g4982	540	E	8	140119_L1_Calbicans_WO1;140119_L2_Calbicans_WO1;140119_L3_Calbicans_WO1;140119_L4_Calbicans_WO1;140119_L5_Calbicans_WO1;140119_L6_Calbicans_WO1;140119_L7_Calbicans_WO1;140119_L8_Calbicans_WO1
g4439	20	H	8	140119_L1_Calbicans_WO1;140119_L2_Calbicans_WO1;140119_L3_Calbicans_WO1;140119_L4_Calbicans_WO1;140119_L5_Calbicans_WO1;140119_L6_Calbicans_WO1;140119_L7_Calbicans_WO1;140119_L8_Calbicans_WO1
g79	222	N	8	140119_L1_Calbicans_WO1;140119_L2_Calbicans_WO1;140119_L3_Calbicans_WO1;140119_L4_Calbicans_WO1;140119_L5_Calbicans_WO1;140119_L6_Calbicans_WO1;140119_L7_Calbicans_WO1;140119_L8_Calbicans_WO1
g2338	118	N	8	140119_L1_Calbicans_WO1;140119_L2_Calbicans_WO1;140119_L3_Calbicans_WO1;140119_L4_Calbicans_WO1;140119_L5_Calbicans_WO1;140119_L6_Calbicans_WO1;140119_L7_Calbicans_WO1;140119_L8_Calbicans_WO1
g4746	5	N	8	140119_L1_Calbicans_WO1;140119_L2_Calbicans_WO1;140119_L3_Calbicans_WO1;140119_L4_Calbicans_WO1;140119_L5_Calbicans_WO1;140119_L6_Calbicans_WO1;140119_L7_Calbicans_WO1;140119_L8_Calbicans_WO1
g3836	134	R	8	140119_L1_Calbicans_WO1;140119_L2_Calbicans_WO1;140119_L3_Calbicans_WO1;140119_L4_Calbicans_WO1;140119_L5_Calbicans_WO1;140119_L6_Calbicans_WO1;140119_L7_Calbicans_WO1;140119_L8_Calbicans_WO1
g3282	362	T	8	140119_L1_Calbicans_WO1;140119_L2_Calbicans_WO1;140119_L3_Calbicans_WO1;140119_L4_Calbicans_WO1;140119_L5_Calbicans_WO1;140119_L6_Calbicans_WO1;140119_L7_Calbicans_WO1;140119_L8_Calbicans_WO1
g706	300	V	8	140119_L1_Calbicans_WO1;140119_L2_Calbicans_WO1;140119_L3_Calbicans_WO1;140119_L4_Calbicans_WO1;140119_L6_Calbicans_WO1;140119_L7_Calbicans_WO1;140119_L8_Calbicans_WO1;231118_L1_Calbicans_WO1
g4017	130	N	9	140119_L1_Calbicans_WO1;140119_L2_Calbicans_WO1;140119_L3_Calbicans_WO1;140119_L4_Calbicans_WO1;140119_L5_Calbicans_WO1;140119_L6_Calbicans_WO1;140119_L7_Calbicans_WO1;140119_L8_Calbicans_WO1;231118_L1_Calbicans_WO1
g2873	1430	T	9	140119_L1_Calbicans_WO1;140119_L2_Calbicans_WO1;140119_L3_Calbicans_WO1;140119_L4_Calbicans_WO1;140119_L5_Calbicans_WO1;140119_L6_Calbicans_WO1;140119_L7_Calbicans_WO1;140119_L8_Calbicans_WO1;231118_L1_Calbicans_WO1
g4610	184	V	9	140119_L1_Calbicans_WO1;140119_L2_Calbicans_WO1;140119_L3_Calbicans_WO1;140119_L4_Calbicans_WO1;140119_L5_Calbicans_WO1;140119_L6_Calbicans_WO1;140119_L7_Calbicans_WO1;140119_L8_Calbicans_WO1;231118_L1_Calbicans_WO1
g5591	324	W	9	140119_L1_Calbicans_WO1;140119_L2_Calbicans_WO1;140119_L3_Calbicans_WO1;140119_L4_Calbicans_WO1;140119_L5_Calbicans_WO1;140119_L6_Calbicans_WO1;140119_L7_Calbicans_WO1;140119_L8_Calbicans_WO1;231118_L1_Calbicans_WO1

## Sheet: histogramm WO-1
Klasse	Häufigkeit				Transl	#Samples
1	256				A	1	2	A	2
2	71				A	1		C	1
3	30				A	1		D	4
4	14				A	1		E	3
5	11				A	1		F	1
6	11				A	1		G	5
7	10				A	1		H	1
8	8				C	1		I	0
9	4				C	1		K	1
					C	1		L	11
					C	1		M	5
					C	1		N	12
					C	1		P	5
					C	1		Q	2
					C	1		R	4
					C	1		S	0
					C	1		T	6
					C	1		V	3
					D	1		W	4
					D	1		Y	1
					D	1	3	A	2
					D	1		C	1
					D	1		D	1
					D	1		E	1
					D	1		F	1
					D	1		G	0
					D	1		H	1
					D	1		I	0
					D	1		K	3
					D	1		L	3
					D	1		M	1
					D	1		N	4
					D	1		P	3
					D	1		Q	1
					D	1		R	3
					E	1		S	0
					E	1		T	1
					E	1		V	3
					E	1		W	1
					E	1		Y	0
					E	1	4	A	1
					E	1		C	0
					E	1		D	2
					E	1		E	0
					E	1		F	3
					E	1		G	1
					E	1		H	0
					E	1		I	0
					E	1		K	1
					E	1		L	2
					E	1		M	1
					E	1		N	0
					E	1		P	0
					E	1		Q	0
					E	1		R	1
					F	1		S	0
					F	1		T	1
					F	1		V	1
					F	1		W	0
					F	1		Y	0
					F	1	5	A	2
					F	1		C	0
					F	1		D	0
					F	1		E	0
					F	1		F	0
					F	1		G	0
					F	1		H	0
					G	1		I	0
					G	1		K	1
					G	1		L	2
					G	1		M	0
					G	1		N	2
					G	1		P	1
					G	1		Q	0
					G	1		R	0
					G	1		S	0
					G	1		T	0
					G	1		V	2
					G	1		W	0
					G	1		Y	1
					H	1	6	A	1
					H	1		C	0
					H	1		D	1
					H	1		E	1
					H	1		F	0
					H	1		G	0
					H	1		H	0
					H	1		I	0
					H	1		K	0
					H	1		L	1
					H	1		M	1
					H	1		N	1
					H	1		P	0
					H	1		Q	0
					H	1		R	1
					K	1		S	0
					K	1		T	1
					K	1		V	1
					K	1		W	1
					K	1		Y	1
					K	1	7	A	2
					K	1		C	0
					K	1		D	1
					K	1		E	0
					K	1		F	1
					K	1		G	0
					K	1		H	0
					K	1		I	0
					K	1		K	0
					K	1		L	2
					K	1		M	0
					L	1		N	2
					L	1		P	1
					L	1		Q	0
					L	1		R	1
					L	1		S	0
					L	1		T	0
					L	1		V	0
					L	1		W	0
					L	1		Y	0
					L	1	8	A	0
					L	1		C	0
					L	1		D	0
					L	1		E	1
					L	1		F	0
					L	1		G	0
					L	1		H	1
					L	1		I	0
					L	1		K	0
					L	1		L	0
					L	1		M	0
					L	1		N	3
					L	1		P	0
					L	1		Q	0
					L	1		R	1
					M	1		S	0
					M	1		T	1
					M	1		V	1
					M	1		W	0
					M	1		Y	0
					M	1	9	A	0
					M	1		C	0
					M	1		D	0
					M	1		E	0
					M	1		F	0
					M	1		G	0
					M	1		H	0
					M	1		I	0
					M	1		K	0
					M	1		L	0
					M	1		M	0
					M	1		N	1
					M	1		P	0
					M	1		Q	0
					M	1		R	0
					M	1		S	0
					N	1		T	1
					N	1		V	1
					N	1		W	1
					N	1		Y	0
					N	1	1	A	7
					N	1		C	11
					N	1		D	17
					N	1		E	20
					N	1		F	12
					N	1		G	13
					N	1		H	15
					N	1		I	0
					N	1		K	16
					N	1		L	24
					N	1		M	21
					N	1		N	25
					N	1		P	11
					N	1		Q	10
					N	1		R	11
					N	1		S	0
					N	1		T	15
					N	1		V	12
					N	1		W	9
					N	1		Y	7
					N	1
					P	1
					P	1
					P	1
					P	1
					P	1
					P	1
					P	1
					P	1
					P	1
					P	1
					P	1
					Q	1
					Q	1
					Q	1
					Q	1
					Q	1
					Q	1
					Q	1
					Q	1
					Q	1
					Q	1
					R	1
					R	1
					R	1
					R	1
					R	1
					R	1
					R	1
					R	1
					R	1
					R	1
					R	1
					T	1
					T	1
					T	1
					T	1
					T	1
					T	1
					T	1
					T	1
					T	1
					T	1
					T	1
					T	1
					T	1
					T	1
					T	1
					V	1
					V	1
					V	1
					V	1
					V	1
					V	1
					V	1
					V	1
					V	1
					V	1
					V	1
					V	1
					W	1
					W	1
					W	1
					W	1
					W	1
					W	1
					W	1
					W	1
					W	1
					Y	1
					Y	1
					Y	1
					Y	1
					Y	1
					Y	1
					Y	1
					A	2
					A	2
					C	2
					D	2
					D	2
					D	2
					D	2
					E	2
					E	2
					E	2
					F	2
					G	2
					G	2
					G	2
					G	2
					G	2
					H	2
					K	2
					L	2
					L	2
					L	2
					L	2
					L	2
					L	2
					L	2
					L	2
					L	2
					L	2
					L	2
					M	2
					M	2
					M	2
					M	2
					M	2
					N	2
					N	2
					N	2
					N	2
					N	2
					N	2
					N	2
					N	2
					N	2
					N	2
					N	2
					N	2
					P	2
					P	2
					P	2
					P	2
					P	2
					Q	2
					Q	2
					R	2
					R	2
					R	2
					R	2
					T	2
					T	2
					T	2
					T	2
					T	2
					T	2
					V	2
					V	2
					V	2
					W	2
					W	2
					W	2
					W	2
					Y	2
					A	3
					A	3
					C	3
					D	3
					E	3
					F	3
					H	3
					K	3
					K	3
					K	3
					L	3
					L	3
					L	3
					M	3
					N	3
					N	3
					N	3
					N	3
					P	3
					P	3
					P	3
					Q	3
					R	3
					R	3
					R	3
					T	3
					V	3
					V	3
					V	3
					W	3
					A	4
					D	4
					D	4
					F	4
					F	4
					F	4
					G	4
					K	4
					L	4
					L	4
					M	4
					R	4
					T	4
					V	4
					A	5
					A	5
					K	5
					L	5
					L	5
					N	5
					N	5
					P	5
					V	5
					V	5
					Y	5
					A	6
					D	6
					E	6
					L	6
					M	6
					N	6
					R	6
					T	6
					V	6
					W	6
					Y	6
					A	7
					A	7
					D	7
					F	7
					L	7
					L	7
					N	7
					N	7
					P	7
					R	7
					E	8
					H	8
					N	8
					N	8
					N	8
					R	8
					T	8
					V	8
					N	9
					T	9
					V	9
					W	9

## Sheet: serine vs other aa
every line a peptide, number denotes occurrance in #samples
	serine	other aa		both present in same sample
	9	2	1+1	1
	7	1		1
		2	1+1	1
	4	1		1
	7	1		1
	8	3		3
	4	7		4
	4	3		1
	6	1		1
	1	1		1
	9	3		3
	9	4		4
	8	4		3
	9	2		2
	4	2		1
	3	1		1
	9	3		3
	9	5		5
