# Supplementary material for: Proteogenomics analysis of CUG codon translation in the human pathogen Candida albicans
Source: BMC Biol. 2021 Dec 4;19:258. doi: 10.1186/s12915-021-01197-9 (PMC8645108; doi:10.1186/s12915-021-01197-9)
Supplement: Supplementary file 6 — Additional file 6. Raw and additional data relevant to Figure 6. [file 12915_2021_1197_MOESM6_ESM.xlsx]

## Sheet: 140119_L1_Calbicans_WO1_CTT
Translation	#PSM	thereof supported by b/y	thereof supported by chain	#b/y supported pos with ambiguous translation	#Non-redundant peptides	thereof supported by b/y	thereof supported by chain	#b/y supported pos with ambiguous translation	#Distinct Codon pos	#supported distinct codon pos
F	39	17	16	5	19	7	6	4	18	6
L	26721	19760	18646	566	2934	2383	2304	18	2528	2079
I	0	0	0	0	0	0	0	0	0	0
M	21	0	0	0	14	0	0	0	13	0
V	86	15	5	3	21	6	3	1	21	6
S	180	21	17	0	45	5	3	0	44	5
P	67	25	23	2	16	7	5	2	16	7
T	24	1	1	0	14	1	1	0	14	1
Y	21	0	0	0	13	0	0	0	13	0
A	69	6	4	1	18	6	4	1	18	6
H	19	1	0	1	13	1	0	1	13	1
Q	55	13	9	9	11	2	1	1	11	2
N	16	7	2	5	10	4	2	2	10	4
K	107	29	22	21	22	9	3	2	22	9
D	37	23	20	18	14	6	4	3	14	6
E	31	20	18	16	12	4	3	2	12	4
C	8	1	1	0	5	1	1	0	5	1
W	15	0	0	0	6	0	0	0	6	0
R	71	25	1	3	34	14	1	3	33	14
G	83	12	4	0	17	5	3	0	17	5

## Sheet: 140119_L2_Calbicans_WO1_CTT
Translation	#PSM	thereof supported by b/y	thereof supported by chain	#b/y supported pos with ambiguous translation	#Non-redundant peptides	thereof supported by b/y	thereof supported by chain	#b/y supported pos with ambiguous translation	#Distinct Codon pos	#supported distinct codon pos
F	62	44	41	22	21	10	9	5	19	8
L	27675	20673	19645	575	3524	2848	2753	21	3167	2593
I	0	0	0	0	0	0	0	0	0	0
M	40	0	0	0	14	0	0	0	14	0
V	103	40	13	12	23	5	2	1	23	5
S	246	9	7	4	56	4	3	1	54	4
P	82	35	32	2	15	4	2	1	15	4
T	22	0	0	0	11	0	0	0	11	0
Y	20	2	1	0	12	2	1	0	12	2
A	53	15	11	3	18	5	3	2	18	5
H	16	0	0	0	6	0	0	0	6	0
Q	34	22	10	9	8	2	2	1	8	2
N	35	3	3	0	20	2	2	0	20	2
K	118	46	29	29	24	10	3	2	24	10
D	45	15	15	9	18	5	5	3	18	5
E	43	33	31	30	11	4	2	2	11	4
C	20	3	3	0	6	1	1	0	6	1
W	9	0	0	0	7	0	0	0	7	0
R	150	40	11	5	48	16	6	3	46	16
G	86	7	1	1	15	2	1	1	15	2

## Sheet: 140119_L3_Calbicans_WO1_CTT
Translation	#PSM	thereof supported by b/y	thereof supported by chain	#b/y supported pos with ambiguous translation	#Non-redundant peptides	thereof supported by b/y	thereof supported by chain	#b/y supported pos with ambiguous translation	#Distinct Codon pos	#supported distinct codon pos
F	22	15	14	2	7	2	2	1	7	2
L	17800	12859	12141	246	2605	2077	2001	20	2360	1892
I	0	0	0	0	0	0	0	0	0	0
M	17	0	0	0	9	0	0	0	9	0
V	112	21	10	11	23	3	2	1	23	3
S	147	2	2	0	44	1	1	0	41	1
P	101	34	32	3	12	5	3	3	12	5
T	19	2	0	0	6	1	0	0	6	1
Y	9	2	2	2	6	2	2	2	6	2
A	34	12	11	3	15	5	4	2	15	5
H	49	0	0	0	5	0	0	0	5	0
Q	18	9	7	6	8	3	2	1	8	3
N	28	11	11	6	18	7	7	5	18	7
K	66	25	15	16	16	5	1	2	16	5
D	23	5	4	4	17	4	3	3	16	4
E	23	18	18	16	6	2	2	1	6	2
C	16	0	0	0	4	0	0	0	4	0
W	8	1	0	0	7	1	0	0	7	1
R	95	15	0	0	33	7	0	0	33	7
G	68	5	1	0	10	1	1	0	10	1

## Sheet: 140119_L4_Calbicans_WO1_CTT
Translation	#PSM	thereof supported by b/y	thereof supported by chain	#b/y supported pos with ambiguous translation	#Non-redundant peptides	thereof supported by b/y	thereof supported by chain	#b/y supported pos with ambiguous translation	#Distinct Codon pos	#supported distinct codon pos
F	31	19	17	5	13	5	5	2	12	4
L	18546	14020	13297	420	3179	2589	2491	25	2840	2340
I	0	0	0	0	0	0	0	0	0	0
M	9	0	0	0	5	0	0	0	5	0
V	97	23	13	1	23	6	4	1	21	6
S	129	4	4	4	46	2	2	2	44	2
P	80	36	36	1	13	3	3	1	13	3
T	17	4	3	0	10	3	2	0	9	3
Y	17	0	0	0	5	0	0	0	5	0
A	47	18	13	5	16	7	5	2	16	7
H	36	1	1	0	7	1	1	0	7	1
Q	25	15	5	4	9	3	2	1	9	3
N	26	10	7	7	19	6	5	4	19	6
K	76	28	17	18	20	12	5	6	20	12
D	20	4	3	3	14	3	2	2	14	3
E	34	17	16	14	14	4	3	2	14	4
C	13	0	0	0	4	0	0	0	4	0
W	1	0	0	0	1	0	0	0	1	0
R	82	26	7	5	32	11	3	3	32	11
G	73	4	0	0	4	1	0	0	4	1

## Sheet: 140119_L5_Calbicans_WO1_CTT
Translation	#PSM	thereof supported by b/y	thereof supported by chain	#b/y supported pos with ambiguous translation	#Non-redundant peptides	thereof supported by b/y	thereof supported by chain	#b/y supported pos with ambiguous translation	#Distinct Codon pos	#supported distinct codon pos
F	36	23	23	15	13	6	6	2	11	4
L	16253	11965	11258	204	2393	1917	1842	10	2143	1725
I	0	0	0	0	0	0	0	0	0	0
M	6	0	0	0	5	0	0	0	5	0
V	76	15	10	0	16	6	4	0	15	6
S	115	3	1	0	34	3	1	0	32	3
P	82	38	37	1	12	4	3	1	12	4
T	10	0	0	0	5	0	0	0	5	0
Y	9	1	1	0	3	1	1	0	3	1
A	19	6	5	1	8	2	2	1	8	2
H	39	0	0	0	9	0	0	0	9	0
Q	11	0	0	0	9	0	0	0	9	0
N	5	1	1	1	4	1	1	1	4	1
K	53	18	13	14	14	3	1	2	14	3
D	20	7	6	2	10	4	4	1	10	4
E	30	14	13	13	11	2	1	1	11	2
C	4	0	0	0	4	0	0	0	4	0
W	9	0	0	0	8	0	0	0	8	0
R	32	10	2	2	14	6	1	1	14	6
G	54	2	0	0	8	1	0	0	8	1

## Sheet: 140119_L6_Calbicans_WO1_CTT
Translation	#PSM	thereof supported by b/y	thereof supported by chain	#b/y supported pos with ambiguous translation	#Non-redundant peptides	thereof supported by b/y	thereof supported by chain	#b/y supported pos with ambiguous translation	#Distinct Codon pos	#supported distinct codon pos
F	55	31	27	14	18	6	5	2	16	4
L	20542	15005	14158	241	3190	2520	2426	13	2853	2275
I	0	0	0	0	0	0	0	0	0	0
M	7	0	0	0	7	0	0	0	7	0
V	86	12	8	0	17	4	3	0	16	4
S	191	8	7	0	52	3	2	0	49	3
P	83	31	31	0	14	2	2	0	14	2
T	11	1	0	0	7	1	0	0	7	1
Y	15	1	0	0	11	1	0	0	11	1
A	37	9	6	0	14	4	3	0	13	3
H	36	0	0	0	7	0	0	0	7	0
Q	13	3	2	2	8	2	1	1	8	2
N	16	1	1	1	12	1	1	1	12	1
K	66	28	14	18	23	10	2	4	22	10
D	34	11	10	4	16	5	4	2	15	5
E	15	9	9	8	8	2	2	1	8	2
C	22	0	0	0	6	0	0	0	6	0
W	5	0	0	0	4	0	0	0	4	0
R	55	15	2	5	21	10	2	2	21	10
G	63	2	0	0	10	1	0	0	10	1

## Sheet: 140119_L7_Calbicans_WO1_CTT
Translation	#PSM	thereof supported by b/y	thereof supported by chain	#b/y supported pos with ambiguous translation	#Non-redundant peptides	thereof supported by b/y	thereof supported by chain	#b/y supported pos with ambiguous translation	#Distinct Codon pos	#supported distinct codon pos
F	43	31	27	0	11	4	4	0	10	3
L	16738	11485	10596	219	2593	1964	1859	8	2355	1805
I	0	0	0	0	0	0	0	0	0	0
M	5	0	0	0	5	0	0	0	5	0
V	64	10	4	0	17	3	2	0	17	3
S	139	3	2	0	49	2	1	0	47	2
P	48	17	17	0	13	3	3	0	13	3
T	15	1	0	1	10	1	0	1	10	1
Y	9	1	1	0	6	1	1	0	6	1
A	11	0	0	0	6	0	0	0	6	0
H	17	1	0	0	7	1	0	0	7	1
Q	8	1	1	0	6	1	1	0	6	1
N	2	0	0	0	2	0	0	0	2	0
K	41	16	9	11	13	6	2	3	13	6
D	21	10	9	4	9	2	2	1	9	2
E	26	10	10	10	14	2	2	2	14	2
C	14	0	0	0	5	0	0	0	5	0
W	6	0	0	0	6	0	0	0	6	0
R	41	11	2	2	14	8	2	2	14	8
G	30	0	0	0	7	0	0	0	7	0

## Sheet: 140119_L8_Calbicans_WO1_CTT
Translation	#PSM	thereof supported by b/y	thereof supported by chain	#b/y supported pos with ambiguous translation	#Non-redundant peptides	thereof supported by b/y	thereof supported by chain	#b/y supported pos with ambiguous translation	#Distinct Codon pos	#supported distinct codon pos
F	46	25	22	9	15	6	5	2	14	5
L	17714	12268	11306	208	2998	2268	2144	11	2708	2072
I	0	0	0	0	0	0	0	0	0	0
M	6	0	0	0	6	0	0	0	6	0
V	57	10	4	0	16	4	2	0	15	4
S	146	5	5	1	47	4	4	1	46	4
P	65	24	24	0	14	3	3	0	14	3
T	13	1	0	0	9	1	0	0	9	1
Y	10	1	0	0	5	1	0	0	5	1
A	31	9	7	2	14	5	4	1	14	5
H	27	1	0	1	6	1	0	1	6	1
Q	11	1	1	1	9	1	1	1	9	1
N	5	0	0	0	5	0	0	0	5	0
K	46	21	13	14	14	6	3	2	14	6
D	22	10	8	3	12	3	3	1	12	3
E	27	19	19	15	10	3	3	2	10	3
C	20	0	0	0	7	0	0	0	7	0
W	1	0	0	0	1	0	0	0	1	0
R	47	14	5	3	20	8	1	2	20	8
G	59	2	0	0	10	1	0	0	10	1

## Sheet: 140119_L1_Calbicans_WO1_TCC
Translation	#PSM	thereof supported by b/y	thereof supported by chain	#b/y supported pos with ambiguous translation	#Non-redundant peptides	thereof supported by b/y	thereof supported by chain	#b/y supported pos with ambiguous translation	#Distinct Codon pos	#supported distinct codon pos
F	54	16	13	10	30	7	4	4	29	7
L	86	28	25	3	19	12	10	1	18	11
I	0	0	0	0	0	0	0	0	0	0
M	112	2	1	2	47	1	1	1	46	1
V	133	12	10	6	18	5	4	2	17	5
S	59934	38643	36396	12088	3766	2826	2729	138	2977	2310
P	26	8	1	5	9	4	1	1	9	4
T	163	10	10	7	50	4	4	3	49	4
Y	51	5	3	0	15	3	3	0	15	3
A	108	41	34	0	22	6	4	0	20	6
H	48	0	0	0	11	0	0	0	11	0
Q	104	5	4	1	48	5	4	1	45	5
N	682	11	9	9	127	8	6	6	114	7
K	57	51	6	7	23	18	4	4	23	18
D	1810	681	647	670	273	129	123	116	238	121
E	158	55	47	43	42	8	6	4	40	8
C	66	1	1	1	19	1	1	1	19	1
W	7	0	0	0	6	0	0	0	6	0
R	43	13	1	0	10	6	1	0	10	6
G	108	71	64	15	20	8	5	3	18	8

## Sheet: 140119_L2_Calbicans_WO1_TCC
Translation	#PSM	thereof supported by b/y	thereof supported by chain	#b/y supported pos with ambiguous translation	#Non-redundant peptides	thereof supported by b/y	thereof supported by chain	#b/y supported pos with ambiguous translation	#Distinct Codon pos	#supported distinct codon pos
F	47	5	4	2	33	4	3	2	33	4
L	58	9	7	2	13	4	2	1	13	4
I	0	0	0	0	0	0	0	0	0	0
M	136	5	3	2	74	4	2	2	70	4
V	154	38	37	37	19	4	4	3	19	4
S	53064	34756	32998	9189	4037	3113	3031	173	3449	2718
P	27	8	2	6	9	4	2	2	9	4
T	353	32	30	15	62	10	8	6	59	10
Y	58	10	9	1	14	4	4	1	13	4
A	61	23	23	0	17	5	5	0	15	5
H	23	2	0	0	7	1	0	0	7	1
Q	349	9	5	3	79	7	3	3	74	7
N	1958	69	46	50	217	28	17	21	201	27
K	61	57	5	15	19	16	2	5	19	16
D	1514	619	576	603	276	145	139	137	261	143
E	148	66	54	51	45	8	6	5	43	8
C	42	1	1	1	15	1	1	1	15	1
W	7	0	0	0	7	0	0	0	7	0
R	40	21	9	2	9	8	2	1	9	8
G	63	27	26	19	21	5	4	2	21	5

[truncated: 6 more sheets: 140119_L3_Calbicans_WO1_TCC, 140119_L4_Calbicans_WO1_TCC, 140119_L5_Calbicans_WO1_TCC, 140119_L6_Calbicans_WO1_TCC, 140119_L7_Calbicans_WO1_TCC, 140119_L8_Calbicans_WO1_TCC]
